# Supplementary material for: Urinary proteomic pattern in female stress urinary incontinence: a pilot study
Source: Int Urogynecol J. 2016 May 18;27(11):1729–34. doi: 10.1007/s00192-016-3033-5 (PMC5065895; doi:10.1007/s00192-016-3033-5)
Supplement: Supplementary file 1 — Data of 828 proteins, which entered statistical analysis. logFC (logFold Change), logCPM (variance stabilized log2 of counts per million), LR (Likelihood Ratio), PValue, FDR (False Discovery Rate), QValue, Accession, Protein (XLSX 150 kbData of 828 proteins, which entered statistical analysis. logFC (logFold Change), logCPM (variance stabilized log2 of counts per million), LR (Likelihood Ratio), PValue, FDR (False Discovery Rate), QValue, Accession, Protein (XLSX 150 kb) [file 192_2016_3033_MOESM1_ESM.xlsx]

## Sheet: Blatt1
logFC (logFold Change)	logCPM (variance stabilised log2 of counts per million)	LR (Likelihood Ratio)	PValue	FDR (False Discovery Rate)	qvalue	accession	protein
0.275491	11.8216	0.0759434	0.782872	0.972398	0.899313	IPI00000692	Tax_Id=9606 Gene_Symbol=CLIC3 Chloride intracellular channel protein 3
-0.317845	11.729	0.249973	0.617094	0.972398	0.899313	IPI00001180	Tax_Id=9606 Gene_Symbol=ZNF839 Isoform 1 of Zinc finger protein 839
-1.02182	11.9577	2.03717	0.153495	0.920972	0.851752	IPI00001952	Tax_Id=9606 Gene_Symbol=ENDOD1 Endonuclease domain-containing 1 protein
-0.648473	11.7308	0.430984	0.511507	0.972398	0.899313	IPI00003102	Tax_Id=9606 Gene_Symbol=CNTFR Ciliary neurotrophic factor receptor subunit alpha
-0.887554	11.9086	1.02775	0.310689	0.972398	0.899313	IPI00003362	Tax_Id=9606 Gene_Symbol=HSPA5 78 kDa glucose-regulated protein
-0.524302	11.7494	0.668514	0.41357	0.972398	0.899313	IPI00003470	Tax_Id=9606 Gene_Symbol=- Ig kappa chain V-I region Wes
-1.55927	11.729	1.18281	0.276784	0.972398	0.899313	IPI00003515	Tax_Id=9606 Gene_Symbol=TRIP11 Thyroid receptor-interacting protein 11
1.27233	11.7848	0.988754	0.320047	0.972398	0.899313	IPI00003590	Tax_Id=9606 Gene_Symbol=QSOX1 Isoform 1 of Sulfhydryl oxidase 1
-1.60651	11.8239	1.37828	0.240394	0.972398	0.899313	IPI00003865	Tax_Id=9606 Gene_Symbol=HSPA8 Isoform 1 of Heat shock cognate 71 kDa protein
-0.476002	12.0246	0.203996	0.651514	0.972398	0.899313	IPI00003919	Tax_Id=9606 Gene_Symbol=QPCT Isoform 1 of Glutaminyl-peptide cyclotransferase
0.282489	12.0194	0.0547477	0.814999	0.972398	0.899313	IPI00004101	Tax_Id=9606 Gene_Symbol=BHMT Betaine--homocysteine S-methyltransferase 1
-0.565905	11.7239	0.486399	0.485538	0.972398	0.899313	IPI00004317	Tax_Id=9606 Gene_Symbol=POLG DNA polymerase subunit gamma-1
-0.325338	11.9383	0.189422	0.663398	0.972398	0.899313	IPI00004550	Tax_Id=9606 Gene_Symbol=KRT24 Keratin, type I cytoskeletal 24
0.158748	13.199	0.149163	0.699337	0.972398	0.899313	IPI00004573	Tax_Id=9606 Gene_Symbol=PIGR Polymeric immunoglobulin receptor
-0.777443	11.9037	0.588889	0.442849	0.972398	0.899313	IPI00004656	Tax_Id=9606 Gene_Symbol=B2M Beta-2-microglobulin
-0.88832	11.7404	1.74029	0.187102	0.972398	0.899313	IPI00004901	Tax_Id=9606 Gene_Symbol=GPRC5C cDNA FLJ20242 fis, clone COLF6369
-1.01532	11.7375	2.08678	0.148579	0.912565	0.843978	IPI00005631	Tax_Id=9606 Gene_Symbol=GCC2 Isoform 1 of GRIP and coiled-coil domain-containing protein 2
-0.505981	11.7282	0.0489907	0.824829	0.975655	0.902326	IPI00005721	Tax_Id=9606 Gene_Symbol=DEFA1;DEFA1B Neutrophil defensin 1
-0.810669	11.8553	0.652497	0.419221	0.972398	0.899313	IPI00005794	Tax_Id=9606 Gene_Symbol=PGCP Uncharacterized protein
0.0841426	12.0739	0.00482527	0.94462	0.983831	0.909887	IPI00005859	Tax_Id=9606 Gene_Symbol=KRT75 Keratin, type II cytoskeletal 75
-0.889514	11.9276	0.650645	0.419882	0.972398	0.899313	IPI00006560	Tax_Id=9606 Gene_Symbol=SERPINB13 cDNA FLJ53019, highly similar to Serpin B13
0.20434	12.9571	0.134686	0.713622	0.972398	0.899313	IPI00006662	Tax_Id=9606 Gene_Symbol=APOD Apolipoprotein D
-1.95199	11.7676	8.10757	0.00440808	0.40025	0.370168	IPI00006969	Tax_Id=9606 Gene_Symbol=ECM1 Isoform 2 of Extracellular matrix protein 1
-0.665505	12.1768	2.10955	0.146382	0.912565	0.843978	IPI00006971	Tax_Id=9606 Gene_Symbol=CD248 Isoform 1 of Endosialin
-0.804481	11.7369	1.26471	0.260761	0.972398	0.899313	IPI00006988	Tax_Id=9606 Gene_Symbol=RETN Resistin
-0.012427	12.7924	0.000573328	0.980897	0.993448	0.918781	IPI00007047	Tax_Id=9606 Gene_Symbol=S100A8 Protein S100-A8
0.177452	11.7606	0.0581506	0.809443	0.972398	0.899313	IPI00007124	Tax_Id=9606 Gene_Symbol=KIAA0894 Uncharacterized protein
1.11141	13.2886	14.9228	0.000112001	0.0309122	0.0285889	IPI00007221	Tax_Id=9606 Gene_Symbol=SERPINA5 Plasma serine protease inhibitor
-0.706383	11.8141	1.31485	0.251518	0.972398	0.899313	IPI00007726	Tax_Id=9606 Gene_Symbol=KLK13 Kallikrein-13
2.113	11.8239	3.81114	0.0509127	0.777136	0.718727	IPI00007752	Tax_Id=9606 Gene_Symbol=TUBB2C Tubulin beta-2C chain
1.16419	11.7705	1.95187	0.162385	0.947915	0.87667	IPI00007778	Tax_Id=9606 Gene_Symbol=CTBS Di-N-acetylchitobiase
-0.80533	12.2241	3.24081	0.0718252	0.777136	0.718727	IPI00007797	Tax_Id=9606 Gene_Symbol=FABP5 Fatty acid-binding protein, epidermal
-1.15083	11.7738	0.848415	0.357001	0.972398	0.899313	IPI00007800	Tax_Id=9606 Gene_Symbol=ANGPTL2 Angiopoietin-related protein 2
-0.985517	11.7735	2.34923	0.125345	0.888168	0.821414	IPI00008164	Tax_Id=9606 Gene_Symbol=PREP Prolyl endopeptidase
-1.07306	11.764	2.15287	0.142304	0.912565	0.843978	IPI00008359	Tax_Id=9606 Gene_Symbol=KRT76 Keratin, type II cytoskeletal 2 oral
-1.08046	11.8205	0.649899	0.420149	0.972398	0.899313	IPI00008787	Tax_Id=9606 Gene_Symbol=NAGLU Alpha-N-acetylglucosaminidase
-0.323701	11.9789	0.209999	0.646768	0.972398	0.899313	IPI00009027	Tax_Id=9606 Gene_Symbol=REG1A Lithostathine-1-alpha
1.06221	12.4677	6.33503	0.0118376	0.543551	0.502698	IPI00009276	Tax_Id=9606 Gene_Symbol=PROCR Endothelial protein C receptor precursor
-0.750454	11.8243	0.556896	0.455514	0.972398	0.899313	IPI00009342	Tax_Id=9606 Gene_Symbol=IQGAP1 Ras GTPase-activating-like protein IQGAP1
-0.31376	14.1238	0.0304433	0.861488	0.98152	0.90775	IPI00009865	Tax_Id=9606 Gene_Symbol=KRT10 Keratin, type I cytoskeletal 10
-0.340962	15.332	0.00664887	0.935012	0.982475	0.908633	IPI00009866	Tax_Id=9606 Gene_Symbol=KRT13 Isoform 1 of Keratin, type I cytoskeletal 13
-0.486003	13.4452	1.09879	0.294531	0.972398	0.899313	IPI00009867	Tax_Id=9606 Gene_Symbol=KRT5 Keratin, type II cytoskeletal 5
-0.850709	11.7876	1.23813	0.265833	0.972398	0.899313	IPI00009901	Tax_Id=9606 Gene_Symbol=NUTF2 Nuclear transport factor 2
0.610504	11.7561	0.90773	0.340717	0.972398	0.899313	IPI00009997	Tax_Id=9606 Gene_Symbol=B3GNT1 N-acetyllactosaminide beta-1,3-N-acetylglucosaminyltransferase
-1.23269	11.7554	2.18122	0.139704	0.912565	0.843978	IPI00010130	Tax_Id=9606 Gene_Symbol=GLUL Glutamine synthetase
0.61427	11.7992	0.801322	0.370698	0.972398	0.899313	IPI00010182	Tax_Id=9606 Gene_Symbol=DBI Isoform 1 of Acyl-CoA-binding protein
-0.91093	12.1004	3.22903	0.0723434	0.777136	0.718727	IPI00010214	Tax_Id=9606 Gene_Symbol=S100A14 Protein S100-A14
-1.47043	11.8704	1.23221	0.266978	0.972398	0.899313	IPI00010471	Tax_Id=9606 Gene_Symbol=LCP1 Plastin-2
-2.14232	11.8804	5.06653	0.0243921	0.73054	0.675633	IPI00010796	Tax_Id=9606 Gene_Symbol=P4HB Protein disulfide-isomerase
-0.516842	11.7257	0.510132	0.475082	0.972398	0.899313	IPI00011092	Tax_Id=9606 Gene_Symbol=USP26 Ubiquitin carboxyl-terminal hydrolase 26
0.435705	11.7654	0.022546	0.880644	0.98152	0.90775	IPI00011229	Tax_Id=9606 Gene_Symbol=CTSD Cathepsin D
-0.886968	11.711	0.454145	0.500373	0.972398	0.899313	IPI00011253	Tax_Id=9606 Gene_Symbol=RPS3 40S ribosomal protein S3
1.17536	11.7717	2.62593	0.105131	0.84861	0.784829	IPI00011564	Tax_Id=9606 Gene_Symbol=SDC4 Syndecan-4
-0.449169	12.5465	0.638676	0.424191	0.972398	0.899313	IPI00011692	Tax_Id=9606 Gene_Symbol=IVL Involucrin
-0.10387	12.8604	0.0246636	0.875208	0.98152	0.90775	IPI00013179	Tax_Id=9606 Gene_Symbol=PTGDS Prostaglandin-H2 D-isomerase
0.593451	11.7698	0.865126	0.352308	0.972398	0.899313	IPI00013438	Tax_Id=9606 Gene_Symbol=IGLL1 Immunoglobulin lambda-like polypeptide 1
0.75403	11.7584	1.38558	0.239152	0.972398	0.899313	IPI00013446	Tax_Id=9606 Gene_Symbol=PSCA Prostate stem cell antigen
-0.755902	12.7139	0.334033	0.563294	0.972398	0.899313	IPI00013808	Tax_Id=9606 Gene_Symbol=ACTN4 Alpha-actinin-4
-0.639791	12.1602	0.529481	0.466825	0.972398	0.899313	IPI00013885	Tax_Id=9606 Gene_Symbol=CASP14 Caspase-14
-1.61697	11.9027	1.45294	0.228057	0.972398	0.899313	IPI00013890	Tax_Id=9606 Gene_Symbol=SFN Isoform 1 of 14-3-3 protein sigma
-0.0796713	11.7414	0.0134274	0.90775	0.98152	0.90775	IPI00013895	Tax_Id=9606 Gene_Symbol=S100A11 Protein S100-A11
-0.498999	13.8047	0.162643	0.686735	0.972398	0.899313	IPI00013933	Tax_Id=9606 Gene_Symbol=DSP Isoform DPI of Desmoplakin
0.192162	13.38	0.0137871	0.906528	0.98152	0.90775	IPI00013945	Tax_Id=9606 Gene_Symbol=UMOD Isoform 1 of Uromodulin
-0.801815	11.7835	1.46252	0.226529	0.972398	0.899313	IPI00014055	Tax_Id=9606 Gene_Symbol=NAPSA Napsin-A
-0.500812	11.7145	0.364695	0.54591	0.972398	0.899313	IPI00014458	Tax_Id=9606 Gene_Symbol=SCO2 Protein SCO2 homolog, mitochondrial
0.738509	11.9352	0.913812	0.339105	0.972398	0.899313	IPI00015881	Tax_Id=9606 Gene_Symbol=CSF1 Isoform 1 of Macrophage colony-stimulating factor 1
-0.0665663	11.9459	0.0103042	0.919146	0.98152	0.90775	IPI00016513	Tax_Id=9606 Gene_Symbol=RAB10 Ras-related protein Rab-10
2.13348	12.4225	1.40406	0.236044	0.972398	0.899313	IPI00017601	Tax_Id=9606 Gene_Symbol=CP Ceruloplasmin
-0.738713	12.0151	1.9502	0.162565	0.947915	0.87667	IPI00017987	Tax_Id=9606 Gene_Symbol=SPRR1A Cornifin-A
-0.886968	11.711	0.454145	0.500373	0.972398	0.899313	IPI00018873	Tax_Id=9606 Gene_Symbol=NAMPT Nicotinamide phosphoribosyltransferase
0.241398	12.0423	0.107631	0.742858	0.972398	0.899313	IPI00018953	Tax_Id=9606 Gene_Symbol=DPP4 Dipeptidyl peptidase 4
0.330208	11.989	0.333375	0.563678	0.972398	0.899313	IPI00019157	Tax_Id=9606 Gene_Symbol=CSPG4 Chondroitin sulfate proteoglycan 4
-0.362427	12.4906	0.0571361	0.811081	0.972398	0.899313	IPI00019359	Tax_Id=9606 Gene_Symbol=KRT9 Keratin, type I cytoskeletal 9
0.138592	12.244	0.110712	0.739335	0.972398	0.899313	IPI00019449	Tax_Id=9606 Gene_Symbol=RNASE2 Non-secretory ribonuclease
-2.09503	12.3588	2.27527	0.131452	0.899526	0.831919	IPI00019502	Tax_Id=9606 Gene_Symbol=MYH9 Isoform 1 of Myosin-9
-0.43788	11.7878	0.414126	0.519883	0.972398	0.899313	IPI00019580	Tax_Id=9606 Gene_Symbol=PLG Plasminogen
-0.284117	11.9668	0.0826343	0.773759	0.972398	0.899313	IPI00019943	Tax_Id=9606 Gene_Symbol=AFM Afamin
0.0240384	12.1072	1.24814e-05	0.997181	0.998387	0.923349	IPI00020091	Tax_Id=9606 Gene_Symbol=ORM2 Alpha-1-acid glycoprotein 2
0.458659	11.7207	0.402129	0.525992	0.972398	0.899313	IPI00020599	Tax_Id=9606 Gene_Symbol=CALR Calreticulin
0.427747	11.7711	0.28713	0.592066	0.972398	0.899313	IPI00020986	Tax_Id=9606 Gene_Symbol=LUM Lumican
-1.97414	12.0823	0.739042	0.389968	0.972398	0.899313	IPI00021000	Tax_Id=9606 Gene_Symbol=SPP1 Isoform A of Osteopontin
0.334654	12.3286	0.656485	0.417804	0.972398	0.899313	IPI00021085	Tax_Id=9606 Gene_Symbol=PGLYRP1 Peptidoglycan recognition protein 1
-0.669424	12.7446	1.39534	0.237506	0.972398	0.899313	IPI00021263	Tax_Id=9606 Gene_Symbol=YWHAZ 14-3-3 protein zeta/delta
1.02154	11.8206	1.77418	0.182865	0.972398	0.899313	IPI00021302	Tax_Id=9606 Gene_Symbol=SUSD2 Sushi domain-containing protein 2
0.501462	13.0142	0.926183	0.335857	0.972398	0.899313	IPI00021304	Tax_Id=9606 Gene_Symbol=KRT2 Keratin, type II cytoskeletal 2 epidermal
-0.347168	11.7157	0.241146	0.62338	0.972398	0.899313	IPI00021434	Tax_Id=9606 Gene_Symbol=PI3 Elafin
-1.66162	11.7787	1.2379	0.265877	0.972398	0.899313	IPI00021439	Tax_Id=9606 Gene_Symbol=ACTB Actin, cytoplasmic 1
-0.364743	11.9338	0.18026	0.67115	0.972398	0.899313	IPI00021440	Tax_Id=9606 Gene_Symbol=ACTG1 Actin, cytoplasmic 2
0.452201	11.7208	0.35596	0.550758	0.972398	0.899313	IPI00021536	Tax_Id=9606 Gene_Symbol=CALML5 Calmodulin-like protein 5
-1.29648	13.4571	1.77172	0.183169	0.972398	0.899313	IPI00021812	Tax_Id=9606 Gene_Symbol=AHNAK Neuroblast differentiation-associated protein AHNAK
0.189363	12.5636	0.310605	0.577309	0.972398	0.899313	IPI00021828	Tax_Id=9606 Gene_Symbol=CSTB Cystatin-B
0.0192865	12.3679	0.00228549	0.96187	0.989591	0.915215	IPI00021841	Tax_Id=9606 Gene_Symbol=APOA1 Apolipoprotein A-I
0.134897	12.1178	0.0640888	0.800146	0.972398	0.899313	IPI00021885	Tax_Id=9606 Gene_Symbol=FGA Isoform 1 of Fibrinogen alpha chain
0.315479	13.4653	0.424237	0.51483	0.972398	0.899313	IPI00022204	Tax_Id=9606 Gene_Symbol=SERPINB3 Isoform 1 of Serpin B3
0.189547	12.0714	0.0959957	0.756689	0.972398	0.899313	IPI00022255	Tax_Id=9606 Gene_Symbol=OLFM4 Olfactomedin-4
0.46891	11.7179	0.500683	0.4792	0.972398	0.899313	IPI00022331	Tax_Id=9606 Gene_Symbol=LCAT Phosphatidylcholine-sterol acyltransferase
3.90887	12.1217	16.4602	4.9681e-05	0.0205679	0.0190221	IPI00022417	Tax_Id=9606 Gene_Symbol=LRG1 Leucine-rich alpha-2-glycoprotein
0.358767	13.7554	0.114287	0.735315	0.972398	0.899313	IPI00022426	Tax_Id=9606 Gene_Symbol=AMBP Protein AMBP
0.533195	12.6179	1.49774	0.22102	0.972398	0.899313	IPI00022429	Tax_Id=9606 Gene_Symbol=ORM1 Alpha-1-acid glycoprotein 1
1.4819	11.7242	0.830253	0.362199	0.972398	0.899313	IPI00022432	Tax_Id=9606 Gene_Symbol=TTR Transthyretin
0.833344	13.5562	1.3902	0.238371	0.972398	0.899313	IPI00022463	Tax_Id=9606 Gene_Symbol=TF Serotransferrin
0.589345	11.7642	0.199648	0.655005	0.972398	0.899313	IPI00022479	Tax_Id=9606 Gene_Symbol=HERC1 Uncharacterized protein
0.388177	12.7655	0.464216	0.49566	0.972398	0.899313	IPI00022488	Tax_Id=9606 Gene_Symbol=HPX Hemopexin
-0.848446	11.8072	1.3373	0.24751	0.972398	0.899313	IPI00022774	Tax_Id=9606 Gene_Symbol=VCP Transitional endoplasmic reticulum ATPase
0.849331	13.1245	4.14234	0.0418232	0.777136	0.718727	IPI00022895	Tax_Id=9606 Gene_Symbol=A1BG Isoform 1 of Alpha-1B-glycoprotein
0.143646	11.8356	0.0614867	0.804161	0.972398	0.899313	IPI00022974	Tax_Id=9606 Gene_Symbol=PIP Prolactin-inducible protein
-1.00196	11.7264	0.0035806	0.952285	0.985615	0.911537	IPI00023020	Tax_Id=9606 Gene_Symbol=SEMG1 Isoform 1 of Semenogelin-1
-0.117184	11.7382	0.0194124	0.889191	0.98152	0.90775	IPI00023109	Tax_Id=9606 Gene_Symbol=CHD2 Isoform 2 of Chromodomain-helicase-DNA-binding protein 2
-0.759514	11.7397	1.34771	0.245679	0.972398	0.899313	IPI00023640	Tax_Id=9606 Gene_Symbol=PDCD5 Programmed cell death protein 5
-0.00782289	12.1326	0.000415033	0.983746	0.993448	0.918781	IPI00023648	Tax_Id=9606 Gene_Symbol=ISLR Immunoglobulin superfamily containing leucine-rich repeat protein
1.78081	12.104	1.644	0.199777	0.972398	0.899313	IPI00023673	Tax_Id=9606 Gene_Symbol=LGALS3BP Galectin-3-binding protein
-0.374539	12.4733	0.145118	0.703245	0.972398	0.899313	IPI00023711	Tax_Id=9606 Gene_Symbol=EVPL Envoplakin
0.460162	11.9453	0.298581	0.584773	0.972398	0.899313	IPI00023728	Tax_Id=9606 Gene_Symbol=GGH Gamma-glutamyl hydrolase
-0.19024	13.5266	0.0978182	0.754464	0.972398	0.899313	IPI00024284	Tax_Id=9606 Gene_Symbol=HSPG2 Basement membrane-specific heparan sulfate proteoglycan core protein
0.832117	12.782	0.8269	0.36317	0.972398	0.899313	IPI00024292	Tax_Id=9606 Gene_Symbol=LRP2 Low-density lipoprotein receptor-related protein 2
0.541945	11.7369	0.274315	0.600452	0.972398	0.899313	IPI00024766	Tax_Id=9606 Gene_Symbol=PLXNC1 Plexin-C1
0.736348	11.9197	0.277682	0.598225	0.972398	0.899313	IPI00025415	Tax_Id=9606 Gene_Symbol=SEMG2 Semenogelin-2
-0.356787	12.2854	0.0564274	0.812234	0.972398	0.899313	IPI00025476	Tax_Id=9606 Gene_Symbol=AMY1C;AMY1A;AMY1B;AMY2A Pancreatic alpha-amylase
0.269657	12.9312	0.225797	0.634658	0.972398	0.899313	IPI00025512	Tax_Id=9606 Gene_Symbol=HSPB1 Heat shock protein beta-1
-0.971766	11.8808	1.32319	0.25002	0.972398	0.899313	IPI00025753	Tax_Id=9606 Gene_Symbol=DSG1 Desmoglein-1
-1.05673	12.114	0.672174	0.412295	0.972398	0.899313	IPI00026256	Tax_Id=9606 Gene_Symbol=FLG Filaggrin
0.0130788	11.7235	0.000728554	0.978466	0.993448	0.918781	IPI00026926	Tax_Id=9606 Gene_Symbol=GUCA2A Guanylin
-0.880993	11.771	0.728479	0.393377	0.972398	0.899313	IPI00026952	Tax_Id=9606 Gene_Symbol=PKP3 Plakophilin 3b (Fragment)
0.664709	11.7201	0.665813	0.414515	0.972398	0.899313	IPI00027223	Tax_Id=9606 Gene_Symbol=IDH1 Isocitrate dehydrogenase [NADP] cytoplasmic
-1.18196	11.73	0.695158	0.404415	0.972398	0.899313	IPI00027230	Tax_Id=9606 Gene_Symbol=HSP90B1 Endoplasmin
0.357275	11.7306	0.0423285	0.836995	0.98152	0.90775	IPI00027248	Tax_Id=9606 Gene_Symbol=TUSC2 Tumor suppressor candidate 2
-0.0207538	13.1802	0.00437671	0.947253	0.985334	0.911277	IPI00027462	Tax_Id=9606 Gene_Symbol=S100A9 Protein S100-A9
1.102	12.2796	2.64149	0.104106	0.84861	0.784829	IPI00027482	Tax_Id=9606 Gene_Symbol=SERPINA6 Corticosteroid-binding globulin
-0.886968	11.711	0.454145	0.500373	0.972398	0.899313	IPI00027497	Tax_Id=9606 Gene_Symbol=GPI Glucose-6-phosphate isomerase
-0.0199086	11.7226	0.0013708	0.970466	0.99329	0.918636	IPI00027769	Tax_Id=9606 Gene_Symbol=ELANE Neutrophil elastase
0.493576	12.178	0.807503	0.368859	0.972398	0.899313	IPI00027827	Tax_Id=9606 Gene_Symbol=SOD3 Extracellular superoxide dismutase [Cu-Zn]
0.825205	12.3263	3.72883	0.0534808	0.777136	0.718727	IPI00027843	Tax_Id=9606 Gene_Symbol=PROZ Isoform 1 of Vitamin K-dependent protein Z
2.44589	12.1524	4.65782	0.0309125	0.73054	0.675633	IPI00029260	Tax_Id=9606 Gene_Symbol=CD14 Monocyte differentiation antigen CD14
0.0871771	11.9956	0.0127553	0.910079	0.98152	0.90775	IPI00029997	Tax_Id=9606 Gene_Symbol=PGLS 6-phosphogluconolactonase
0.176915	12.4729	0.232854	0.629415	0.972398	0.899313	IPI00031065	Tax_Id=9606 Gene_Symbol=DNASE1 Deoxyribonuclease-1
-0.575688	11.8636	0.530951	0.466207	0.972398	0.899313	IPI00031547	Tax_Id=9606 Gene_Symbol=DSG3 Desmoglein-3
0.362134	11.9335	0.180711	0.670763	0.972398	0.899313	IPI00032179	Tax_Id=9606 Gene_Symbol=SERPINC1 Antithrombin-III
1.60388	11.9231	5.18543	0.0227771	0.73054	0.675633	IPI00032220	Tax_Id=9606 Gene_Symbol=AGT Angiotensinogen
0.394771	12.3177	0.913491	0.33919	0.972398	0.899313	IPI00032293	Tax_Id=9606 Gene_Symbol=CST3 Cystatin-C
0.650411	11.8559	1.00938	0.315051	0.972398	0.899313	IPI00032299	Tax_Id=9606 Gene_Symbol=CNOT1 Uncharacterized protein
0.150661	11.7321	0.0186042	0.891507	0.98152	0.90775	IPI00032325	Tax_Id=9606 Gene_Symbol=CSTA Cystatin-A
-0.792173	12.3216	0.233794	0.628725	0.972398	0.899313	IPI00032328	Tax_Id=9606 Gene_Symbol=KNG1 Isoform HMW of Kininogen-1
-1.1908	11.7413	3.27396	0.0703874	0.777136	0.718727	IPI00032404	Tax_Id=9606 Gene_Symbol=MMP20 Matrix metalloproteinase-20
-0.677583	11.8219	0.626793	0.428534	0.972398	0.899313	IPI00033583	Tax_Id=9606 Gene_Symbol=SERPINB12 Serpin B12
-0.948429	12.0204	1.04038	0.307732	0.972398	0.899313	IPI00037070	Tax_Id=9606 Gene_Symbol=HSPA8 Uncharacterized protein
0.283809	12.0517	0.214068	0.643598	0.972398	0.899313	IPI00059476	Tax_Id=9606 Gene_Symbol=DPEP1 Dipeptidase 1
0.61623	12.3288	2.05844	0.151365	0.914818	0.846062	IPI00060800	Tax_Id=9606 Gene_Symbol=ZG16B Zymogen granule protein 16 homolog B
-0.411536	11.7196	0.393504	0.530463	0.972398	0.899313	IPI00062037	Tax_Id=9606 Gene_Symbol=DYNLL2 Dynein light chain 2, cytoplasmic
-0.567883	12.0915	1.23175	0.267067	0.972398	0.899313	IPI00062120	Tax_Id=9606 Gene_Symbol=S100A16 Protein S100-A16
0.0220009	11.7274	0.00136786	0.970497	0.99329	0.918636	IPI00064296	Tax_Id=9606 Gene_Symbol=LAMTOR3 PRO0633
0.307681	11.8046	0.200233	0.654533	0.972398	0.899313	IPI00073772	Tax_Id=9606 Gene_Symbol=FBP1 Fructose-1,6-bisphosphatase 1
0.574036	11.7965	0.287442	0.591864	0.972398	0.899313	IPI00082931	Tax_Id=9606 Gene_Symbol=SPRR3 Small proline-rich protein 3
-1.22612	11.8373	1.30293	0.253679	0.972398	0.899313	IPI00105407	Tax_Id=9606 Gene_Symbol=AKR1B10 Aldo-keto reductase family 1 member B10
0.818586	11.8955	1.89212	0.168963	0.968269	0.895495	IPI00107731	Tax_Id=9606 Gene_Symbol=OSCAR Isoform 6 of Osteoclast-associated immunoglobulin-like receptor
-0.618377	11.8437	0.468855	0.493514	0.972398	0.899313	IPI00141938	Tax_Id=9606 Gene_Symbol=H2AFV histone H2A.V isoform 2
1.37747	11.7415	2.40729	0.120772	0.888168	0.821414	IPI00152380	Tax_Id=9606 Gene_Symbol=MYO15A Myosin-XV
0.675563	11.7242	1.04505	0.30665	0.972398	0.899313	IPI00152951	Tax_Id=9606 Gene_Symbol=SLC35B3 Isoform 1 of Adenosine 3'-phospho 5'-phosphosulfate transporter 2
0.572158	12.1178	0.352773	0.552547	0.972398	0.899313	IPI00154742	Tax_Id=9606 Gene_Symbol=IGLV2-14;IGLC2 IGL@ protein
-0.83655	11.7131	1.31114	0.252188	0.972398	0.899313	IPI00157535	Tax_Id=9606 Gene_Symbol=EPS8L1 Isoform 3 of Epidermal growth factor receptor kinase substrate 8-like protein 1
-0.379696	12.8408	0.221703	0.637746	0.972398	0.899313	IPI00160130	Tax_Id=9606 Gene_Symbol=CUBN Cubilin
0.277176	11.832	0.201415	0.653581	0.972398	0.899313	IPI00163207	Tax_Id=9606 Gene_Symbol=PGLYRP2 Isoform 1 of N-acetylmuramoyl-L-alanine amidase
-0.839022	11.716	0.835365	0.360726	0.972398	0.899313	IPI00163563	Tax_Id=9606 Gene_Symbol=PEBP4 Phosphatidylethanolamine-binding protein 4
0.14576	11.7219	0.0437241	0.834368	0.98152	0.90775	IPI00166430	Tax_Id=9606 Gene_Symbol=TMEM86A Lysoplasmalogenase-like protein TMEM86A
0.307294	12.5358	0.105653	0.745148	0.972398	0.899313	IPI00166729	Tax_Id=9606 Gene_Symbol=AZGP1 Zinc-alpha-2-glycoprotein
-1.88262	11.7712	4.54971	0.0329244	0.73408	0.678908	IPI00166768	Tax_Id=9606 Gene_Symbol=TUBA1C Uncharacterized protein
0.892254	11.8435	1.44835	0.228793	0.972398	0.899313	IPI00166861	Tax_Id=9606 Gene_Symbol=C12orf45 Conserved hypothetical protein
0.463259	11.7764	0.530158	0.466541	0.972398	0.899313	IPI00167780	Tax_Id=9606 Gene_Symbol=C9orf163 Uncharacterized protein C9orf163
0.653021	11.8857	0.345193	0.556847	0.972398	0.899313	IPI00168728	Tax_Id=9606 Gene_Symbol=IGHM FLJ00385 protein (Fragment)
-1.18932	11.7546	0.663812	0.415218	0.972398	0.899313	IPI00169383	Tax_Id=9606 Gene_Symbol=PGK1 Phosphoglycerate kinase 1
0.634266	12.5855	3.0543	0.0805236	0.793732	0.734076	IPI00170635	Tax_Id=9606 Gene_Symbol=SECTM1 Secreted and transmembrane protein 1
1.81927	11.757	0.916822	0.338311	0.972398	0.899313	IPI00171196	Tax_Id=9606 Gene_Symbol=KRT13 Isoform 3 of Keratin, type I cytoskeletal 13
-1.13133	11.72	2.45407	0.11722	0.888168	0.821414	IPI00171491	Tax_Id=9606 Gene_Symbol=KCNH5 Isoform 1 of Potassium voltage-gated channel subfamily H member 5
-0.498872	12.0699	0.902826	0.342025	0.972398	0.899313	IPI00174541	Tax_Id=9606 Gene_Symbol=IL1RN Isoform 4 of Interleukin-1 receptor antagonist protein
-0.131368	11.7243	0.0528033	0.818255	0.973442	0.900279	IPI00175793	Tax_Id=9606 Gene_Symbol=VMAC Vimentin-type intermediate filament-associated coiled-coil protein
0.399408	11.8787	0.221099	0.638204	0.972398	0.899313	IPI00176427	Tax_Id=9606 Gene_Symbol=CADM4 Cell adhesion molecule 4
0.458662	11.7207	0.402289	0.525909	0.972398	0.899313	IPI00177728	Tax_Id=9606 Gene_Symbol=CNDP2 Isoform 1 of Cytosolic non-specific dipeptidase
-0.416494	11.7596	0.374293	0.540674	0.972398	0.899313	IPI00177937	Tax_Id=9606 Gene_Symbol=MICAL3 Isoform 1 of Protein MICAL-3
-1.45069	11.7223	3.94859	0.0469106	0.777136	0.718727	IPI00178926	Tax_Id=9606 Gene_Symbol=IGJ Immunoglobulin J chain
-0.488982	11.768	0.573217	0.448983	0.972398	0.899313	IPI00183695	Tax_Id=9606 Gene_Symbol=S100A10 Protein S100-A10
0.169849	11.7194	0.189507	0.663327	0.972398	0.899313	IPI00185661	Tax_Id=9606 Gene_Symbol=USP32 Ubiquitin carboxyl-terminal hydrolase 32
-0.802363	11.868	0.809961	0.368132	0.972398	0.899313	IPI00186290	Tax_Id=9606 Gene_Symbol=EEF2 Elongation factor 2
-1.73627	11.79	4.99447	0.0254284	0.73054	0.675633	IPI00186736	Tax_Id=9606 Gene_Symbol=IGSF8 Isoform 3 of Immunoglobulin superfamily member 8
-1.00218	11.796	2.36058	0.124436	0.888168	0.821414	IPI00186781	Tax_Id=9606 Gene_Symbol=PILRB Isoform 1 of Paired immunoglobulin-like type 2 receptor beta
2.27531	11.8483	1.00022	0.317256	0.972398	0.899313	IPI00215894	Tax_Id=9606 Gene_Symbol=KNG1 Isoform LMW of Kininogen-1
-0.259737	11.7593	0.139975	0.708305	0.972398	0.899313	IPI00215920	Tax_Id=9606 Gene_Symbol=ARF6 ADP-ribosylation factor 6
-0.248221	11.7688	0.139626	0.708653	0.972398	0.899313	IPI00215980	Tax_Id=9606 Gene_Symbol=PVRL2 Isoform Alpha of Poliovirus receptor-related protein 2
0.729765	11.8876	0.255292	0.613374	0.972398	0.899313	IPI00215983	Tax_Id=9606 Gene_Symbol=CA1 Carbonic anhydrase 1
0.112765	11.7409	0.0801869	0.777044	0.972398	0.899313	IPI00216088	Tax_Id=9606 Gene_Symbol=CRABP2 Cellular retinoic acid-binding protein 2
-0.621809	11.7599	0.931522	0.334468	0.972398	0.899313	IPI00216103	Tax_Id=9606 Gene_Symbol=EYA3 Isoform 2 of Eyes absent homolog 3
-0.162748	12.1377	0.127936	0.720581	0.972398	0.899313	IPI00216691	Tax_Id=9606 Gene_Symbol=PFN1 Profilin-1
-1.61497	11.7415	3.96598	0.0464286	0.777136	0.718727	IPI00216780	Tax_Id=9606 Gene_Symbol=CILP2 Cartilage intermediate layer protein 2 precursor
0.273632	12.488	0.564944	0.452275	0.972398	0.899313	IPI00216914	Tax_Id=9606 Gene_Symbol=VMO1 Vitelline membrane outer layer protein 1 homolog
-0.886968	11.711	0.454145	0.500373	0.972398	0.899313	IPI00216952	Tax_Id=9606 Gene_Symbol=LMNA Isoform C of Prelamin-A/C
-0.731977	12.2989	1.87649	0.170733	0.968269	0.895495	IPI00216984	Tax_Id=9606 Gene_Symbol=CALML3 Calmodulin-like protein 3
0.229228	11.7223	0.115233	0.734264	0.972398	0.899313	IPI00217121	Tax_Id=9606 Gene_Symbol=C19orf21 Uncharacterized protein C19orf21
3.32292	11.743	0.87407	0.349831	0.972398	0.899313	IPI00217465	Tax_Id=9606 Gene_Symbol=HIST1H1C Histone H1.2
-0.356589	11.7617	0.236479	0.626761	0.972398	0.899313	IPI00217512	Tax_Id=9606 Gene_Symbol=GPR115 Probable G-protein coupled receptor 115
-0.0870893	12.7293	0.0128873	0.909616	0.98152	0.90775	IPI00217963	Tax_Id=9606 Gene_Symbol=KRT16 Keratin, type I cytoskeletal 16
-0.371027	11.8557	0.0844572	0.771346	0.972398	0.899313	IPI00217966	Tax_Id=9606 Gene_Symbol=LDHA Isoform 1 of L-lactate dehydrogenase A chain
0.112162	11.7605	0.0281416	0.866776	0.98152	0.90775	IPI00217990	Tax_Id=9606 Gene_Symbol=- Putative uncharacterized protein HGRHSV1
2.32894	11.8216	3.78914	0.0515861	0.777136	0.718727	IPI00218343	Tax_Id=9606 Gene_Symbol=TUBA1C Tubulin alpha-1C chain
0.428221	11.7284	0.0159612	0.899465	0.98152	0.90775	IPI00218407	Tax_Id=9606 Gene_Symbol=ALDOB Fructose-bisphosphate aldolase B
0.326786	11.7402	0.138563	0.709714	0.972398	0.899313	IPI00218414	Tax_Id=9606 Gene_Symbol=CA2 Carbonic anhydrase 2
-0.872146	12.3296	1.38624	0.239042	0.972398	0.899313	IPI00218528	Tax_Id=9606 Gene_Symbol=PKP1 Isoform 1 of Plakophilin-1
1.07777	11.9503	1.07885	0.298955	0.972398	0.899313	IPI00218674	Tax_Id=9606 Gene_Symbol=CEL Isoform Short of Bile salt-activated lipase
-4.56195	11.7753	1.75603	0.185121	0.972398	0.899313	IPI00218875	Tax_Id=9606 Gene_Symbol=SPP1 Isoform C of Osteopontin
-0.979687	11.903	0.9772	0.322891	0.972398	0.899313	IPI00218915	Tax_Id=9606 Gene_Symbol=ALOX12 Arachidonate 12-lipoxygenase, 12S-type
-0.173934	14.0354	0.0123682	0.911448	0.98152	0.90775	IPI00218918	Tax_Id=9606 Gene_Symbol=ANXA1 Annexin A1
0.114662	11.7573	0.0262053	0.8714	0.98152	0.90775	IPI00219003	Tax_Id=9606 Gene_Symbol=ZFHX3 Isoform B of Zinc finger homeobox protein 3
0.247449	11.7753	0.00359893	0.952163	0.985615	0.911537	IPI00219018	Tax_Id=9606 Gene_Symbol=GAPDH Glyceraldehyde-3-phosphate dehydrogenase
-0.020537	12.0226	0.00163631	0.967733	0.992916	0.918289	IPI00219131	Tax_Id=9606 Gene_Symbol=ICOSLG Isoform 1 of ICOS ligand
0.333416	11.9583	0.132544	0.715808	0.972398	0.899313	IPI00219217	Tax_Id=9606 Gene_Symbol=LDHB L-lactate dehydrogenase B chain
-0.727394	12.367	1.77823	0.182366	0.972398	0.899313	IPI00219221	Tax_Id=9606 Gene_Symbol=LGALS7B;LGALS7 Galectin-7
-0.833501	11.7265	1.39547	0.237483	0.972398	0.899313	IPI00219299	Tax_Id=9606 Gene_Symbol=TLN2 Talin-2
-1.15856	11.819	1.00112	0.31704	0.972398	0.899313	IPI00219426	Tax_Id=9606 Gene_Symbol=PVR Isoform Gamma of Poliovirus receptor
0.569825	11.7997	0.500612	0.479231	0.972398	0.899313	IPI00219446	Tax_Id=9606 Gene_Symbol=PEBP1 Phosphatidylethanolamine-binding protein 1
-2.00517	11.7592	4.48275	0.0342385	0.73408	0.678908	IPI00219713	Tax_Id=9606 Gene_Symbol=FGG Isoform Gamma-A of Fibrinogen gamma chain
0.336624	12.3368	0.216959	0.641367	0.972398	0.899313	IPI00219757	Tax_Id=9606 Gene_Symbol=GSTP1 Glutathione S-transferase P
-0.0153464	11.9254	0.000737604	0.978333	0.993448	0.918781	IPI00219827	Tax_Id=9606 Gene_Symbol=LYNX1 Secreted Ly-6/uPAR-related protein 2
-1.76093	11.7546	5.79701	0.0160535	0.664614	0.614662	IPI00220143	Tax_Id=9606 Gene_Symbol=MGAM Maltase-glucoamylase, intestinal
-0.302004	12.0249	0.272682	0.601538	0.972398	0.899313	IPI00220301	Tax_Id=9606 Gene_Symbol=PRDX6 Peroxiredoxin-6
-0.411423	14.6972	0.0170131	0.896223	0.98152	0.90775	IPI00220327	Tax_Id=9606 Gene_Symbol=KRT1 Keratin, type II cytoskeletal 1
1.08207	11.9831	3.98401	0.045934	0.777136	0.718727	IPI00220700	Tax_Id=9606 Gene_Symbol=KCNH5 Isoform 3 of Potassium voltage-gated channel subfamily H member 5
-0.805009	11.8083	0.458143	0.498493	0.972398	0.899313	IPI00220813	Tax_Id=9606 Gene_Symbol=EFEMP1 Isoform 2 of EGF-containing fibulin-like extracellular matrix protein 1
0.24037	12.8803	0.147583	0.700856	0.972398	0.899313	IPI00221224	Tax_Id=9606 Gene_Symbol=ANPEP Aminopeptidase N
0.0262366	11.9671	0.000122598	0.991166	0.99677	0.921854	IPI00236554	Tax_Id=9606 Gene_Symbol=MPO Isoform H14 of Myeloperoxidase
-1.5137	11.833	2.42902	0.119107	0.888168	0.821414	IPI00242956	Tax_Id=9606 Gene_Symbol=FCGBP IgGFc-binding protein
-1.0511	11.7611	1.45985	0.226955	0.972398	0.899313	IPI00246058	Tax_Id=9606 Gene_Symbol=PDCD6IP Programmed cell death 6-interacting protein
0.32161	11.9257	0.0961458	0.756505	0.972398	0.899313	IPI00247063	Tax_Id=9606 Gene_Symbol=MME Neprilysin
-0.856724	11.9498	0.647475	0.421017	0.972398	0.899313	IPI00247167	Tax_Id=9606 Gene_Symbol=NCCRP1 Non-specific cytotoxic cell receptor protein 1 homolog
0.121663	11.7194	0.0332826	0.855241	0.98152	0.90775	IPI00289344	Tax_Id=9606 Gene_Symbol=NCOR1 cDNA FLJ52302, highly similar to Nuclear receptor corepressor 1
1.1912	11.7241	0.368995	0.543553	0.972398	0.899313	IPI00289983	Tax_Id=9606 Gene_Symbol=ACPP Isoform 2 of Prostatic acid phosphatase
-0.178224	12.091	0.0414338	0.838703	0.98152	0.90775	IPI00290077	Tax_Id=9606 Gene_Symbol=KRT15 Keratin, type I cytoskeletal 15
-2.73662	12.5372	3.33373	0.0678728	0.777136	0.718727	IPI00290078	Tax_Id=9606 Gene_Symbol=KRT4 cDNA FLJ58275, highly similar to Keratin, type II cytoskeletal 4
-0.752664	11.9685	0.93115	0.334564	0.972398	0.899313	IPI00290856	Tax_Id=9606 Gene_Symbol=LYVE1 Lymphatic vessel endothelial hyaluronic acid receptor 1
0.568698	13.3089	3.12905	0.0769083	0.777136	0.718727	IPI00291136	Tax_Id=9606 Gene_Symbol=COL6A1 Collagen alpha-1(VI) chain
0.396047	11.7639	0.0554578	0.813825	0.972398	0.899313	IPI00291410	Tax_Id=9606 Gene_Symbol=BPIFB1 Isoform 1 of Long palate, lung and nasal epithelium carcinoma-associated protein 1
1.78942	11.8389	4.46598	0.0345762	0.73408	0.678908	IPI00291867	Tax_Id=9606 Gene_Symbol=CFI Complement factor I
0.75465	12.3585	1.45154	0.228281	0.972398	0.899313	IPI00292946	Tax_Id=9606 Gene_Symbol=SERPINA7 Thyroxine-binding globulin
1.23685	12.5084	12.9187	0.000325323	0.0673418	0.0622805	IPI00293088	Tax_Id=9606 Gene_Symbol=GAA Lysosomal alpha-glucosidase
-0.4838	11.7171	0.542476	0.461408	0.972398	0.899313	IPI00293276	Tax_Id=9606 Gene_Symbol=MIF Macrophage migration inhibitory factor
0.0549207	12.7982	0.00200374	0.964296	0.990617	0.916163	IPI00293665	Tax_Id=9606 Gene_Symbol=KRT6B Keratin, type II cytoskeletal 6B
2.47852	11.8247	4.10312	0.0428042	0.777136	0.718727	IPI00294713	Tax_Id=9606 Gene_Symbol=MASP2 Isoform 1 of Mannan-binding lectin serine protease 2
-0.77282	11.8291	0.798761	0.371464	0.972398	0.899313	IPI00295386	Tax_Id=9606 Gene_Symbol=CBR1 Carbonyl reductase [NADPH] 1
0.0188312	11.7524	0.000677084	0.979241	0.993448	0.918781	IPI00296141	Tax_Id=9606 Gene_Symbol=DPP7 Dipeptidyl peptidase 2
0.257013	11.7271	0.133868	0.714454	0.972398	0.899313	IPI00296446	Tax_Id=9606 Gene_Symbol=F2RL1 Proteinase-activated receptor 2
-0.0141606	11.7727	0.00598792	0.93832	0.982696	0.908838	IPI00296594	Tax_Id=9606 Gene_Symbol=RYBP RING1 and YY1-binding protein
-0.364589	13.3318	0.875709	0.34938	0.972398	0.899313	IPI00297056	Tax_Id=9606 Gene_Symbol=CRNN Cornulin
-1.06258	11.7227	1.5279	0.216428	0.972398	0.899313	IPI00297284	Tax_Id=9606 Gene_Symbol=IGFBP2 insulin-like growth factor-binding protein 2 precursor
-0.753852	13.2747	1.36775	0.242199	0.972398	0.899313	IPI00298057	Tax_Id=9606 Gene_Symbol=PPL Periplakin
-0.928604	11.7607	1.44718	0.228981	0.972398	0.899313	IPI00298961	Tax_Id=9606 Gene_Symbol=XPO1 Exportin-1
0.873934	12.3053	3.72737	0.0535277	0.777136	0.718727	IPI00298971	Tax_Id=9606 Gene_Symbol=VTN Vitronectin
1.21679	12.1846	0.26128	0.609242	0.972398	0.899313	IPI00299145	Tax_Id=9606 Gene_Symbol=KRT6C Keratin, type II cytoskeletal 6C
-0.210071	11.7414	0.0659602	0.797312	0.972398	0.899313	IPI00299547	Tax_Id=9606 Gene_Symbol=LCN2 Isoform 1 of Neutrophil gelatinase-associated lipocalin
-1.23001	11.8346	0.843886	0.358288	0.972398	0.899313	IPI00300376	Tax_Id=9606 Gene_Symbol=TGM3 Protein-glutamine gamma-glutamyltransferase E
0.80348	12.9247	0.139704	0.708575	0.972398	0.899313	IPI00300725	Tax_Id=9606 Gene_Symbol=KRT6A Keratin, type II cytoskeletal 6A
1.90895	11.7247	8.95629	0.00276516	0.286194	0.264684	IPI00301395	Tax_Id=9606 Gene_Symbol=CPVL Probable serine carboxypeptidase CPVL
0.228245	11.7522	0.124447	0.724261	0.972398	0.899313	IPI00302151	Tax_Id=9606 Gene_Symbol=CCDC87 Coiled-coil domain-containing protein 87
0.350597	11.8281	0.148941	0.699549	0.972398	0.899313	IPI00303476	Tax_Id=9606 Gene_Symbol=ATP5B ATP synthase subunit beta, mitochondrial
0.0356106	11.7206	0.0194475	0.889091	0.98152	0.90775	IPI00303832	Tax_Id=9606 Gene_Symbol=RTF1 RNA polymerase-associated protein RTF1 homolog
-1.24432	12.2541	1.78776	0.1812	0.972398	0.899313	IPI00304273	Tax_Id=9606 Gene_Symbol=APOA4 Apolipoprotein A-IV
0.22081	11.8454	0.112438	0.737385	0.972398	0.899313	IPI00305622	Tax_Id=9606 Gene_Symbol=TGM1 Protein-glutamine gamma-glutamyltransferase K
-0.540607	12.8332	0.410187	0.521874	0.972398	0.899313	IPI00306339	Tax_Id=9606 Gene_Symbol=SPP1 osteopontin isoform b precursor
0.16619	12.7855	0.0832829	0.772897	0.972398	0.899313	IPI00306378	Tax_Id=9606 Gene_Symbol=MASP2 Isoform 2 of Mannan-binding lectin serine protease 2
-0.215754	11.7247	0.167783	0.682089	0.972398	0.899313	IPI00306794	Tax_Id=9606 Gene_Symbol=CARD6 Caspase recruitment domain-containing protein 6
0.539582	11.7887	0.0141524	0.905304	0.98152	0.90775	IPI00306959	Tax_Id=9606 Gene_Symbol=KRT7 Keratin, type II cytoskeletal 7
1.20779	11.7227	3.41652	0.0645469	0.777136	0.718727	IPI00307235	Tax_Id=9606 Gene_Symbol=PTPLA Isoform 1 of 3-hydroxyacyl-CoA dehydratase 1
-0.822767	11.8317	0.299349	0.584291	0.972398	0.899313	IPI00307466	Tax_Id=9606 Gene_Symbol=SERPINB3 Isoform 2 of Serpin B3
-0.667393	11.7753	0.447083	0.503723	0.972398	0.899313	IPI00328113	Tax_Id=9606 Gene_Symbol=FBN1 Fibrillin-1
-0.450784	11.8372	0.224778	0.635423	0.972398	0.899313	IPI00328142	Tax_Id=9606 Gene_Symbol=SULT2B1 Isoform 2 of Sulfotransferase family cytosolic 2B member 1
-0.555274	11.7213	0.409598	0.522174	0.972398	0.899313	IPI00328609	Tax_Id=9606 Gene_Symbol=SERPINA4 Kallistatin
-0.200264	11.8496	0.114187	0.735426	0.972398	0.899313	IPI00329538	Tax_Id=9606 Gene_Symbol=PRSS8 Prostasin
0.167897	11.7254	0.0633759	0.801238	0.972398	0.899313	IPI00335927	Tax_Id=9606 Gene_Symbol=- 24 kDa protein
-1.18934	11.7546	0.664168	0.415092	0.972398	0.899313	IPI00337335	Tax_Id=9606 Gene_Symbol=MYH14 Isoform 1 of Myosin-14
-0.00704183	11.7314	0.00634617	0.936505	0.982696	0.908838	IPI00337370	Tax_Id=9606 Gene_Symbol=NAMPT 42 kDa protein
0.391867	11.9555	0.100532	0.751192	0.972398	0.899313	IPI00339224	Tax_Id=9606 Gene_Symbol=FN1 Isoform 4 of Fibronectin
-0.907455	11.7498	0.656384	0.41784	0.972398	0.899313	IPI00374563	Tax_Id=9606 Gene_Symbol=AGRN Agrin
0.758031	11.7353	1.3535	0.244667	0.972398	0.899313	IPI00375426	Tax_Id=9606 Gene_Symbol=CTSH Uncharacterized protein
-1.80682	11.725	6.84532	0.00888736	0.524853	0.485406	IPI00375705	Tax_Id=9606 Gene_Symbol=SIRPB1 Signal-regulatory protein beta-1 isoform 3
-0.734611	11.8364	0.905058	0.341429	0.972398	0.899313	IPI00376379	Tax_Id=9606 Gene_Symbol=KRT77 Keratin, type II cytoskeletal 1b
0.78064	11.8715	0.548585	0.458896	0.972398	0.899313	IPI00377087	Tax_Id=9606 Gene_Symbol=GSN Uncharacterized protein
0.0980739	11.8005	0.02171	0.882861	0.98152	0.90775	IPI00382440	Tax_Id=9606 Gene_Symbol=- Ig lambda chain V-IV region Hil
1.14154	11.7725	3.19197	0.0740006	0.777136	0.718727	IPI00382455	Tax_Id=9606 Gene_Symbol=- Ig heavy chain V-I region EU
-0.305691	11.7434	0.187138	0.66531	0.972398	0.899313	IPI00382474	Tax_Id=9606 Gene_Symbol=- Ig heavy chain V-III region TRO
-0.210965	11.7378	0.105288	0.745574	0.972398	0.899313	IPI00382483	Tax_Id=9606 Gene_Symbol=- Ig heavy chain V-III region GA
0.478994	12.0548	0.691243	0.405742	0.972398	0.899313	IPI00382577	Tax_Id=9606 Gene_Symbol=- Kappa 1 light chain variable region (Fragment)
-0.958215	11.7666	1.75915	0.18473	0.972398	0.899313	IPI00382699	Tax_Id=9606 Gene_Symbol=FLNB Isoform 5 of Filamin-B
0.139763	12.0104	0.059491	0.807302	0.972398	0.899313	IPI00383032	Tax_Id=9606 Gene_Symbol=HAVCR2 Isoform 2 of Hepatitis A virus cellular receptor 2
-0.118238	11.7896	0.0158351	0.899861	0.98152	0.90775	IPI00383970	Tax_Id=9606 Gene_Symbol=MUM1L1 PWWP domain-containing protein MUM1L1
0.127214	11.7885	0.0447832	0.832403	0.98152	0.90775	IPI00383975	Tax_Id=9606 Gene_Symbol=CHGA Full-length cDNA clone CS0DN001YP04 of Adult brain of Homo sapiens
-0.267393	11.7592	0.176421	0.674467	0.972398	0.899313	IPI00384067	Tax_Id=9606 Gene_Symbol=COMP cDNA FLJ90027 fis, clone HEMBA1001228, highly similar to Human germline oligomeric matrix protein (COMP) mRNA
1.20807	11.774	3.57199	0.058762	0.777136	0.718727	IPI00384217	Tax_Id=9606 Gene_Symbol=- Envelope glycoprotein
0.422387	11.7284	0.0124521	0.911149	0.98152	0.90775	IPI00384398	Tax_Id=9606 Gene_Symbol=- Myosin-reactive immunoglobulin light chain variable region (Fragment)
0.0566984	11.9632	0.0120176	0.912707	0.98152	0.90775	IPI00384401	Tax_Id=9606 Gene_Symbol=- Myosin-reactive immunoglobulin kappa chain variable region (Fragment)
-0.393978	11.7532	0.370207	0.542891	0.972398	0.899313	IPI00384404	Tax_Id=9606 Gene_Symbol=- Rheumatoid factor RF-ET9 (Fragment)
-0.705479	12.3822	0.670893	0.412741	0.972398	0.899313	IPI00384444	Tax_Id=9606 Gene_Symbol=KRT14 Keratin, type I cytoskeletal 14
0.443323	12.058	0.428426	0.512762	0.972398	0.899313	IPI00384542	Tax_Id=9606 Gene_Symbol=NID1 Isoform 2 of Nidogen-1
0.193529	12.3709	0.00392582	0.95004	0.985615	0.911537	IPI00384938	Tax_Id=9606 Gene_Symbol=IGHV4-31;IGHG1 Putative uncharacterized protein DKFZp686N02209
-0.264526	11.7404	0.167976	0.681917	0.972398	0.899313	IPI00385555	Tax_Id=9606 Gene_Symbol=- Ig kappa chain V-I region BAN
-0.0732094	13.5393	0.0083892	0.927022	0.98152	0.90775	IPI00385896	Tax_Id=9606 Gene_Symbol=SPP1 Isoform D of Osteopontin
0.485718	11.7218	0.529786	0.466697	0.972398	0.899313	IPI00386131	Tax_Id=9606 Gene_Symbol=- Ig kappa chain V-III region IARC/BL41
0.526192	11.7573	0.583204	0.445059	0.972398	0.899313	IPI00386224	Tax_Id=9606 Gene_Symbol=- Testis specific kinase-1 (Fragment)
0.462479	12.026	0.269097	0.603938	0.972398	0.899313	IPI00386755	Tax_Id=9606 Gene_Symbol=ERO1L ERO1-like protein alpha
0.363564	11.7226	0.213647	0.643924	0.972398	0.899313	IPI00386765	Tax_Id=9606 Gene_Symbol=PDE4D Isoform N3 of cAMP-specific 3',5'-cyclic phosphodiesterase 4D
-0.452871	12.6963	0.570009	0.450255	0.972398	0.899313	IPI00386879	Tax_Id=9606 Gene_Symbol=IGHA1 cDNA FLJ14473 fis, clone MAMMA1001080, highly similar to Homo sapiens SNC73 protein (SNC73) mRNA
0.0985153	11.9422	0.00795177	0.928945	0.98152	0.90775	IPI00387022	Tax_Id=9606 Gene_Symbol=- Ig kappa chain V-I region AG
1.5125	11.8807	4.86875	0.0273474	0.73054	0.675633	IPI00387025	Tax_Id=9606 Gene_Symbol=- Ig kappa chain V-I region DEE
-0.338711	11.7803	0.179543	0.671766	0.972398	0.899313	IPI00387106	Tax_Id=9606 Gene_Symbol=- Ig kappa chain V-I region Ni
-0.2596	11.9083	0.194439	0.659248	0.972398	0.899313	IPI00387113	Tax_Id=9606 Gene_Symbol=- Ig kappa chain V-III region B6
0.233051	12.195	0.287902	0.591568	0.972398	0.899313	IPI00387120	Tax_Id=9606 Gene_Symbol=- Ig kappa chain V-IV region Len
0.22937	11.7513	0.229469	0.631918	0.972398	0.899313	IPI00387144	Tax_Id=9606 Gene_Symbol=TUBA1C cDNA FLJ55956, highly similar to Tubulin alpha-6 chain
0.225979	13.32	0.643777	0.422346	0.972398	0.899313	IPI00395488	Tax_Id=9606 Gene_Symbol=VASN Vasorin
0.413351	11.746	0.3342	0.563197	0.972398	0.899313	IPI00396182	Tax_Id=9606 Gene_Symbol=C1orf183 Isoform 2 of Uncharacterized protein C1orf183
0.412802	12.0224	0.113345	0.736368	0.972398	0.899313	IPI00396434	Tax_Id=9606 Gene_Symbol=ACPP Isoform 1 of Prostatic acid phosphatase
0.303616	12.1172	0.0655182	0.797978	0.972398	0.899313	IPI00396485	Tax_Id=9606 Gene_Symbol=EEF1A1 Elongation factor 1-alpha 1
0.582824	12.2755	1.22274	0.268823	0.972398	0.899313	IPI00397361	Tax_Id=9606 Gene_Symbol=AXL Isoform Short of Tyrosine-protein kinase receptor UFO
-0.336148	11.7913	0.155777	0.693075	0.972398	0.899313	IPI00397514	Tax_Id=9606 Gene_Symbol=BZRAP1 Isoform 2 of Peripheral-type benzodiazepine receptor-associated protein 1
0.0689033	11.9164	0.00969107	0.92158	0.98152	0.90775	IPI00398776	Tax_Id=9606 Gene_Symbol=PLEC Isoform 7 of Plectin
0.671933	13.3189	3.44158	0.0635747	0.777136	0.718727	IPI00399007	Tax_Id=9606 Gene_Symbol=IGHG2 Putative uncharacterized protein DKFZp686I04196 (Fragment)
0.451779	12.8615	0.535793	0.464182	0.972398	0.899313	IPI00410714	Tax_Id=9606 Gene_Symbol=HBA2;HBA1 Hemoglobin subunit alpha
0.198408	12.215	0.105063	0.745837	0.972398	0.899313	IPI00411765	Tax_Id=9606 Gene_Symbol=SFN Isoform 2 of 14-3-3 protein sigma
-0.456233	12.1109	0.444754	0.504837	0.972398	0.899313	IPI00412407	Tax_Id=9606 Gene_Symbol=SERPINB4 Serpin peptidase inhibitor, clade B (Ovalbumin), member 4, isoform CRA_a
-0.565909	11.7254	0.754426	0.385079	0.972398	0.899313	IPI00412408	Tax_Id=9606 Gene_Symbol=BRCA2 Breast cancer type 2 susceptibility protein
0.0236108	11.7544	0.00225767	0.962103	0.989591	0.915215	IPI00413144	Tax_Id=9606 Gene_Symbol=C15orf42 Isoform 2 of Treslin
-0.290096	11.7672	0.140806	0.707481	0.972398	0.899313	IPI00413173	Tax_Id=9606 Gene_Symbol=MKI67 Isoform Short of Antigen KI-67
-0.304342	11.7223	0.173996	0.676585	0.972398	0.899313	IPI00413368	Tax_Id=9606 Gene_Symbol=FAM25C;FAM25B;FAM25A;FAM25G Protein FAM25
1.37045	11.7576	0.374363	0.540635	0.972398	0.899313	IPI00414283	Tax_Id=9606 Gene_Symbol=FN1 Isoform 9 of Fibronectin
-0.776417	12.1592	0.587744	0.443293	0.972398	0.899313	IPI00414676	Tax_Id=9606 Gene_Symbol=HSP90AB1 Heat shock protein HSP 90-beta
0.460604	11.8979	0.360239	0.548374	0.972398	0.899313	IPI00414694	Tax_Id=9606 Gene_Symbol=COL18A1 Isoform 3 of Collagen alpha-1(XVIII) chain
-0.692559	11.7493	0.467765	0.494017	0.972398	0.899313	IPI00414696	Tax_Id=9606 Gene_Symbol=HNRNPA2B1 Isoform A2 of Heterogeneous nuclear ribonucleoproteins A2/B1
-1.96662	11.9302	1.52635	0.216661	0.972398	0.899313	IPI00418144	Tax_Id=9606 Gene_Symbol=ROBO4 Isoform 2 of Roundabout homolog 4
0.958113	12.207	2.77045	0.096019	0.84861	0.784829	IPI00418145	Tax_Id=9606 Gene_Symbol=ROBO4 Isoform 3 of Roundabout homolog 4
0.955166	11.8757	0.376986	0.539221	0.972398	0.899313	IPI00418169	Tax_Id=9606 Gene_Symbol=ANXA2 Isoform 2 of Annexin A2
-0.589447	12.6159	0.21714	0.641228	0.972398	0.899313	IPI00419215	Tax_Id=9606 Gene_Symbol=A2ML1 Alpha-2-macroglobulin-like protein 1
-0.158829	11.9082	0.00288899	0.957135	0.986988	0.912807	IPI00419585	Tax_Id=9606 Gene_Symbol=PPIA Peptidyl-prolyl cis-trans isomerase A
-1.72101	11.7614	6.51591	0.0106914	0.524853	0.485406	IPI00420096	Tax_Id=9606 Gene_Symbol=PLEC Isoform 8 of Plectin
-1.08437	11.7207	0.367128	0.544574	0.972398	0.899313	IPI00423462	Tax_Id=9606 Gene_Symbol=IGHA1 Putative uncharacterized protein DKFZp686K18196 (Fragment)
-1.73821	11.7443	0.681559	0.40905	0.972398	0.899313	IPI00423464	Tax_Id=9606 Gene_Symbol=IGHV4-31;IGHG1 Putative uncharacterized protein DKFZp686K03196
-1.02795	11.7421	2.77394	0.0958102	0.84861	0.784829	IPI00424460	Tax_Id=9606 Gene_Symbol=ZFYVE16 Isoform 1 of Zinc finger FYVE domain-containing protein 16
0.763025	12.0699	0.523475	0.469363	0.972398	0.899313	IPI00426051	Tax_Id=9606 Gene_Symbol=IGHG2 Putative uncharacterized protein DKFZp686C15213
0.472562	11.8144	0.285326	0.593232	0.972398	0.899313	IPI00431645	Tax_Id=9606 Gene_Symbol=HPR 31 kDa protein
-0.319852	11.8178	0.204268	0.651297	0.972398	0.899313	IPI00432363	Tax_Id=9606 Gene_Symbol=MACF1 Microtubule-actin cross-linking factor 1, isoform 4
0.416807	11.7507	0.428442	0.512755	0.972398	0.899313	IPI00439446	Tax_Id=9606 Gene_Symbol=MAN1A1 Uncharacterized protein
0.562499	11.8804	0.126454	0.722138	0.972398	0.899313	IPI00441550	Tax_Id=9606 Gene_Symbol=GLB1 Isoform 2 of Beta-galactosidase
-1.47544	11.7229	2.63361	0.104624	0.84861	0.784829	IPI00442911	Tax_Id=9606 Gene_Symbol=IGHV4-31;IGHG1 CDNA FLJ26266 fis, clone DMC05613
0.0269099	11.726	0.0247657	0.874952	0.98152	0.90775	IPI00446003	Tax_Id=9606 Gene_Symbol=- cDNA FLJ43210 fis, clone FEBRA2020582
-0.456682	11.7564	0.441834	0.506238	0.972398	0.899313	IPI00447178	Tax_Id=9606 Gene_Symbol=- Antigen MLAA-20 (Fragment)
-0.721037	12.8244	0.329976	0.565673	0.972398	0.899313	IPI00448925	Tax_Id=9606 Gene_Symbol=IGHV4-31;IGHG1 44 kDa protein
0.228504	11.9362	0.0296898	0.863196	0.98152	0.90775	IPI00449920	Tax_Id=9606 Gene_Symbol=IGHA1 cDNA FLJ90170 fis, clone MAMMA1000370, highly similar to Ig alpha-1 chain C region
-0.232474	11.7412	0.0624143	0.80272	0.972398	0.899313	IPI00450768	Tax_Id=9606 Gene_Symbol=KRT17 Keratin, type I cytoskeletal 17
0.287638	12.4481	0.480111	0.488372	0.972398	0.899313	IPI00453473	Tax_Id=9606 Gene_Symbol=HIST2H4B;HIST1H4C;HIST1H4J;HIST1H4D;HIST1H4A;HIST2H4A;HIST1H4I;HIST1H4K;HIST1H4E;HIST1H4L;HIST1H4F;HIST1H4H;HIST4H4;HIST1H4B Histone H4
0.638509	11.8252	1.03576	0.308811	0.972398	0.899313	IPI00454910	Tax_Id=9606 Gene_Symbol=CDC42BPG Serine/threonine-protein kinase MRCK gamma
-0.258111	13.2199	0.42774	0.5131	0.972398	0.899313	IPI00455315	Tax_Id=9606 Gene_Symbol=ANXA2 Isoform 1 of Annexin A2
0.230536	11.8354	0.000491741	0.982308	0.993448	0.918781	IPI00455383	Tax_Id=9606 Gene_Symbol=CLTC Isoform 2 of Clathrin heavy chain 1
-0.89048	11.7598	0.956479	0.328076	0.972398	0.899313	IPI00456750	Tax_Id=9606 Gene_Symbol=FAM129B Isoform 2 of Niban-like protein 1
-0.781638	11.7423	1.2582	0.261992	0.972398	0.899313	IPI00456969	Tax_Id=9606 Gene_Symbol=DYNC1H1 Cytoplasmic dynein 1 heavy chain 1
0.0667315	11.7208	0.00968279	0.921614	0.98152	0.90775	IPI00457006	Tax_Id=9606 Gene_Symbol=- Protein
0.683296	11.772	0.874343	0.349756	0.972398	0.899313	IPI00465016	Tax_Id=9606 Gene_Symbol=QSOX1 Isoform 2 of Sulfhydryl oxidase 1
0.136046	12.8503	0.0552426	0.81418	0.972398	0.899313	IPI00465248	Tax_Id=9606 Gene_Symbol=ENO1 Isoform alpha-enolase of Alpha-enolase
-0.262329	11.766	0.174813	0.675869	0.972398	0.899313	IPI00465431	Tax_Id=9606 Gene_Symbol=LGALS3 Galectin-3
0.226668	11.7579	0.0298855	0.86275	0.98152	0.90775	IPI00465436	Tax_Id=9606 Gene_Symbol=CAT Catalase
-0.361882	12.3718	0.794055	0.372877	0.972398	0.899313	IPI00465439	Tax_Id=9606 Gene_Symbol=ALDOA Fructose-bisphosphate aldolase A
-0.54004	11.8442	0.460132	0.497562	0.972398	0.899313	IPI00471928	Tax_Id=9606 Gene_Symbol=ATP5A1 ATP synthase subunit alpha
1.36377	11.7241	0.485134	0.486106	0.972398	0.899313	IPI00472724	Tax_Id=9606 Gene_Symbol=EEF1A1P5;EEF1A1 Putative elongation factor 1-alpha-like 3
0.570607	11.8248	0.210258	0.646565	0.972398	0.899313	IPI00473011	Tax_Id=9606 Gene_Symbol=HBD Hemoglobin subunit delta
-0.373164	12.6991	0.283776	0.594237	0.972398	0.899313	IPI00477227	Tax_Id=9606 Gene_Symbol=KRT78 Isoform 1 of Keratin, type II cytoskeletal 78
-1.52868	11.7943	0.88353	0.347237	0.972398	0.899313	IPI00477739	Tax_Id=9606 Gene_Symbol=CD55 Uncharacterized protein
0.794703	11.7212	1.47834	0.224035	0.972398	0.899313	IPI00477895	Tax_Id=9606 Gene_Symbol=SCPEP1 Isoform 2 of Retinoid-inducible serine carboxypeptidase
-0.0365903	11.9297	0.0362438	0.849013	0.98152	0.90775	IPI00478003	Tax_Id=9606 Gene_Symbol=A2M Alpha-2-macroglobulin
-1.351	11.7743	0.512201	0.474188	0.972398	0.899313	IPI00478493	Tax_Id=9606 Gene_Symbol=HP;HPR haptoglobin isoform 2 preproprotein
-0.173062	11.7675	0.0921806	0.761423	0.972398	0.899313	IPI00478892	Tax_Id=9606 Gene_Symbol=LRIG2 Leucine-rich repeats and immunoglobulin-like domains protein 2
0.0736752	12.1295	0.0215977	0.883162	0.98152	0.90775	IPI00479116	Tax_Id=9606 Gene_Symbol=CPN2 Carboxypeptidase N subunit 2
-0.827656	12.6534	0.675831	0.411026	0.972398	0.899313	IPI00479145	Tax_Id=9606 Gene_Symbol=KRT19 Keratin, type I cytoskeletal 19
-1.19694	12.4466	2.07812	0.149424	0.912565	0.843978	IPI00479186	Tax_Id=9606 Gene_Symbol=PKM2 Isoform M2 of Pyruvate kinase isozymes M1/M2
0.0741282	11.8712	0.0241956	0.876388	0.98152	0.90775	IPI00479708	Tax_Id=9606 Gene_Symbol=IGHM Full-length cDNA clone CS0DD006YL02 of Neuroblastoma of Homo sapiens
-0.0601441	11.9756	0.00749285	0.93102	0.98152	0.90775	IPI00479723	Tax_Id=9606 Gene_Symbol=FN1 Isoform 10 of Fibronectin
1.19469	11.8221	1.35354	0.24466	0.972398	0.899313	IPI00479743	Tax_Id=9606 Gene_Symbol=POTEE Isoform 1 of POTE ankyrin domain family member E
-0.94236	11.7237	0.383462	0.535756	0.972398	0.899313	IPI00480117	Tax_Id=9606 Gene_Symbol=LHX8 Uncharacterized protein
-0.081945	11.7114	0.146695	0.701714	0.972398	0.899313	IPI00480121	Tax_Id=9606 Gene_Symbol=KLK10 Kallikrein-10
-0.193046	11.8536	0.0887185	0.765813	0.972398	0.899313	IPI00480192	Tax_Id=9606 Gene_Symbol=RBP4 Uncharacterized protein
1.81386	11.7639	0.471043	0.492508	0.972398	0.899313	IPI00513767	Tax_Id=9606 Gene_Symbol=PTGDS Prostaglandin D2 synthase 21kDa
-0.844018	12.0599	0.641207	0.423274	0.972398	0.899313	IPI00513782	Tax_Id=9606 Gene_Symbol=GSN cDNA FLJ35478 fis, clone SMINT2007796, highly similar to Gelsolin
-1.85641	11.772	7.39008	0.00655847	0.452535	0.418523	IPI00514204	Tax_Id=9606 Gene_Symbol=LMNA Uncharacterized protein
-0.901628	11.9268	2.651	0.103485	0.84861	0.784829	IPI00514669	Tax_Id=9606 Gene_Symbol=SH3BGRL3 Uncharacterized protein
-0.468838	11.9584	0.48831	0.484682	0.972398	0.899313	IPI00549517	Tax_Id=9606 Gene_Symbol=AZI1 Isoform 3 of 5-azacytidine-induced protein 1
-0.163518	11.8545	0.0252902	0.873646	0.98152	0.90775	IPI00549725	Tax_Id=9606 Gene_Symbol=PGAM1 Phosphoglycerate mutase 1
-0.565923	11.7445	0.654365	0.418556	0.972398	0.899313	IPI00550069	Tax_Id=9606 Gene_Symbol=RNH1 Ribonuclease inhibitor
0.973153	12.2827	1.04013	0.307791	0.972398	0.899313	IPI00550731	Tax_Id=9606 Gene_Symbol=- Putative uncharacterized protein
0.510157	11.8547	0.0586143	0.8087	0.972398	0.899313	IPI00550854	Tax_Id=9606 Gene_Symbol=MXRA8 Isoform 1 of Matrix-remodeling-associated protein 8
-0.801901	11.771	0.680551	0.409397	0.972398	0.899313	IPI00552749	Tax_Id=9606 Gene_Symbol=DNAH8 478 kDa protein
-0.118876	12.1804	0.0778756	0.780197	0.972398	0.899313	IPI00552768	Tax_Id=9606 Gene_Symbol=TXN Uncharacterized protein
0.765266	13.3165	0.497761	0.480485	0.972398	0.899313	IPI00553177	Tax_Id=9606 Gene_Symbol=SERPINA1 Isoform 1 of Alpha-1-antitrypsin
0.803407	11.737	0.959229	0.327381	0.972398	0.899313	IPI00554556	Tax_Id=9606 Gene_Symbol=CUTA Isoform C of Protein CutA
-0.14879	11.8943	0.023564	0.878	0.98152	0.90775	IPI00554617	Tax_Id=9606 Gene_Symbol=TPP1 cDNA FLJ57277, highly similar to Tripeptidyl-peptidase 1
0.727139	11.9136	0.327281	0.567264	0.972398	0.899313	IPI00554648	Tax_Id=9606 Gene_Symbol=KRT8 Keratin, type II cytoskeletal 8
0.391108	11.7593	0.156841	0.692082	0.972398	0.899313	IPI00554676	Tax_Id=9606 Gene_Symbol=HBG2 Hemoglobin subunit gamma-2
-0.301933	12.7142	0.101471	0.750072	0.972398	0.899313	IPI00554711	Tax_Id=9606 Gene_Symbol=JUP Junction plakoglobin
-0.491224	11.7521	0.584789	0.444441	0.972398	0.899313	IPI00555577	Tax_Id=9606 Gene_Symbol=THY1 Thy-1 cell surface antigen variant (Fragment)
-1.51459	12.1476	3.18672	0.0742388	0.777136	0.718727	IPI00555812	Tax_Id=9606 Gene_Symbol=GC vitamin D-binding protein isoform 1 precursor
0.229363	11.7513	0.229428	0.631948	0.972398	0.899313	IPI00556287	Tax_Id=9606 Gene_Symbol=- Putative uncharacterized protein
0.316573	13.1144	0.561252	0.453756	0.972398	0.899313	IPI00556459	Tax_Id=9606 Gene_Symbol=SERPING1 cDNA FLJ58564, highly similar to Plasma protease C1 inhibitor
-0.525999	11.9285	0.290133	0.590135	0.972398	0.899313	IPI00556632	Tax_Id=9606 Gene_Symbol=FN1 Isoform 12 of Fibronectin
-0.925457	11.7838	1.32254	0.250136	0.972398	0.899313	IPI00604660	Tax_Id=9606 Gene_Symbol=VPS13A Isoform 4 of Vacuolar protein sorting-associated protein 13A
-0.185791	11.7875	0.0499789	0.8231	0.975655	0.902326	IPI00619925	Tax_Id=9606 Gene_Symbol=CENPE Isoform 3 of Centromere-associated protein E
-4.86729	12.5214	22.3172	2.31121e-06	0.00191368	0.00176985	IPI00640271	Tax_Id=9606 Gene_Symbol=UMOD Uncharacterized protein
-0.693687	11.8764	0.227073	0.633703	0.972398	0.899313	IPI00640741	Tax_Id=9606 Gene_Symbol=PRDX1 19 kDa protein
-0.208381	11.7338	0.038997	0.843455	0.98152	0.90775	IPI00641157	Tax_Id=9606 Gene_Symbol=CTSA lysosomal protective protein isoform c precursor
0.247095	11.9633	0.0653327	0.798258	0.972398	0.899313	IPI00641229	Tax_Id=9606 Gene_Symbol=IGHA2 Ig alpha-2 chain C region
-0.61795	11.8232	0.726848	0.393907	0.972398	0.899313	IPI00641244	Tax_Id=9606 Gene_Symbol=PRDX1 11 kDa protein
-1.26375	11.858	3.66595	0.0555351	0.777136	0.718727	IPI00641374	Tax_Id=9606 Gene_Symbol=CNTFR Uncharacterized protein
-0.10532	11.7367	0.0384955	0.844451	0.98152	0.90775	IPI00641481	Tax_Id=9606 Gene_Symbol=CETP Isoform 2 of Cholesteryl ester transfer protein
0.317285	12.1506	0.0990412	0.752983	0.972398	0.899313	IPI00642247	Tax_Id=9606 Gene_Symbol=SPRR3 Uncharacterized protein
-0.373322	11.757	0.413996	0.519948	0.972398	0.899313	IPI00642548	Tax_Id=9606 Gene_Symbol=PHGDH Uncharacterized protein
-0.654601	11.756	0.838771	0.359748	0.972398	0.899313	IPI00643056	Tax_Id=9606 Gene_Symbol=CRABP2 Uncharacterized protein
-0.324763	11.9186	0.16279	0.686601	0.972398	0.899313	IPI00643490	Tax_Id=9606 Gene_Symbol=VCAM1 Uncharacterized protein
-0.538197	11.7367	0.402846	0.525623	0.972398	0.899313	IPI00644231	Tax_Id=9606 Gene_Symbol=CYFIP1 Isoform 1 of Cytoplasmic FMR1-interacting protein 1
-0.795269	11.7326	1.49549	0.221366	0.972398	0.899313	IPI00644930	Tax_Id=9606 Gene_Symbol=CD84 Isoform 6 of SLAM family member 5
2.19956	11.869	1.07178	0.300544	0.972398	0.899313	IPI00645363	Tax_Id=9606 Gene_Symbol=IGHV4-31;IGHG1 Putative uncharacterized protein DKFZp686P15220
-0.10543	11.7707	0.0281126	0.866844	0.98152	0.90775	IPI00645710	Tax_Id=9606 Gene_Symbol=NEGR1 cDNA FLJ59691, highly similar to Neuronal growth regulator 1
1.19897	12.2503	1.33256	0.24835	0.972398	0.899313	IPI00646265	Tax_Id=9606 Gene_Symbol=AMY1C;AMY1A;AMY1B;AMY2A 58 kDa protein
-0.455545	11.7764	0.353656	0.552051	0.972398	0.899313	IPI00646304	Tax_Id=9606 Gene_Symbol=PPIB Peptidyl-prolyl cis-trans isomerase B
-0.179548	11.7812	0.075514	0.783471	0.972398	0.899313	IPI00646524	Tax_Id=9606 Gene_Symbol=DDAH2 Uncharacterized protein
-1.59517	11.7462	4.61126	0.0317626	0.73054	0.675633	IPI00646687	Tax_Id=9606 Gene_Symbol=POF1B Isoform 2 of Protein POF1B
2.42665	11.8094	3.72154	0.0537148	0.777136	0.718727	IPI00647704	Tax_Id=9606 Gene_Symbol=IGHA1 cDNA FLJ41552 fis, clone COLON2004478, highly similar to Protein Tro alpha1 H,myeloma
0.0138669	11.937	2.92322e-05	0.995686	0.998387	0.923349	IPI00647861	Tax_Id=9606 Gene_Symbol=ANGPTL2 cDNA FLJ90245 fis, clone NT2RM2001792, highly similar to Homo sapiens angiopoietin-related protein-2 mRNA
0.831546	13.2711	3.39904	0.0652342	0.777136	0.718727	IPI00654755	Tax_Id=9606 Gene_Symbol=HBB Hemoglobin subunit beta
0.788901	11.7266	0.298976	0.584525	0.972398	0.899313	IPI00655812	Tax_Id=9606 Gene_Symbol=LMNA Uncharacterized protein
0.48091	11.7224	0.510484	0.474929	0.972398	0.899313	IPI00657918	Tax_Id=9606 Gene_Symbol=TMC4 Isoform 2 of Transmembrane channel-like protein 4
0.0891853	11.7943	0.0154508	0.901077	0.98152	0.90775	IPI00658021	Tax_Id=9606 Gene_Symbol=MIB2 E3 ubiquitin-protein ligase MIB2 isoform 5
-0.193443	11.8146	0.103354	0.747841	0.972398	0.899313	IPI00658102	Tax_Id=9606 Gene_Symbol=MAP4K2 Uncharacterized protein
-0.0568506	11.7236	0.00933222	0.923041	0.98152	0.90775	IPI00658109	Tax_Id=9606 Gene_Symbol=CKMT1B;CKMT1A Isoform 1 of Creatine kinase U-type, mitochondrial
0.895759	11.7166	0.919288	0.337662	0.972398	0.899313	IPI00658202	Tax_Id=9606 Gene_Symbol=CDH2 cDNA FLJ53252, highly similar to Cadherin-2
0.138721	12.022	0.00802202	0.928632	0.98152	0.90775	IPI00719373	Tax_Id=9606 Gene_Symbol=IGLC1 IGL@ protein
-2.7168	11.8295	5.66651	0.0172918	0.681792	0.630549	IPI00719452	Tax_Id=9606 Gene_Symbol=IGLV1-40 IGL@ protein
-0.158574	11.7419	0.0649368	0.798857	0.972398	0.899313	IPI00735377	Tax_Id=9606 Gene_Symbol=FKSG49 Uncharacterized protein
-0.58966	11.9963	0.388905	0.532876	0.972398	0.899313	IPI00736755	Tax_Id=9606 Gene_Symbol=PGA3;PGA4;PGA5 pepsin A preproprotein
0.0015137	11.722	7.31886e-07	0.999317	0.999317	0.92421	IPI00741855	Tax_Id=9606 Gene_Symbol=KRT39 Keratin, type I cytoskeletal 39
-0.812225	11.7983	0.884709	0.346915	0.972398	0.899313	IPI00741892	Tax_Id=9606 Gene_Symbol=CD300LG Isoform 3 of CMRF35-like molecule 9
-0.991511	11.7239	1.87677	0.170702	0.968269	0.895495	IPI00742682	Tax_Id=9606 Gene_Symbol=TPR Nucleoprotein TPR
0.155465	11.7537	0.0353727	0.850817	0.98152	0.90775	IPI00743813	Tax_Id=9606 Gene_Symbol=ASPM Isoform 1 of Abnormal spindle-like microcephaly-associated protein
-1.94136	11.8072	1.78763	0.181216	0.972398	0.899313	IPI00744076	Tax_Id=9606 Gene_Symbol=UMOD Isoform 3 of Uromodulin
-1.38175	11.7333	2.62643	0.105098	0.84861	0.784829	IPI00744692	Tax_Id=9606 Gene_Symbol=TALDO1 Transaldolase
0.904749	11.7232	0.312628	0.576072	0.972398	0.899313	IPI00744889	Tax_Id=9606 Gene_Symbol=CDH1 E-cadherin
0.491498	15.134	0.0172138	0.895616	0.98152	0.90775	IPI00745872	Tax_Id=9606 Gene_Symbol=ALB Isoform 1 of Serum albumin
0.0492855	11.9993	0.00589805	0.938784	0.982696	0.908838	IPI00746033	Tax_Id=9606 Gene_Symbol=NAGLU 47 kDa protein
0.0699581	11.7583	0.100328	0.751437	0.972398	0.899313	IPI00748916	Tax_Id=9606 Gene_Symbol=DOCK11 Dedicator of cytokinesis protein 11
1.32089	11.738	3.58213	0.0584041	0.777136	0.718727	IPI00748998	Tax_Id=9606 Gene_Symbol=SCFV Single-chain Fv (Fragment)
0.266121	12.1404	0.190258	0.662702	0.972398	0.899313	IPI00759659	Tax_Id=9606 Gene_Symbol=GOLM1 Isoform 2 of Golgi membrane protein 1
-0.763418	11.7786	1.23691	0.266068	0.972398	0.899313	IPI00759663	Tax_Id=9606 Gene_Symbol=PRDX5 Isoform Cytoplasmic+peroxisomal of Peroxiredoxin-5, mitochondrial
-2.06279	11.7338	0.920532	0.337335	0.972398	0.899313	IPI00759806	Tax_Id=9606 Gene_Symbol=ENO1 Isoform MBP-1 of Alpha-enolase
0.406079	11.7888	0.12333	0.72545	0.972398	0.899313	IPI00759832	Tax_Id=9606 Gene_Symbol=YWHAB Isoform Short of 14-3-3 protein beta/alpha
-0.413593	11.749	0.35274	0.552566	0.972398	0.899313	IPI00783287	Tax_Id=9606 Gene_Symbol=- Immunglobulin heavy chain variable region (Fragment)
-0.0724835	11.7426	0.0107264	0.917512	0.98152	0.90775	IPI00783398	Tax_Id=9606 Gene_Symbol=ATXN7L3 Isoform 1 of Ataxin-7-like protein 3
-1.92378	11.8055	5.01938	0.0250652	0.73054	0.675633	IPI00783625	Tax_Id=9606 Gene_Symbol=SERPINB5 Isoform 1 of Serpin B5
0.603973	11.7271	0.0887812	0.765732	0.972398	0.899313	IPI00783683	Tax_Id=9606 Gene_Symbol=PARP14 Isoform 4 of Poly [ADP-ribose] polymerase 14
-0.120554	11.8457	0.017573	0.894539	0.98152	0.90775	IPI00783862	Tax_Id=9606 Gene_Symbol=BLVRB Flavin reductase
-0.741597	12.6896	0.537748	0.463368	0.972398	0.899313	IPI00783987	Tax_Id=9606 Gene_Symbol=C3 Complement C3 (Fragment)
-0.486876	11.7524	0.54882	0.4588	0.972398	0.899313	IPI00784002	Tax_Id=9606 Gene_Symbol=SACS Isoform 2 of Sacsin
-0.777692	11.9954	0.490298	0.483794	0.972398	0.899313	IPI00784295	Tax_Id=9606 Gene_Symbol=HSP90AA1 Isoform 1 of Heat shock protein HSP 90-alpha
1.4602	12.0367	0.548527	0.45892	0.972398	0.899313	IPI00784842	Tax_Id=9606 Gene_Symbol=IGHV4-31;IGHG1 Putative uncharacterized protein DKFZp686G11190
1.22306	12.8916	3.65697	0.0558352	0.777136	0.718727	IPI00784865	Tax_Id=9606 Gene_Symbol=IGK@ IGK@ protein
0.0193504	13.5779	0.00078759	0.977611	0.993448	0.918781	IPI00784985	Tax_Id=9606 Gene_Symbol=IGK@ IGK@ protein
-0.401374	11.7265	0.381388	0.536861	0.972398	0.899313	IPI00786896	Tax_Id=9606 Gene_Symbol=NRAP Isoform 4 of Nebulin-related-anchoring protein
-1.28168	12.1674	3.50622	0.0611387	0.777136	0.718727	IPI00789134	Tax_Id=9606 Gene_Symbol=GAPDH Glyceraldehyde-3-phosphate dehydrogenase
-0.350552	11.9791	0.130708	0.717699	0.972398	0.899313	IPI00789324	Tax_Id=9606 Gene_Symbol=JUP Uncharacterized protein
0.16033	11.7549	0.0496086	0.823746	0.975655	0.902326	IPI00789419	Tax_Id=9606 Gene_Symbol=MUC4 Isoform 9 of Mucin-4
0.0509373	12.1671	0.000450691	0.983063	0.993448	0.918781	IPI00790213	Tax_Id=9606 Gene_Symbol=RHCG Uncharacterized protein
1.45915	11.7558	3.24789	0.0715155	0.777136	0.718727	IPI00790304	Tax_Id=9606 Gene_Symbol=VDAC1 Uncharacterized protein
0.747057	11.7744	1.13684	0.286321	0.972398	0.899313	IPI00790402	Tax_Id=9606 Gene_Symbol=- Similar to cDNA sequence BC027231
-0.217472	11.8	0.0296242	0.863346	0.98152	0.90775	IPI00790490	Tax_Id=9606 Gene_Symbol=GPRC5C Uncharacterized protein
-0.594984	12.8382	0.452912	0.500955	0.972398	0.899313	IPI00790784	Tax_Id=9606 Gene_Symbol=SERPINA1 Isoform 2 of Alpha-1-antitrypsin
2.01878	11.7409	9.13724	0.00250458	0.286194	0.264684	IPI00790846	Tax_Id=9606 Gene_Symbol=- Intercellular adhesion molecule 2, isoform CRA_b
0.139631	11.7483	0.0316172	0.85887	0.98152	0.90775	IPI00791053	Tax_Id=9606 Gene_Symbol=ACY1 aminoacylase-1 isoform b
0.391103	11.7593	0.156768	0.69215	0.972398	0.899313	IPI00791534	Tax_Id=9606 Gene_Symbol=SLC4A1 Solute carrier family 4, anion exchanger, member 1
-0.0638491	11.9571	0.00913366	0.923862	0.98152	0.90775	IPI00792115	Tax_Id=9606 Gene_Symbol=CLEC3B Uncharacterized protein
-1.29582	11.7401	3.84605	0.0498631	0.777136	0.718727	IPI00792427	Tax_Id=9606 Gene_Symbol=RAD51AP2 RAD51-associated protein 2
-0.427043	11.7922	0.444757	0.504835	0.972398	0.899313	IPI00792691	Tax_Id=9606 Gene_Symbol=SYCP2 Uncharacterized protein
1.42201	11.7424	3.64632	0.0561931	0.777136	0.718727	IPI00793108	Tax_Id=9606 Gene_Symbol=CP 98 kDa protein
-1.06021	11.7591	2.52113	0.11233	0.885803	0.819227	IPI00793248	Tax_Id=9606 Gene_Symbol=ZNF286A cDNA FLJ55788, highly similar to Zinc finger protein 286
-0.447495	11.9975	0.212446	0.644857	0.972398	0.899313	IPI00793319	Tax_Id=9606 Gene_Symbol=GSTP1 Uncharacterized protein
-0.359416	11.8419	0.0584305	0.808994	0.972398	0.899313	IPI00793930	Tax_Id=9606 Gene_Symbol=TUBA1B TUBA1B protein
0.114748	12.3702	0.022149	0.881691	0.98152	0.90775	IPI00795257	Tax_Id=9606 Gene_Symbol=GAPDH Glyceraldehyde-3-phosphate dehydrogenase
0.0586017	11.793	0.00534338	0.941728	0.983279	0.909376	IPI00795307	Tax_Id=9606 Gene_Symbol=HEG1 Isoform 2 of Protein HEG homolog 1
0.293434	11.7606	0.0653224	0.798273	0.972398	0.899313	IPI00795394	Tax_Id=9606 Gene_Symbol=DNAH9 Isoform 2 of Dynein heavy chain 9, axonemal
-0.764311	12.3605	0.596159	0.440047	0.972398	0.899313	IPI00796316	Tax_Id=9606 Gene_Symbol=GSN Uncharacterized protein
-1.33052	11.8315	0.538654	0.462991	0.972398	0.899313	IPI00796636	Tax_Id=9606 Gene_Symbol=HBB Uncharacterized protein
1.34818	12.2289	0.595434	0.440326	0.972398	0.899313	IPI00796776	Tax_Id=9606 Gene_Symbol=KRT5 cDNA FLJ54081, highly similar to Keratin, type II cytoskeletal 5
-0.365004	11.7693	0.317115	0.573346	0.972398	0.899313	IPI00797270	Tax_Id=9606 Gene_Symbol=TPI1;TPI1P1 Isoform 1 of Triosephosphate isomerase
2.93146	12.7245	1.85656	0.173023	0.972398	0.899313	IPI00797452	Tax_Id=9606 Gene_Symbol=KRT4 Keratin, type II cytoskeletal 4
-1.43056	12.2846	2.31529	0.128108	0.890102	0.823203	IPI00798006	Tax_Id=9606 Gene_Symbol=ITIH4 Protein
-0.232486	12.1524	0.257875	0.611584	0.972398	0.899313	IPI00798155	Tax_Id=9606 Gene_Symbol=RPS27A Pseudogene candidate
-0.413766	11.7549	0.40925	0.522351	0.972398	0.899313	IPI00798275	Tax_Id=9606 Gene_Symbol=RHCG cDNA FLJ51037, moderately similar to Homo sapiens Rhesus blood group, C glycoprotein (RHCG), mRNA
-2.57189	11.8263	7.886	0.00498189	0.40025	0.370168	IPI00807428	Tax_Id=9606 Gene_Symbol=- Putative uncharacterized protein
1.34866	12.0679	6.24239	0.0124728	0.543551	0.502698	IPI00815755	Tax_Id=9606 Gene_Symbol=HIST1H2BG;HIST1H2BI;HIST1H2BE;HIST1H2BC;HIST1H2BF HIST1H2BC protein
2.70746	12.0333	4.78784	0.0286613	0.73054	0.675633	IPI00816314	Tax_Id=9606 Gene_Symbol=IGHV4-31;IGHG1 Putative uncharacterized protein DKFZp686I15196
1.02355	12.0084	2.24679	0.133892	0.901319	0.833577	IPI00816799	Tax_Id=9606 Gene_Symbol=- Rheumatoid factor D5 light chain (Fragment)
0.665061	12.0818	0.440642	0.506813	0.972398	0.899313	IPI00827875	Tax_Id=9606 Gene_Symbol=- Lambda-chain
0.897065	11.754	1.92715	0.165071	0.955794	0.883958	IPI00829803	Tax_Id=9606 Gene_Symbol=- 13 kDa protein
-0.0471186	11.892	0.00107685	0.973822	0.993448	0.918781	IPI00829813	Tax_Id=9606 Gene_Symbol=PIK3IP1 Isoform 2 of Phosphoinositide-3-kinase-interacting protein 1
-0.487204	11.8927	0.324702	0.568795	0.972398	0.899313	IPI00829956	Tax_Id=9606 Gene_Symbol=- Rheumatoid factor C6 light chain (Fragment)
0.484083	11.7879	0.571617	0.449617	0.972398	0.899313	IPI00830092	Tax_Id=9606 Gene_Symbol=TWSG1 Isoform 2 of Twisted gastrulation protein homolog 1
-0.201318	12.0842	0.011045	0.9163	0.98152	0.90775	IPI00843975	Tax_Id=9606 Gene_Symbol=EZR Ezrin
0.358459	11.9173	0.077015	0.781384	0.972398	0.899313	IPI00844511	Tax_Id=9606 Gene_Symbol=MAN1A1 Mannosyl-oligosaccharide 1,2-alpha-mannosidase IA
1.51845	11.7382	1.36607	0.242489	0.972398	0.899313	IPI00845263	Tax_Id=9606 Gene_Symbol=FN1 fibronectin isoform 4 preproprotein
-1.01301	11.9789	0.452227	0.501279	0.972398	0.899313	IPI00845339	Tax_Id=9606 Gene_Symbol=HSPA1B;HSPA1A cDNA FLJ54370, highly similar to Heat shock 70 kDa protein 1
-0.0332267	11.97	0.00371138	0.951422	0.985615	0.911537	IPI00845506	Tax_Id=9606 Gene_Symbol=PI16 Isoform 2 of Peptidase inhibitor 16
0.806886	12.82	1.54704	0.213573	0.972398	0.899313	IPI00847635	Tax_Id=9606 Gene_Symbol=SERPINA3 Isoform 1 of Alpha-1-antichymotrypsin
0.38576	12.2368	0.162158	0.687178	0.972398	0.899313	IPI00847989	Tax_Id=9606 Gene_Symbol=PKM2 Pyruvate kinase
0.0235755	11.7262	0.106266	0.744435	0.972398	0.899313	IPI00852677	Tax_Id=9606 Gene_Symbol=MUC1 mucin-1 isoform 14 precursor
0.377882	11.7734	0.229839	0.631643	0.972398	0.899313	IPI00853061	Tax_Id=9606 Gene_Symbol=COL6A3 collagen alpha-3(VI) chain isoform 2 precursor
1.39135	11.9214	0.499217	0.479844	0.972398	0.899313	IPI00853068	Tax_Id=9606 Gene_Symbol=HBA2;HBA1 Hemoglobin alpha-2
0.200687	11.7215	0.0935376	0.759727	0.972398	0.899313	IPI00853262	Tax_Id=9606 Gene_Symbol=OLIG2 OLIG2 protein (Fragment)
1.58013	11.8696	1.78551	0.181474	0.972398	0.899313	IPI00853455	Tax_Id=9606 Gene_Symbol=- Protein
1.29257	11.9382	2.01857	0.155385	0.925602	0.856035	IPI00853468	Tax_Id=9606 Gene_Symbol=ARSA arylsulfatase A isoform b
0.165502	12.2515	0.0572225	0.810941	0.972398	0.899313	IPI00853525	Tax_Id=9606 Gene_Symbol=APOA1 Uncharacterized protein
-0.380579	11.8364	0.286835	0.592256	0.972398	0.899313	IPI00854644	Tax_Id=9606 Gene_Symbol=IGKV3D-20 Ig kappa chain V-III region Ti
0.340067	11.7248	0.0175155	0.89471	0.98152	0.90775	IPI00855927	Tax_Id=9606 Gene_Symbol=MUC1 MUC1 isoform M8
0.956676	11.7435	0.636406	0.425015	0.972398	0.899313	IPI00855984	Tax_Id=9606 Gene_Symbol=ODF2 Isoform 2 of Outer dense fiber protein 2
-0.433229	11.7912	0.21001	0.64676	0.972398	0.899313	IPI00871170	Tax_Id=9606 Gene_Symbol=- Putative uncharacterized protein ENSP00000382790
0.294767	11.9655	0.22542	0.634941	0.972398	0.899313	IPI00871227	Tax_Id=9606 Gene_Symbol=HMCN1 Isoform 1 of Hemicentin-1
0.919455	11.9875	1.44548	0.229255	0.972398	0.899313	IPI00872684	Tax_Id=9606 Gene_Symbol=EZR cDNA FLJ54141, highly similar to Ezrin
-0.0623954	11.7233	0.0101068	0.919922	0.98152	0.90775	IPI00872818	Tax_Id=9606 Gene_Symbol=C6orf136 hypothetical protein LOC221545 isoform 3
-0.440229	11.7207	0.158109	0.690903	0.972398	0.899313	IPI00872922	Tax_Id=9606 Gene_Symbol=UTP14A Uncharacterized protein
-1.17519	12.01	4.86068	0.0274756	0.73054	0.675633	IPI00873761	Tax_Id=9606 Gene_Symbol=SPRR1B Uncharacterized protein
0.205082	11.7881	0.105755	0.74503	0.972398	0.899313	IPI00873924	Tax_Id=9606 Gene_Symbol=IL18BP Isoform A of Interleukin-18-binding protein
0.883701	11.9727	0.326886	0.567499	0.972398	0.899313	IPI00876888	Tax_Id=9606 Gene_Symbol=IGHV4-31;IGHG1 cDNA FLJ78387
0.178752	12.0079	0.0174482	0.894912	0.98152	0.90775	IPI00877698	Tax_Id=9606 Gene_Symbol=SERPING1 cDNA FLJ58826, highly similar to Plasma protease C1 inhibitor
-0.81915	11.7268	1.65515	0.198259	0.972398	0.899313	IPI00877813	Tax_Id=9606 Gene_Symbol=TP53BP1 Protein
-0.730854	12.0178	1.26709	0.260313	0.972398	0.899313	IPI00877967	Tax_Id=9606 Gene_Symbol=F2 Uncharacterized protein
0.674481	11.7229	0.946671	0.330568	0.972398	0.899313	IPI00878073	Tax_Id=9606 Gene_Symbol=C17orf37 Protein C17orf37
-1.43134	11.7241	3.14024	0.0763824	0.777136	0.718727	IPI00878236	Tax_Id=9606 Gene_Symbol=FSIP2 fibrous sheath-interacting protein 2
0.0771436	11.8126	0.0193373	0.889404	0.98152	0.90775	IPI00878551	Tax_Id=9606 Gene_Symbol=P4HB cDNA FLJ59430, highly similar to Protein disulfide-isomerase
-1.22444	11.8696	1.17328	0.278729	0.972398	0.899313	IPI00879248	Tax_Id=9606 Gene_Symbol=GBP6 Uncharacterized protein
-0.688048	11.82	0.566184	0.451779	0.972398	0.899313	IPI00879328	Tax_Id=9606 Gene_Symbol=CTSD Uncharacterized protein
0.599435	12.3513	1.72044	0.189637	0.972398	0.899313	IPI00879357	Tax_Id=9606 Gene_Symbol=CDH13 Uncharacterized protein
-0.87655	11.7868	0.847146	0.357361	0.972398	0.899313	IPI00879368	Tax_Id=9606 Gene_Symbol=APOE Uncharacterized protein
0.259151	11.8954	0.0158172	0.899917	0.98152	0.90775	IPI00879415	Tax_Id=9606 Gene_Symbol=GGT2 Uncharacterized protein
-1.23912	11.7785	2.31916	0.127789	0.890102	0.823203	IPI00879437	Tax_Id=9606 Gene_Symbol=P4HB Protein
-1.35826	11.7828	0.757466	0.384123	0.972398	0.899313	IPI00879931	Tax_Id=9606 Gene_Symbol=SERPING1 Uncharacterized protein
-1.03307	12.2086	0.742781	0.388772	0.972398	0.899313	IPI00884085	Tax_Id=9606 Gene_Symbol=MXRA8 cDNA FLJ38647 fis, clone HHDPC2006862, highly similar to Homo sapiens matrix-remodelling associated 8 (MXRA8), mRNA
0.406791	12.1345	0.24255	0.622371	0.972398	0.899313	IPI00887169	Tax_Id=9606 Gene_Symbol=IGLV1-44 Putative uncharacterized protein
-3.40881	11.8521	2.17542	0.140231	0.912565	0.843978	IPI00892671	Tax_Id=9606 Gene_Symbol=IGHV4-31;IGHG1 32 kDa protein
0.896088	11.8873	2.43377	0.118747	0.888168	0.821414	IPI00892674	Tax_Id=9606 Gene_Symbol=SDC1 cDNA FLJ60837, highly similar to Syndecan-1
-0.934415	11.7239	1.43919	0.230271	0.972398	0.899313	IPI00893078	Tax_Id=9606 Gene_Symbol=- Uncharacterized protein
-1.04086	11.7265	0.169592	0.680475	0.972398	0.899313	IPI00893178	Tax_Id=9606 Gene_Symbol=IGLL5 23 kDa protein
-1.53252	11.7221	5.12761	0.0235481	0.73054	0.675633	IPI00893506	Tax_Id=9606 Gene_Symbol=OTOF Isoform 5 of Otoferlin
0.0574231	11.724	0.0628686	0.802018	0.972398	0.899313	IPI00893693	Tax_Id=9606 Gene_Symbol=CCDC88A 137 kDa protein
-0.993404	11.7704	2.36611	0.123996	0.888168	0.821414	IPI00893730	Tax_Id=9606 Gene_Symbol=MTERFD2 Uncharacterized protein
-0.493606	11.7276	0.277715	0.598203	0.972398	0.899313	IPI00894254	Tax_Id=9606 Gene_Symbol=KLRAQ1 Protein
0.206671	11.7239	0.0552494	0.814168	0.972398	0.899313	IPI00895907	Tax_Id=9606 Gene_Symbol=ARHGEF18 Isoform 2 of Rho guanine nucleotide exchange factor 18
1.17942	11.8207	2.79778	0.0943949	0.84861	0.784829	IPI00895917	Tax_Id=9606 Gene_Symbol=FCGR3A low affinity immunoglobulin gamma Fc region receptor III-A isoform d precursor
0.89507	12.216	1.62151	0.202882	0.972398	0.899313	IPI00896380	Tax_Id=9606 Gene_Symbol=IGHM Isoform 2 of Ig mu chain C region
0.229359	11.7513	0.229406	0.631965	0.972398	0.899313	IPI00896403	Tax_Id=9606 Gene_Symbol=GNN Isoform 1 of Tetratricopeptide repeat protein GNN
1.11306	12.2091	0.873365	0.350025	0.972398	0.899313	IPI00896413	Tax_Id=9606 Gene_Symbol=ITIH4 inter-alpha-trypsin inhibitor heavy chain H4 isoform 2 precursor
0.00228137	11.8743	1.64692e-05	0.996762	0.998387	0.923349	IPI00900324	Tax_Id=9606 Gene_Symbol=SYNPO2 Isoform 1 of Synaptopodin-2
1.19694	13.9541	0.687696	0.406949	0.972398	0.899313	IPI00902579	Tax_Id=9606 Gene_Symbol=UMOD Uncharacterized protein
-0.0242867	12.9406	0.000229822	0.987905	0.995116	0.920324	IPI00902653	Tax_Id=9606 Gene_Symbol=UMOD Isoform 4 of Uromodulin
0.191714	11.78	0.0797106	0.77769	0.972398	0.899313	IPI00902654	Tax_Id=9606 Gene_Symbol=LGALS3BP cDNA FLJ54583, highly similar to Galectin-3-binding protein
1.363	12.088	2.25545	0.133145	0.901319	0.833577	IPI00903112	Tax_Id=9606 Gene_Symbol=LTF cDNA FLJ36533 fis, clone TRACH2004428, highly similar to Lactotransferrin (Fragment)
1.38704	11.7928	4.24274	0.0394186	0.766415	0.708812	IPI00903294	Tax_Id=9606 Gene_Symbol=FSTL4 cDNA FLJ31722 fis, clone NT2RI2006679, highly similar to Homo sapiens follistatin-like 4 (FSTL4), mRNA
-0.288901	11.928	0.144377	0.703968	0.972398	0.899313	IPI00908496	Tax_Id=9606 Gene_Symbol=EFEMP1 cDNA FLJ53670, highly similar to EGF-containing fibulin-like extracellularmatrix protein 1
-0.341984	11.7829	0.209306	0.647312	0.972398	0.899313	IPI00908730	Tax_Id=9606 Gene_Symbol=- cDNA FLJ55126, highly similar to Procollagen C-endopeptidase enhancer 1
0.13449	11.9915	0.0578778	0.809882	0.972398	0.899313	IPI00908746	Tax_Id=9606 Gene_Symbol=PEBP1 cDNA FLJ51535, highly similar to Phosphatidylethanolamine-binding protein 1
-0.0649333	11.7502	0.0329038	0.856058	0.98152	0.90775	IPI00908762	Tax_Id=9606 Gene_Symbol=LGALS3BP cDNA FLJ53509, highly similar to Galectin-3-binding protein
0.283387	11.7885	0.181736	0.669886	0.972398	0.899313	IPI00908791	Tax_Id=9606 Gene_Symbol=LDHA L-lactate dehydrogenase
-0.709713	11.817	0.633975	0.425901	0.972398	0.899313	IPI00908881	Tax_Id=9606 Gene_Symbol=GPI Glucose-6-phosphate isomerase
1.16013	11.7202	3.15044	0.0759063	0.777136	0.718727	IPI00908953	Tax_Id=9606 Gene_Symbol=MMRN2 cDNA FLJ54049, highly similar to Multimerin-2
0.495139	11.8213	0.670412	0.412908	0.972398	0.899313	IPI00908978	Tax_Id=9606 Gene_Symbol=CD55 cDNA FLJ54272, highly similar to Complement decay-accelerating factor
-0.279828	13.9563	0.0324146	0.857121	0.98152	0.90775	IPI00909059	Tax_Id=9606 Gene_Symbol=KRT6A cDNA FLJ53910, highly similar to Keratin, type II cytoskeletal 6A
0.280108	12.0372	0.0548596	0.814813	0.972398	0.899313	IPI00909135	Tax_Id=9606 Gene_Symbol=MXRA8 cDNA FLJ52846, highly similar to Homo sapiens matrix-remodelling associated 8 (MXRA8), mRNA
1.05855	11.8758	1.07971	0.298763	0.972398	0.899313	IPI00909207	Tax_Id=9606 Gene_Symbol=PRDX2 cDNA FLJ60461, highly similar to Peroxiredoxin-2
-0.5999	11.7152	0.770255	0.380138	0.972398	0.899313	IPI00909247	Tax_Id=9606 Gene_Symbol=ACTR2 cDNA FLJ51655, highly similar to Actin-like protein 2
-0.577104	11.8729	0.0188649	0.890755	0.98152	0.90775	IPI00909453	Tax_Id=9606 Gene_Symbol=HSPB1 cDNA FLJ52243, highly similar to Heat-shock protein beta-1
-0.692367	11.7645	0.157839	0.691154	0.972398	0.899313	IPI00909509	Tax_Id=9606 Gene_Symbol=- cDNA FLJ59138, highly similar to Annexin A2
-0.455003	11.7681	0.220323	0.638794	0.972398	0.899313	IPI00909530	Tax_Id=9606 Gene_Symbol=H3F3A;H3F3B;H3F3AP6;H3F3AP4 cDNA FLJ52843, highly similar to Histone H3.3
0.244194	11.7585	0.0778642	0.780213	0.972398	0.899313	IPI00909570	Tax_Id=9606 Gene_Symbol=EEF2 cDNA FLJ56548, highly similar to Elongation factor 2
0.633297	12.0077	0.686012	0.407524	0.972398	0.899313	IPI00909703	Tax_Id=9606 Gene_Symbol=ANXA11 Uncharacterized protein
-0.138194	11.7946	0.0146663	0.903608	0.98152	0.90775	IPI00909737	Tax_Id=9606 Gene_Symbol=SPARCL1 cDNA FLJ55140, highly similar to SPARC-like protein 1
-0.238382	11.9965	0.0875846	0.767271	0.972398	0.899313	IPI00910407	Tax_Id=9606 Gene_Symbol=PPIA Peptidyl-prolyl cis-trans isomerase
-0.277055	11.7327	0.0965694	0.755986	0.972398	0.899313	IPI00910544	Tax_Id=9606 Gene_Symbol=SERPINB5 cDNA FLJ57640, highly similar to Serpin B5
-0.241115	11.822	0.135879	0.712412	0.972398	0.899313	IPI00910625	Tax_Id=9606 Gene_Symbol=- cDNA FLJ51265, moderately similar to Beta-2-glycoprotein 1
-0.817322	11.8284	0.239792	0.624357	0.972398	0.899313	IPI00910662	Tax_Id=9606 Gene_Symbol=DNM1L cDNA FLJ59504, highly similar to Dynamin-1-like protein
-3.14717	11.8116	1.18866	0.2756	0.972398	0.899313	IPI00910738	Tax_Id=9606 Gene_Symbol=KRT6B cDNA FLJ60647, highly similar to Keratin, type II cytoskeletal 6B
-0.213814	11.728	0.308331	0.578706	0.972398	0.899313	IPI00910783	Tax_Id=9606 Gene_Symbol=ARF3 cDNA FLJ51215, highly similar to ADP-ribosylation factor 1
1.13373	11.7722	2.45233	0.117351	0.888168	0.821414	IPI00910803	Tax_Id=9606 Gene_Symbol=- cDNA FLJ57491, moderately similar to T-cell antigen CD7
-0.364453	11.7672	0.358217	0.549498	0.972398	0.899313	IPI00910875	Tax_Id=9606 Gene_Symbol=ABHD14B cDNA FLJ52723, highly similar to Abhydrolase domain-containing protein 14B
-0.453656	11.7654	0.435018	0.509537	0.972398	0.899313	IPI00911003	Tax_Id=9606 Gene_Symbol=CDH1 Uncharacterized protein
-1.64309	11.7738	2.34728	0.125502	0.888168	0.821414	IPI00911039	Tax_Id=9606 Gene_Symbol=HSPA1B;HSPA1A cDNA FLJ54408, highly similar to Heat shock 70 kDa protein 1
-0.469699	11.724	0.38217	0.536444	0.972398	0.899313	IPI00916286	Tax_Id=9606 Gene_Symbol=DCAF17 Protein
-0.669762	11.7374	0.999474	0.317438	0.972398	0.899313	IPI00916339	Tax_Id=9606 Gene_Symbol=LAIR1 Uncharacterized protein
0.823545	12.337	3.53014	0.0602626	0.777136	0.718727	IPI00916434	Tax_Id=9606 Gene_Symbol=- Anti-(ED-B) scFV (Fragment)
0.0582238	12.0545	0.0125116	0.910938	0.98152	0.90775	IPI00916818	Tax_Id=9606 Gene_Symbol=PGK1 Phosphoglycerate kinase
-1.12611	11.7202	2.91922	0.0875303	0.82358	0.761681	IPI00916861	Tax_Id=9606 Gene_Symbol=MDH1 Uncharacterized protein
-0.0250768	11.782	0.0547294	0.815029	0.972398	0.899313	IPI00916887	Tax_Id=9606 Gene_Symbol=CPVL Uncharacterized protein
-1.17738	11.7239	3.17117	0.0749486	0.777136	0.718727	IPI00917756	Tax_Id=9606 Gene_Symbol=GIGYF2 Uncharacterized protein
0.357988	11.9084	0.199056	0.655484	0.972398	0.899313	IPI00921849	Tax_Id=9606 Gene_Symbol=- cDNA FLJ57046, highly similar to Lysosomal alpha-glucosidase
-1.15267	11.9172	1.14228	0.28517	0.972398	0.899313	IPI00921856	Tax_Id=9606 Gene_Symbol=SCEL sciellin isoform 3
-0.944839	11.9447	0.318296	0.572634	0.972398	0.899313	IPI00921882	Tax_Id=9606 Gene_Symbol=SPP1 cDNA FLJ54682, highly similar to Osteopontin
-0.373458	11.8208	0.220446	0.638701	0.972398	0.899313	IPI00922190	Tax_Id=9606 Gene_Symbol=- cDNA FLJ52145, highly similar to G-protein coupled receptor family C group 5 member B
0.724626	11.7763	1.0215	0.312163	0.972398	0.899313	IPI00922213	Tax_Id=9606 Gene_Symbol=FN1 cDNA FLJ53292, highly similar to Homo sapiens fibronectin 1 (FN1), transcript variant 5, mRNA
-2.05232	11.7476	3.1279	0.0769627	0.777136	0.718727	IPI00922262	Tax_Id=9606 Gene_Symbol=- cDNA FLJ56822, highly similar to Alpha-2-HS-glycoprotein
-0.0543298	11.722	0.00811358	0.928227	0.98152	0.90775	IPI00922330	Tax_Id=9606 Gene_Symbol=IGKC Putative uncharacterized protein
-1.02161	11.7202	2.39826	0.12147	0.888168	0.821414	IPI00922445	Tax_Id=9606 Gene_Symbol=LAMP2 cDNA FLJ52540, highly similar to Lysosome-associated membrane glycoprotein 2
-0.840791	11.7579	0.269133	0.603914	0.972398	0.899313	IPI00922476	Tax_Id=9606 Gene_Symbol=EVPL EVPL protein
-1.08133	11.7214	2.66883	0.102331	0.84861	0.784829	IPI00922524	Tax_Id=9606 Gene_Symbol=CDH11 Uncharacterized protein
-0.105614	11.7605	0.000390865	0.984227	0.993448	0.918781	IPI00922564	Tax_Id=9606 Gene_Symbol=- cDNA FLJ56652, highly similar to Hemopexin
0.646049	11.7529	0.990324	0.319663	0.972398	0.899313	IPI00922693	Tax_Id=9606 Gene_Symbol=ACTB cDNA FLJ53662, highly similar to Actin, alpha skeletal muscle
-0.229989	11.7586	0.0954586	0.757349	0.972398	0.899313	IPI00923514	Tax_Id=9606 Gene_Symbol=PIWIL2 Isoform 2 of Piwi-like protein 2
-1.25981	11.7609	2.30449	0.129	0.890102	0.823203	IPI00923515	Tax_Id=9606 Gene_Symbol=AMY1C;AMY1A;AMY1B;AMY2A Amylase, alpha 2A
-0.616734	11.8791	0.473595	0.491338	0.972398	0.899313	IPI00924574	Tax_Id=9606 Gene_Symbol=APOD Uncharacterized protein
0.954541	11.7844	0.429888	0.512044	0.972398	0.899313	IPI00924859	Tax_Id=9606 Gene_Symbol=KNG1 kininogen-1 isoform 3
0.922307	11.8413	0.836352	0.360442	0.972398	0.899313	IPI00924948	Tax_Id=9606 Gene_Symbol=AZGP1 Uncharacterized protein
-0.999579	11.7773	0.615746	0.432632	0.972398	0.899313	IPI00924951	Tax_Id=9606 Gene_Symbol=LRP2 cDNA FLJ61253, highly similar to Low-density lipoprotein receptor-related protein 2
0.808133	11.7767	1.57664	0.209245	0.972398	0.899313	IPI00925077	Tax_Id=9606 Gene_Symbol=RNF168 Uncharacterized protein
-2.88675	11.9438	4.22631	0.0398018	0.766415	0.708812	IPI00925547	Tax_Id=9606 Gene_Symbol=LTF Uncharacterized protein
-0.132713	11.7208	0.0594216	0.807412	0.972398	0.899313	IPI00926412	Tax_Id=9606 Gene_Symbol=TRRAP Transformation/transcription domain-associated protein variant
-0.111402	11.7748	0.0389145	0.843618	0.98152	0.90775	IPI00926685	Tax_Id=9606 Gene_Symbol=TUBB4 cDNA FLJ53341, highly similar to Tubulin beta-4 chain
1.04873	12.0103	2.68026	0.101599	0.84861	0.784829	IPI00926737	Tax_Id=9606 Gene_Symbol=BTD Uncharacterized protein
-1.38276	11.7547	3.89872	0.0483231	0.777136	0.718727	IPI00927098	Tax_Id=9606 Gene_Symbol=- cDNA FLJ54341, highly similar to Serpin B13
-1.17364	11.8086	1.1461	0.284368	0.972398	0.899313	IPI00927191	Tax_Id=9606 Gene_Symbol=GLB1 Isoform 3 of Beta-galactosidase
0.115557	11.7542	0.0315034	0.859122	0.98152	0.90775	IPI00927432	Tax_Id=9606 Gene_Symbol=CMC1 Protein
3.1963	11.8005	2.10125	0.147178	0.912565	0.843978	IPI00929313	Tax_Id=9606 Gene_Symbol=CCDC168 hypothetical protein LOC643677
-1.60439	12.1607	2.69964	0.100371	0.84861	0.784829	IPI00930073	Tax_Id=9606 Gene_Symbol=KRT6C cDNA, FLJ93744, highly similar to Homo sapiens keratin 6E (KRT6E), mRNA
-1.43876	12.0935	0.807815	0.368767	0.972398	0.899313	IPI00930124	Tax_Id=9606 Gene_Symbol=IGHV4-31;IGHG1 Putative uncharacterized protein DKFZp686C11235
-1.33694	11.8892	1.29424	0.255267	0.972398	0.899313	IPI00930130	Tax_Id=9606 Gene_Symbol=TUBB6 cDNA FLJ11352 fis, clone HEMBA1000020, highly similar to Tubulin beta-2C chain
0.985804	11.756	1.41453	0.234306	0.972398	0.899313	IPI00930144	Tax_Id=9606 Gene_Symbol=H2AFJ Histone H2A
1.4	12.0909	0.735107	0.391233	0.972398	0.899313	IPI00930226	Tax_Id=9606 Gene_Symbol=ACTG1 cDNA FLJ57283, highly similar to Actin, cytoplasmic 2
0.783357	11.9646	0.410991	0.521467	0.972398	0.899313	IPI00930442	Tax_Id=9606 Gene_Symbol=IGHG4 Putative uncharacterized protein DKFZp686M24218
0.503365	12.1258	0.498504	0.480158	0.972398	0.899313	IPI00930614	Tax_Id=9606 Gene_Symbol=KRT13 GUCA1B protein (Fragment)
0.589567	11.8531	1.01243	0.314322	0.972398	0.899313	IPI00935155	Tax_Id=9606 Gene_Symbol=- uncharacterized protein KIAA1671-like
-0.805351	11.7665	1.28978	0.256089	0.972398	0.899313	IPI00936444	Tax_Id=9606 Gene_Symbol=MUC5B cDNA FLJ59081, highly similar to Mucin-5B
-0.436718	11.7201	0.441346	0.506474	0.972398	0.899313	IPI00936831	Tax_Id=9606 Gene_Symbol=FMN2 Formin-2
-0.489521	11.7425	0.549888	0.458364	0.972398	0.899313	IPI00937615	Tax_Id=9606 Gene_Symbol=EEF1G Elongation factor 1-gamma
-0.599993	11.7152	0.770674	0.380009	0.972398	0.899313	IPI00939159	Tax_Id=9606 Gene_Symbol=CAP1 Adenylyl cyclase-associated protein
0.175084	11.9788	0.0609502	0.805	0.972398	0.899313	IPI00939169	Tax_Id=9606 Gene_Symbol=ATRN Isoform 3 of Attractin
-0.999579	11.7257	0.594413	0.440718	0.972398	0.899313	IPI00939196	Tax_Id=9606 Gene_Symbol=ZNF185 Uncharacterized protein
-0.779761	11.7233	0.436507	0.508813	0.972398	0.899313	IPI00939967	Tax_Id=9606 Gene_Symbol=TTN Uncharacterized protein
0.516931	12.0314	0.520254	0.470733	0.972398	0.899313	IPI00940046	Tax_Id=9606 Gene_Symbol=ASAH1 Uncharacterized protein
-0.52884	11.7255	0.314673	0.574827	0.972398	0.899313	IPI00940089	Tax_Id=9606 Gene_Symbol=WDR96 Isoform 2 of WD repeat-containing protein 96
-0.075526	12.0928	0.00961294	0.921896	0.98152	0.90775	IPI00940393	Tax_Id=9606 Gene_Symbol=EEF1A1 Uncharacterized protein
1.07667	11.7428	0.249102	0.617708	0.972398	0.899313	IPI00940464	Tax_Id=9606 Gene_Symbol=ACY1 Aminoacylase-1
0.104951	11.7361	0.0185885	0.891553	0.98152	0.90775	IPI00940506	Tax_Id=9606 Gene_Symbol=HPS3 cDNA FLJ58519, highly similar to Hermansky-Pudlak syndrome 3 protein
-0.927158	11.742	2.1092	0.146415	0.912565	0.843978	IPI00940740	Tax_Id=9606 Gene_Symbol=ZNF184 cDNA FLJ16197 fis, clone CTONG1000113, highly similar to ZINC FINGER PROTEIN 184
1.06239	11.8153	2.98353	0.0841159	0.819388	0.757803	IPI00941316	Tax_Id=9606 Gene_Symbol=SULF2 SULF2 protein
2.89123	11.7742	2.75607	0.0968859	0.84861	0.784829	IPI00941659	Tax_Id=9606 Gene_Symbol=ZFHX4 Isoform 1 of Zinc finger homeobox protein 4
2.26608	12.7034	2.14007	0.143495	0.912565	0.843978	IPI00942257	Tax_Id=9606 Gene_Symbol=KRT6A Uncharacterized protein
-0.491806	11.8578	0.112009	0.737868	0.972398	0.899313	IPI00942787	Tax_Id=9606 Gene_Symbol=HPR 42 kDa protein
-0.663549	12.0472	0.894028	0.344388	0.972398	0.899313	IPI00942961	Tax_Id=9606 Gene_Symbol=ALDOB Fructose-bisphosphate aldolase
-1.68099	11.7813	2.94493	0.0861473	0.820418	0.758757	IPI00942979	Tax_Id=9606 Gene_Symbol=TKT Transketolase
-1.43569	11.7923	4.80982	0.0282979	0.73054	0.675633	IPI00943773	Tax_Id=9606 Gene_Symbol=DNAH17 Isoform 2 of Dynein heavy chain 17, axonemal
1.57493	11.8075	1.06418	0.302263	0.972398	0.899313	IPI00944960	Tax_Id=9606 Gene_Symbol=ITIH4 Uncharacterized protein
0.605193	11.7186	0.854415	0.355306	0.972398	0.899313	IPI00945195	Tax_Id=9606 Gene_Symbol=SYPL1 Uncharacterized protein
0.384988	11.8428	0.345043	0.556933	0.972398	0.899313	IPI00945229	Tax_Id=9606 Gene_Symbol=MGAM Uncharacterized protein
-0.289459	11.7982	0.061212	0.804591	0.972398	0.899313	IPI00945626	Tax_Id=9606 Gene_Symbol=TF cDNA FLJ54029, highly similar to Serotransferrin
-0.311927	11.7541	0.238011	0.625647	0.972398	0.899313	IPI00945644	Tax_Id=9606 Gene_Symbol=EIF5A2 Uncharacterized protein
1.17116	11.9488	1.67763	0.19524	0.972398	0.899313	IPI00945650	Tax_Id=9606 Gene_Symbol=ACPP cDNA FLJ54158, highly similar to Prostatic acid phosphatase
-0.208753	11.7275	0.00288193	0.957187	0.986988	0.912807	IPI00945930	Tax_Id=9606 Gene_Symbol=PLS1 Uncharacterized protein
0.61931	11.7754	0.902934	0.341996	0.972398	0.899313	IPI00945964	Tax_Id=9606 Gene_Symbol=GFM1 Isoform 2 of Elongation factor G, mitochondrial
-0.593523	11.8004	0.508361	0.475849	0.972398	0.899313	IPI00946121	Tax_Id=9606 Gene_Symbol=ACPP Uncharacterized protein
0.3699	11.7488	0.362248	0.54726	0.972398	0.899313	IPI00946286	Tax_Id=9606 Gene_Symbol=COL6A3 collagen alpha-3(VI) chain isoform 4 precursor
0.250541	11.7749	0.143311	0.705012	0.972398	0.899313	IPI00946374	Tax_Id=9606 Gene_Symbol=CDK5RAP2 Uncharacterized protein
0.738017	12.0232	1.17249	0.27889	0.972398	0.899313	IPI00946754	Tax_Id=9606 Gene_Symbol=PRSS1 Protease serine 1
-1.44432	11.9271	1.63032	0.201658	0.972398	0.899313	IPI00947227	Tax_Id=9606 Gene_Symbol=PLS3 plastin-3 isoform 2
-0.14848	11.9156	0.053673	0.816791	0.973098	0.899961	IPI00947235	Tax_Id=9606 Gene_Symbol=IGJ Uncharacterized protein
-0.823978	12.2493	1.22219	0.268932	0.972398	0.899313	IPI00947285	Tax_Id=9606 Gene_Symbol=SBSN suprabasin isoform 1 precursor
-0.167384	12.6015	0.0366885	0.848101	0.98152	0.90775	IPI00947307	Tax_Id=9606 Gene_Symbol=CP cDNA FLJ58075, highly similar to Ceruloplasmin
-1.2103	11.7401	2.94388	0.0862034	0.820418	0.758757	IPI00952679	Tax_Id=9606 Gene_Symbol=SYNC Isoform 2 of Syncoilin
-1.5414	11.7377	0.925086	0.336143	0.972398	0.899313	IPI00953582	Tax_Id=9606 Gene_Symbol=ALB Uncharacterized protein
-0.0442421	12.6824	0.00958563	0.922007	0.98152	0.90775	IPI00953689	Tax_Id=9606 Gene_Symbol=AHSG Alpha-2-HS-glycoprotein
1.14338	12.1371	4.63175	0.0313855	0.73054	0.675633	IPI00954591	Tax_Id=9606 Gene_Symbol=QPCT Isoform 2 of Glutaminyl-peptide cyclotransferase
-0.502729	11.7669	0.0939439	0.759222	0.972398	0.899313	IPI00954954	Tax_Id=9606 Gene_Symbol=CLU Isoform 5 of Clusterin
-0.301967	11.7252	0.0649297	0.798867	0.972398	0.899313	IPI00956241	Tax_Id=9606 Gene_Symbol=TUBB4 cDNA FLJ52536, highly similar to Tubulin beta-4 chain
-2.66323	12.2744	2.84945	0.0914052	0.841797	0.778529	IPI00956313	Tax_Id=9606 Gene_Symbol=KRT6C Uncharacterized protein
-2.03854	11.8125	6.50189	0.010776	0.524853	0.485406	IPI00964070	Tax_Id=9606 Gene_Symbol=ANXA3 Uncharacterized protein
1.4532	11.9988	6.53529	0.0105755	0.524853	0.485406	IPI00964190	Tax_Id=9606 Gene_Symbol=YIPF3 Uncharacterized protein
0.0861972	11.726	0.0276922	0.867835	0.98152	0.90775	IPI00964536	Tax_Id=9606 Gene_Symbol=FASTKD3 Uncharacterized protein
1.39703	11.779	1.48901	0.22237	0.972398	0.899313	IPI00965321	Tax_Id=9606 Gene_Symbol=RNF213 Isoform 1 of RING finger protein 213
-1.19716	11.9292	0.948081	0.330208	0.972398	0.899313	IPI00965713	Tax_Id=9606 Gene_Symbol=FGB fibrinogen beta chain isoform 2 preproprotein
0.31353	12.6956	0.305282	0.58059	0.972398	0.899313	IPI00966202	Tax_Id=9606 Gene_Symbol=LMAN2 cDNA FLJ52285, highly similar to Vesicular integral-membrane protein VIP36
0.798847	11.7249	0.845781	0.357749	0.972398	0.899313	IPI00966721	Tax_Id=9606 Gene_Symbol=C5orf28 Uncharacterized protein
-0.901029	12.205	0.174121	0.676475	0.972398	0.899313	IPI00966829	Tax_Id=9606 Gene_Symbol=ALB 69 kDa protein
0.186207	13.332	0.135009	0.713294	0.972398	0.899313	IPI00966866	Tax_Id=9606 Gene_Symbol=EGF Isoform 2 of Pro-epidermal growth factor
-0.232271	11.741	0.121585	0.727321	0.972398	0.899313	IPI00966905	Tax_Id=9606 Gene_Symbol=ANK2 Uncharacterized protein
0.823774	11.9669	0.225923	0.634563	0.972398	0.899313	IPI00967014	Tax_Id=9606 Gene_Symbol=LMAN2 Uncharacterized protein
-0.803256	12.3861	0.328898	0.566309	0.972398	0.899313	IPI00967121	Tax_Id=9606 Gene_Symbol=EGF pro-epidermal growth factor isoform 2 preproprotein
-0.996936	11.7391	0.859683	0.353827	0.972398	0.899313	IPI00967196	Tax_Id=9606 Gene_Symbol=LOC100128265 Putative uncharacterized protein FLJ34945
-0.0744961	11.7244	0.0104873	0.918433	0.98152	0.90775	IPI00967265	Tax_Id=9606 Gene_Symbol=OCIAD1 Uncharacterized protein
-0.4403	11.7207	0.15855	0.690495	0.972398	0.899313	IPI00967278	Tax_Id=9606 Gene_Symbol=APC adenomatous polyposis coli protein isoform a
-0.0343571	12.5512	0.00708522	0.932918	0.98152	0.90775	IPI00967977	Tax_Id=9606 Gene_Symbol=CD14 Conserved hypothetical protein
0.599439	11.7558	0.700856	0.402496	0.972398	0.899313	IPI00967987	Tax_Id=9606 Gene_Symbol=CENPC1 83 kDa protein
0.791333	11.7536	0.858734	0.354093	0.972398	0.899313	IPI00968182	Tax_Id=9606 Gene_Symbol=GC Uncharacterized protein
-0.503371	11.7239	0.566222	0.451764	0.972398	0.899313	IPI00973076	Tax_Id=9606 Gene_Symbol=DHRS4 Uncharacterized protein
-0.866597	11.7588	1.69869	0.19246	0.972398	0.899313	IPI00973279	Tax_Id=9606 Gene_Symbol=PCNT Isoform 2 of Pericentrin
-0.816721	11.7893	1.6268	0.202146	0.972398	0.899313	IPI00973510	Tax_Id=9606 Gene_Symbol=HLA-DRB4;HLA-DRB3;LOC649783;HLA-DRB1;HLA-DRB5 HLA-DRB1-1113 protein
0.151122	11.7702	0.000558352	0.981148	0.993448	0.918781	IPI00973585	Tax_Id=9606 Gene_Symbol=IGLC2 IGL@ protein
-2.82985	11.7861	4.66445	0.0307932	0.73054	0.675633	IPI00973588	Tax_Id=9606 Gene_Symbol=IGHM Full-length cDNA clone CS0DI019YF20 of Placenta of Homo sapiens (Fragment)
1.96289	11.7285	9.79127	0.00175342	0.245525	0.227072	IPI00974374	Tax_Id=9606 Gene_Symbol=PPIA Uncharacterized protein
0.401464	11.8005	0.388129	0.533284	0.972398	0.899313	IPI00974544	Tax_Id=9606 Gene_Symbol=YWHAE Isoform SV of 14-3-3 protein epsilon
-0.783174	11.7531	0.930362	0.334769	0.972398	0.899313	IPI00976299	Tax_Id=9606 Gene_Symbol=SCGB1A1 Uncharacterized protein
0.258981	12.1835	0.0389308	0.843586	0.98152	0.90775	IPI00976752	Tax_Id=9606 Gene_Symbol=CLU Isoform 4 of Clusterin
0.486887	12.0902	0.448641	0.502981	0.972398	0.899313	IPI00977041	Tax_Id=9606 Gene_Symbol=IGLL5 Isoform 1 of Immunoglobulin lambda-like polypeptide 5
0.157616	11.745	0.0731569	0.786795	0.972398	0.899313	IPI00977305	Tax_Id=9606 Gene_Symbol=TNIP1 17 kDa protein
0.781143	11.9014	1.15142	0.283253	0.972398	0.899313	IPI00977773	Tax_Id=9606 Gene_Symbol=TPP1 cDNA FLJ59472, highly similar to Tripeptidyl-peptidase 1
-1.04326	12.0175	2.42409	0.119483	0.888168	0.821414	IPI00977788	Tax_Id=9606 Gene_Symbol=- Similar to Hepatitis B virus receptor binding protein
-0.0593419	11.8066	0.00515662	0.942753	0.983279	0.909376	IPI00978302	Tax_Id=9606 Gene_Symbol=CFL1 Uncharacterized protein
-0.517591	11.7308	0.530231	0.46651	0.972398	0.899313	IPI00978325	Tax_Id=9606 Gene_Symbol=CTSC Protein
-0.999591	11.7257	0.594586	0.440651	0.972398	0.899313	IPI00978387	Tax_Id=9606 Gene_Symbol=NPEPPS Uncharacterized protein
0.200182	11.7366	0.0845515	0.771222	0.972398	0.899313	IPI00978451	Tax_Id=9606 Gene_Symbol=CRYAB Uncharacterized protein
-1.17551	11.8342	0.793144	0.373151	0.972398	0.899313	IPI00978620	Tax_Id=9606 Gene_Symbol=CD44 26 kDa protein
0.0956555	12.3562	0.0173764	0.895127	0.98152	0.90775	IPI00978715	Tax_Id=9606 Gene_Symbol=CLU Clusterin
0.28698	11.7933	0.0852373	0.770322	0.972398	0.899313	IPI00978796	Tax_Id=9606 Gene_Symbol=CFL1 17 kDa protein
0.291819	11.7254	0.127607	0.720927	0.972398	0.899313	IPI00978887	Tax_Id=9606 Gene_Symbol=RAB11B RAB11B protein
-0.818903	11.9611	0.29207	0.588897	0.972398	0.899313	IPI00978930	Tax_Id=9606 Gene_Symbol=ADD2;LOC440354 Ig alpha-1 chain C region
-0.0547755	11.8852	0.0103649	0.918909	0.98152	0.90775	IPI00979190	Tax_Id=9606 Gene_Symbol=ABCB7 Uncharacterized protein
0.706772	11.7377	1.1731	0.278766	0.972398	0.899313	IPI00979320	Tax_Id=9606 Gene_Symbol=- Similar to Cold agglutinin FS-1 L-chain
-1.27715	11.7169	2.84779	0.0914997	0.841797	0.778529	IPI00979393	Tax_Id=9606 Gene_Symbol=CAST Isoform 3 of Calpastatin
0.956574	11.7361	2.15294	0.142297	0.912565	0.843978	IPI00979423	Tax_Id=9606 Gene_Symbol=PSMC3 Uncharacterized protein
-0.246344	11.7164	0.0576232	0.810293	0.972398	0.899313	IPI00979604	Tax_Id=9606 Gene_Symbol=RPS3 Uncharacterized protein
0.077047	11.7999	0.240497	0.623847	0.972398	0.899313	IPI00979679	Tax_Id=9606 Gene_Symbol=GNS Putative uncharacterized protein DKFZp686E12166
0.342974	11.7208	0.262124	0.608665	0.972398	0.899313	IPI00980755	Tax_Id=9606 Gene_Symbol=PRELP PRELP protein (Fragment)
1.76388	11.9149	7.76822	0.00531734	0.40025	0.370168	IPI00980890	Tax_Id=9606 Gene_Symbol=LAMP2 cDNA FLJ58780, highly similar to Homo sapiens lysosomal-associated membrane protein 2 (LAMP2), transcript variant LAMP2B, mRNA
1.36315	11.7249	4.3324	0.0373936	0.755168	0.69841	IPI00981296	Tax_Id=9606 Gene_Symbol=BIVM-ERCC5;ERCC5 Uncharacterized protein
0.646974	11.7643	0.555842	0.45594	0.972398	0.899313	IPI00981450	Tax_Id=9606 Gene_Symbol=YWHAZ cDNA FLJ50142, highly similar to 14-3-3 protein zeta/delta
-0.894952	11.846	1.63836	0.200551	0.972398	0.899313	IPI00981634	Tax_Id=9606 Gene_Symbol=PRG2 Uncharacterized protein
0.866778	11.7267	0.171907	0.678422	0.972398	0.899313	IPI00981659	Tax_Id=9606 Gene_Symbol=- Similar to Cold agglutinin FS-1 H-chain
0.961899	11.77	0.352469	0.552719	0.972398	0.899313	IPI00981943	Tax_Id=9606 Gene_Symbol=HSPA8 Uncharacterized protein
-1.15538	11.7304	2.52374	0.112144	0.885803	0.819227	IPI00982183	Tax_Id=9606 Gene_Symbol=CRYAB Uncharacterized protein
-0.508539	11.9292	0.28375	0.594254	0.972398	0.899313	IPI00982370	Tax_Id=9606 Gene_Symbol=CD44 CD44 molecule
1.18623	12.197	3.08896	0.078825	0.786351	0.72725	IPI00982553	Tax_Id=9606 Gene_Symbol=CD44 20 kDa protein
-0.274641	11.8246	0.181816	0.669817	0.972398	0.899313	IPI00982606	Tax_Id=9606 Gene_Symbol=DAAM2 disheveled-associated activator of morphogenesis 2 isoform 2
0.401988	11.7239	0.206623	0.649427	0.972398	0.899313	IPI00982727	Tax_Id=9606 Gene_Symbol=KIAA1267 hypothetical protein LOC284058 isoform 2
0.0404544	11.7537	0.00329682	0.954212	0.986377	0.912242	IPI00983260	Tax_Id=9606 Gene_Symbol=ABCC8 Uncharacterized protein
-0.21322	11.9692	0.0493883	0.824131	0.975655	0.902326	IPI00983335	Tax_Id=9606 Gene_Symbol=ACP2 Uncharacterized protein
1.60642	11.7557	1.95794	0.161734	0.947915	0.87667	IPI00983417	Tax_Id=9606 Gene_Symbol=CD59 Uncharacterized protein
-0.579836	12.1087	1.22466	0.268447	0.972398	0.899313	IPI00983742	Tax_Id=9606 Gene_Symbol=CD59 Conserved hypothetical protein
0.81479	11.7428	1.38695	0.23892	0.972398	0.899313	IPI00983848	Tax_Id=9606 Gene_Symbol=CSF1 Uncharacterized protein
-1.62131	11.7832	5.36055	0.0205973	0.73054	0.675633	IPI00983942	Tax_Id=9606 Gene_Symbol=GM2A Protein
-0.479249	11.7209	0.528886	0.467076	0.972398	0.899313	IPI00984383	Tax_Id=9606 Gene_Symbol=GSDMD Uncharacterized protein
-0.580496	11.778	0.401269	0.526435	0.972398	0.899313	IPI00985211	Tax_Id=9606 Gene_Symbol=- Similar to VH-3 family (VH26)D/J protein
0.127215	11.9207	0.0251332	0.874036	0.98152	0.90775	IPI01008905	Tax_Id=9606 Gene_Symbol=SIRPA Isoform 4 of Tyrosine-protein phosphatase non-receptor type substrate 1
0.287471	12.1708	0.413937	0.519978	0.972398	0.899313	IPI01009324	Tax_Id=9606 Gene_Symbol=COL15A1 Uncharacterized protein
-0.421029	11.7248	0.394115	0.530144	0.972398	0.899313	IPI01009353	Tax_Id=9606 Gene_Symbol=PGD 6-phosphogluconate dehydrogenase, decarboxylating
-0.261665	11.7398	0.162995	0.686414	0.972398	0.899313	IPI01009604	Tax_Id=9606 Gene_Symbol=C11orf82 cDNA FLJ61316
-1.82477	11.7593	3.63137	0.0567003	0.777136	0.718727	IPI01009918	Tax_Id=9606 Gene_Symbol=PRSS1 Uncharacterized protein
0.180393	11.9294	0.044126	0.833619	0.98152	0.90775	IPI01009989	Tax_Id=9606 Gene_Symbol=DSC2 Uncharacterized protein
1.80291	11.8381	1.26095	0.261471	0.972398	0.899313	IPI01010056	Tax_Id=9606 Gene_Symbol=AMY1C;AMY1A;AMY1B;AMY2A 58 kDa protein
1.19878	11.7254	3.31504	0.0686488	0.777136	0.718727	IPI01010152	Tax_Id=9606 Gene_Symbol=NRD1 Nardilysin isoform
-2.02055	11.7444	2.07337	0.14989	0.912565	0.843978	IPI01010323	Tax_Id=9606 Gene_Symbol=AMY2B cDNA FLJ38286 fis, clone FCBBF3008153, highly similar to ALPHA-AMYLASE 2B
-0.495502	11.7829	0.321178	0.570901	0.972398	0.899313	IPI01010523	Tax_Id=9606 Gene_Symbol=GNS Protein
-1.99203	11.7289	9.76447	0.00177917	0.245525	0.227072	IPI01010584	Tax_Id=9606 Gene_Symbol=KIAA0586 Uncharacterized protein
-2.49469	11.7305	3.3221	0.0683546	0.777136	0.718727	IPI01010585	Tax_Id=9606 Gene_Symbol=COL6A1 cDNA FLJ58994, highly similar to Collagen alpha-1(VI) chain
-0.879294	12.9327	1.69813	0.192532	0.972398	0.899313	IPI01010668	Tax_Id=9606 Gene_Symbol=SPRR3 Uncharacterized protein
0.312217	12.2081	0.074192	0.785328	0.972398	0.899313	IPI01010670	Tax_Id=9606 Gene_Symbol=A2ML1 Uncharacterized protein
-1.06252	11.7567	2.61941	0.105564	0.84861	0.784829	IPI01010790	Tax_Id=9606 Gene_Symbol=PTPRR Uncharacterized protein
0.168912	11.7433	0.00733175	0.931764	0.98152	0.90775	IPI01010829	Tax_Id=9606 Gene_Symbol=CDH1 CDH1 protein
0.819687	12.7304	0.566087	0.451818	0.972398	0.899313	IPI01010866	Tax_Id=9606 Gene_Symbol=ITIH4 cDNA FLJ51742, highly similar to Inter-alpha-trypsin inhibitor heavy chain H4
-0.220414	12.7314	0.159924	0.689227	0.972398	0.899313	IPI01010990	Tax_Id=9606 Gene_Symbol=LGALS3BP cDNA FLJ53478, highly similar to Galectin-3-binding protein
0.811892	11.7758	1.52647	0.216642	0.972398	0.899313	IPI01011090	Tax_Id=9606 Gene_Symbol=LDHB Uncharacterized protein
0.507373	11.7958	0.395481	0.529432	0.972398	0.899313	IPI01011117	Tax_Id=9606 Gene_Symbol=EEF1A1 Uncharacterized protein
0.530377	11.7247	0.277487	0.598353	0.972398	0.899313	IPI01011162	Tax_Id=9606 Gene_Symbol=KRT78 cDNA FLJ54374, highly similar to Homo sapiens keratin 78 (KRT78), mRNA
0.15294	11.7258	0.0610184	0.804893	0.972398	0.899313	IPI01011252	Tax_Id=9606 Gene_Symbol=PITPNA Uncharacterized protein
-0.653312	11.7729	0.936886	0.33308	0.972398	0.899313	IPI01011315	Tax_Id=9606 Gene_Symbol=ATP8A2 Uncharacterized protein
0.165068	12.4217	0.0148565	0.902988	0.98152	0.90775	IPI01011344	Tax_Id=9606 Gene_Symbol=ACTG1 Uncharacterized protein
0.116833	12.4282	0.0817897	0.774887	0.972398	0.899313	IPI01011823	Tax_Id=9606 Gene_Symbol=IGFBP7 cDNA FLJ56737, highly similar to Insulin-like growth factor-binding protein 7
-0.438227	11.9883	0.144493	0.703855	0.972398	0.899313	IPI01011970	Tax_Id=9606 Gene_Symbol=PGD 6-phosphogluconate dehydrogenase, decarboxylating
-0.402839	11.721	0.106897	0.743705	0.972398	0.899313	IPI01012321	Tax_Id=9606 Gene_Symbol=LAMC2 Uncharacterized protein
0.0183026	13.7726	0.000351169	0.985049	0.993448	0.918781	IPI01012492	Tax_Id=9606 Gene_Symbol=KNG1 cDNA FLJ53075, highly similar to Kininogen-1
-1.3513	11.7161	4.35052	0.0369976	0.755168	0.69841	IPI01012523	Tax_Id=9606 Gene_Symbol=ANXA8L2;ANXA8L1;ANXA8 Uncharacterized protein
1.24405	11.8418	1.60942	0.204574	0.972398	0.899313	IPI01012528	Tax_Id=9606 Gene_Symbol=LDHA Uncharacterized protein
-0.543296	11.7344	0.319138	0.572126	0.972398	0.899313	IPI01012651	Tax_Id=9606 Gene_Symbol=TMPRSS11D cDNA FLJ57391, highly similar to Transmembrane protease, serine 11D
-0.220831	12.4748	0.162051	0.687275	0.972398	0.899313	IPI01012772	Tax_Id=9606 Gene_Symbol=LRG1 cDNA FLJ54228, highly similar to Leucine-rich alpha-2-glycoprotein
-3.32314	11.8583	3.80763	0.0510197	0.777136	0.718727	IPI01012831	Tax_Id=9606 Gene_Symbol=SERPINA5 Uncharacterized protein
0.176674	11.7463	0.195218	0.658609	0.972398	0.899313	IPI01012911	Tax_Id=9606 Gene_Symbol=AHNAK cDNA FLJ33834 fis, clone CTONG2004264, moderately similar to NEUROBLAST DIFFERENTIATION ASSOCIATED PROTEIN AHNAK
0.575995	11.7552	0.662875	0.415547	0.972398	0.899313	IPI01013149	Tax_Id=9606 Gene_Symbol=NOL8 cDNA FLJ60085, highly similar to Nucleolar protein 8 (Fragment)
0.169886	11.7194	0.189767	0.663111	0.972398	0.899313	IPI01013193	Tax_Id=9606 Gene_Symbol=CTSC Uncharacterized protein
-0.218088	11.7695	0.064479	0.799552	0.972398	0.899313	IPI01013441	Tax_Id=9606 Gene_Symbol=PRTN3 Uncharacterized protein
0.0088876	12.027	0.000101673	0.991955	0.99677	0.921854	IPI01013543	Tax_Id=9606 Gene_Symbol=TPI1;TPI1P1 Triosephosphate isomerase
0.574341	12.2622	1.2685	0.260048	0.972398	0.899313	IPI01013717	Tax_Id=9606 Gene_Symbol=PLAU Uncharacterized protein
-0.0690785	11.9626	0.0135723	0.907256	0.98152	0.90775	IPI01013763	Tax_Id=9606 Gene_Symbol=LCN2 Isoform 2 of Neutrophil gelatinase-associated lipocalin
-1.14077	11.7236	2.37243	0.123495	0.888168	0.821414	IPI01014067	Tax_Id=9606 Gene_Symbol=LOC441155;ZC3H11A Uncharacterized protein
-0.750612	12.2787	1.06692	0.301643	0.972398	0.899313	IPI01014238	Tax_Id=9606 Gene_Symbol=SERPINB1 cDNA FLJ53963, highly similar to Leukocyte elastase inhibitor
-1.1786	11.8281	2.10396	0.146918	0.912565	0.843978	IPI01014270	Tax_Id=9606 Gene_Symbol=APOB Uncharacterized protein
-1.64576	11.7608	5.31893	0.021095	0.73054	0.675633	IPI01014432	Tax_Id=9606 Gene_Symbol=TGM1 cDNA FLJ51536, highly similar to Protein-glutamine gamma-glutamyltransferase K
-0.747055	11.7497	0.745472	0.387914	0.972398	0.899313	IPI01014579	Tax_Id=9606 Gene_Symbol=CTSB cDNA FLJ59133, highly similar to Cathepsin B
-0.681809	11.7372	0.724109	0.394799	0.972398	0.899313	IPI01014727	Tax_Id=9606 Gene_Symbol=- cDNA FLJ51983, highly similar to Phosphoglycerate mutase 1
0.189486	11.9556	0.0903662	0.763712	0.972398	0.899313	IPI01014749	Tax_Id=9606 Gene_Symbol=PGA3;PGA4;PGA5 Uncharacterized protein
0.777555	11.7611	0.83213	0.361657	0.972398	0.899313	IPI01014975	Tax_Id=9606 Gene_Symbol=TLN1 Uncharacterized protein
-0.115368	11.8474	0.0277901	0.867603	0.98152	0.90775	IPI01015016	Tax_Id=9606 Gene_Symbol=UBC Uncharacterized protein
0.115744	11.8272	0.0292021	0.864313	0.98152	0.90775	IPI01015050	Tax_Id=9606 Gene_Symbol=GSN Uncharacterized protein
-0.617123	11.7768	0.138391	0.709886	0.972398	0.899313	IPI01015184	Tax_Id=9606 Gene_Symbol=HPX Uncharacterized protein
-0.248348	12.2191	0.337542	0.561251	0.972398	0.899313	IPI01015306	Tax_Id=9606 Gene_Symbol=TTR Uncharacterized protein
1.17367	11.7621	3.30623	0.0690176	0.777136	0.718727	IPI01015446	Tax_Id=9606 Gene_Symbol=SLC2A14 Uncharacterized protein
0.302673	12.7697	0.113654	0.736022	0.972398	0.899313	IPI01015522	Tax_Id=9606 Gene_Symbol=ACTB cDNA FLJ55253, highly similar to Actin, cytoplasmic 1
0.491616	11.7251	0.333002	0.563897	0.972398	0.899313	IPI01015586	Tax_Id=9606 Gene_Symbol=GNS Uncharacterized protein
0.04181	11.8686	0.00778537	0.92969	0.98152	0.90775	IPI01015738	Tax_Id=9606 Gene_Symbol=ACTN4 Uncharacterized protein
-0.991957	11.7917	0.475468	0.490482	0.972398	0.899313	IPI01015885	Tax_Id=9606 Gene_Symbol=CDH13 cDNA FLJ50610, highly similar to Cadherin-13
1.04736	11.7236	0.152814	0.69586	0.972398	0.899313	IPI01015924	Tax_Id=9606 Gene_Symbol=SHMT1 Serine hydroxymethyltransferase
1.13393	11.7266	0.482383	0.487345	0.972398	0.899313	IPI01015973	Tax_Id=9606 Gene_Symbol=MUC16 mucin-16
0.276664	11.9389	0.2703	0.60313	0.972398	0.899313	IPI01016069	Tax_Id=9606 Gene_Symbol=CADM1 Uncharacterized protein
-1.34903	11.7393	0.568067	0.451028	0.972398	0.899313	IPI01018020	Tax_Id=9606 Gene_Symbol=HBB Beta-globin gene from a thalassemia patient
-0.512708	12.0485	0.17864	0.672545	0.972398	0.899313	IPI01018060	Tax_Id=9606 Gene_Symbol=IGLC3 Ig lambda-3 chain C regions
0.416599	11.7233	0.356802	0.550287	0.972398	0.899313	IPI01018183	Tax_Id=9606 Gene_Symbol=METTL16 Uncharacterized protein
-0.986511	11.7712	2.19395	0.138554	0.912565	0.843978	IPI01018799	Tax_Id=9606 Gene_Symbol=DST Isoform 2 of Dystonin
-0.600024	12.1119	0.184113	0.667862	0.972398	0.899313	IPI01018925	Tax_Id=9606 Gene_Symbol=ACTB cDNA FLJ58286, highly similar to Actin, cytoplasmic 2
-0.91369	11.7782	1.38272	0.239639	0.972398	0.899313	IPI01018986	Tax_Id=9606 Gene_Symbol=CLCA4 Calcium-activated chloride channel regulator 4
-0.651486	11.8187	1.12834	0.288131	0.972398	0.899313	IPI01021032	Tax_Id=9606 Gene_Symbol=ADCY5 Uncharacterized protein
0.268807	11.8376	0.205262	0.650507	0.972398	0.899313	IPI01021414	Tax_Id=9606 Gene_Symbol=KRT8 Uncharacterized protein
0.391132	11.7593	0.157194	0.691753	0.972398	0.899313	IPI01021676	Tax_Id=9606 Gene_Symbol=HSPA1L cDNA FLJ56517, highly similar to Heat shock 70 kDa protein 1L
-0.0474183	11.9321	0.0216937	0.882905	0.98152	0.90775	IPI01022070	Tax_Id=9606 Gene_Symbol=KRT18 Uncharacterized protein
1.31683	11.7585	1.73515	0.187755	0.972398	0.899313	IPI01022141	Tax_Id=9606 Gene_Symbol=HSPA1L Uncharacterized protein
-0.341315	13.9065	0.0632247	0.80147	0.972398	0.899313	IPI01022175	Tax_Id=9606 Gene_Symbol=KRT4 cDNA FLJ55805, highly similar to Keratin, type II cytoskeletal 4
-0.425383	11.7596	0.102267	0.749126	0.972398	0.899313	IPI01022268	Tax_Id=9606 Gene_Symbol=MYL6 Uncharacterized protein
0.924066	12.5517	1.17728	0.277909	0.972398	0.899313	IPI01022327	Tax_Id=9606 Gene_Symbol=KRT4 keratin, type II cytoskeletal 4
-0.0564966	11.8439	0.00512976	0.942902	0.983279	0.909376	IPI01022408	Tax_Id=9606 Gene_Symbol=- Uncharacterized protein
0.460994	11.9302	0.477143	0.489719	0.972398	0.899313	IPI01022464	Tax_Id=9606 Gene_Symbol=- 14 kDa protein
-0.672404	11.731	0.625754	0.428917	0.972398	0.899313	IPI01022641	Tax_Id=9606 Gene_Symbol=HNRNPA1 Uncharacterized protein
-0.458481	11.8384	0.297766	0.585286	0.972398	0.899313	IPI01022836	Tax_Id=9606 Gene_Symbol=ATP5B Uncharacterized protein
-0.139025	12.0353	0.0313453	0.859472	0.98152	0.90775	IPI01022932	Tax_Id=9606 Gene_Symbol=C4B Uncharacterized protein
-0.368606	11.8046	0.236254	0.626925	0.972398	0.899313	IPI01023013	Tax_Id=9606 Gene_Symbol=CEP290 Isoform 1 of Centrosomal protein of 290 kDa
0.974461	11.7398	0.378663	0.538319	0.972398	0.899313	IPI01025305	Tax_Id=9606 Gene_Symbol=DHRS2 Uncharacterized protein
-1.91567	11.8166	1.76363	0.184172	0.972398	0.899313	IPI01025316	Tax_Id=9606 Gene_Symbol=SERPINA3 23 kDa protein
-2.57638	11.8964	6.69905	0.00964641	0.524853	0.485406	IPI01025579	Tax_Id=9606 Gene_Symbol=SERPINA5 34 kDa protein
0.511682	11.8989	0.555717	0.455991	0.972398	0.899313	IPI01025580	Tax_Id=9606 Gene_Symbol=- Possible J 56 gene segment (Fragment)
0.592519	12.2173	0.14256	0.705749	0.972398	0.899313	IPI01025667	Tax_Id=9606 Gene_Symbol=SERPINA3 cDNA FLJ35730 fis, clone TESTI2003131, highly similar to ALPHA-1-ANTICHYMOTRYPSIN
-0.277946	12.2433	0.414148	0.519872	0.972398	0.899313	IPI01025882	Tax_Id=9606 Gene_Symbol=IGKV3-20 Myosin-reactive immunoglobulin light chain variable region (Fragment)
0.658809	11.9258	1.11297	0.291436	0.972398	0.899313	IPI01026068	Tax_Id=9606 Gene_Symbol=LAIR1 Uncharacterized protein
1.05722	11.7605	1.39973	0.236769	0.972398	0.899313	IPI01026115	Tax_Id=9606 Gene_Symbol=NID1 cDNA FLJ51241, highly similar to Nidogen-1
0.197524	12.3182	0.224137	0.635906	0.972398	0.899313	IPI01026288	Tax_Id=9606 Gene_Symbol=KLK1 Uncharacterized protein
