# Supplementary material for: Urinary proteomic pattern in female stress urinary incontinence: a pilot study
Source: Int Urogynecol J. 2016 May 18;27(11):1729–34. doi: 10.1007/s00192-016-3033-5 (PMC5065895; doi:10.1007/s00192-016-3033-5)
Supplement: Supplementary file 2 — List of proteins identified per urine sample. Accession, Protein, Molecular Weight (kDa), Mascot Score, Sequence Coverage (%) (XLS 2573 kb) [file 192_2016_3033_MOESM2_ESM.xls]

## Sheet: control_1
Accession	Protein	MW [kDa]	Scores	SC [%]
IPI00220327	Tax_Id=9606 Gene_Symbol=KRT1 Keratin, type II cytoskeletal 1	66.0	647.1 (M:647.1)	24.4
IPI00909059	Tax_Id=9606 Gene_Symbol=KRT6A cDNA FLJ53910, highly similar to Keratin, type II cytoskeletal 6A	57.8	264.4 (M:264.4)	17.4
IPI00171196	Tax_Id=9606 Gene_Symbol=KRT13 Isoform 3 of Keratin, type I cytoskeletal 13	45.8	254.1 (M:254.1)	13.6
IPI00902653	Tax_Id=9606 Gene_Symbol=UMOD Isoform 4 of Uromodulin	67.4	234.6 (M:234.6)	6.6
IPI00019359	Tax_Id=9606 Gene_Symbol=KRT9 Keratin, type I cytoskeletal 9	62.0	212.2 (M:212.2)	12.7
IPI00022426	Tax_Id=9606 Gene_Symbol=AMBP Protein AMBP	39.0	192.2 (M:192.2)	12.2
IPI00009865	Tax_Id=9606 Gene_Symbol=KRT10 Keratin, type I cytoskeletal 10	58.8	148.2 (M:148.2)	8.4
IPI00784985	Tax_Id=9606 Gene_Symbol=IGK@ IGK@ protein	25.5	103.1 (M:103.1)	8.5
IPI00216773	Tax_Id=9606 Gene_Symbol=ALB Uncharacterized protein	45.1	91.3 (M:91.3)	3.8
IPI01022175	Tax_Id=9606 Gene_Symbol=KRT4 cDNA FLJ55805, highly similar to Keratin, type II cytoskeletal 4	51.7	67.2 (M:67.2)	2.5
IPI00021304	Tax_Id=9606 Gene_Symbol=KRT2 Keratin, type II cytoskeletal 2 epidermal	65.8	58.5 (M:58.5)	5.3
IPI00395401	Tax_Id=9606 Gene_Symbol=TRIP10 Isoform 3 of Cdc42-interacting protein 4	67.6	26.7 (M:26.7)	1.2
IPI00916214	Tax_Id=9606 Gene_Symbol=ACOXL Protein	18.0	23.5 (M:23.5)	5.0
IPI00855745	Tax_Id=9606 Gene_Symbol=CTC1 Isoform 2 of CST complex subunit CTC1	114.1	16.5 (M:16.5)	0.8
IPI00005587	Tax_Id=9606 Gene_Symbol=MYOM2 Myomesin-2	164.8	16.0 (M:16.0)	1.0
IPI01010584	Tax_Id=9606 Gene_Symbol=KIAA0586 Uncharacterized protein	115.1	15.7 (M:15.7)	1.5
IPI01021457	Tax_Id=9606 Gene_Symbol=NACA nascent polypeptide-associated complex subunit alpha isoform a	94.6	15.1 (M:15.1)	1.0

## Sheet: control_2
Accession	Protein	MW [kDa]	Scores	SC [%]
IPI00009866	Tax_Id=9606 Gene_Symbol=KRT13 Isoform 1 of Keratin, type I cytoskeletal 13	49.6	913.0 (M:913.0)	36.7
IPI00297056	Tax_Id=9606 Gene_Symbol=CRNN Cornulin	53.5	625.6 (M:625.6)	29.7
IPI00966829	Tax_Id=9606 Gene_Symbol=ALB 69 kDa protein	69.2	531.7 (M:531.7)	27.5
IPI00902653	Tax_Id=9606 Gene_Symbol=UMOD Isoform 4 of Uromodulin	67.4	510.7 (M:510.7)	14.9
IPI00218918	Tax_Id=9606 Gene_Symbol=ANXA1 Annexin A1	38.7	496.0 (M:496.0)	32.7
IPI00220327	Tax_Id=9606 Gene_Symbol=KRT1 Keratin, type II cytoskeletal 1	66.0	448.4 (M:448.4)	23.0
IPI00784985	Tax_Id=9606 Gene_Symbol=IGK@ IGK@ protein	25.5	421.8 (M:421.8)	43.0
IPI01022327	Tax_Id=9606 Gene_Symbol=KRT4 keratin, type II cytoskeletal 4	56.1	418.0 (M:418.0)	22.3
IPI00909059	Tax_Id=9606 Gene_Symbol=KRT6A cDNA FLJ53910, highly similar to Keratin, type II cytoskeletal 6A	57.8	414.0 (M:414.0)	24.5
IPI00009865	Tax_Id=9606 Gene_Symbol=KRT10 Keratin, type I cytoskeletal 10	58.8	394.8 (M:394.8)	21.4
IPI00021000	Tax_Id=9606 Gene_Symbol=SPP1 Isoform A of Osteopontin	35.4	386.4 (M:386.4)	31.8
IPI00024284	Tax_Id=9606 Gene_Symbol=HSPG2 Basement membrane-specific heparan sulfate proteoglycan core protein	468.5	384.1 (M:384.1)	2.2
IPI00022426	Tax_Id=9606 Gene_Symbol=AMBP Protein AMBP	39.0	362.1 (M:362.1)	28.1
IPI00306378	Tax_Id=9606 Gene_Symbol=MASP2 Isoform 2 of Mannan-binding lectin serine protease 2	20.6	262.1 (M:262.1)	24.9
IPI00013179	Tax_Id=9606 Gene_Symbol=PTGDS Prostaglandin-H2 D-isomerase	21.0	260.9 (M:260.9)	32.6
IPI00455315	Tax_Id=9606 Gene_Symbol=ANXA2 Isoform 1 of Annexin A2	38.6	230.9 (M:230.9)	18.9
IPI01010668	Tax_Id=9606 Gene_Symbol=SPRR3 Uncharacterized protein	17.3	207.0 (M:207.0)	29.8
IPI01012492	Tax_Id=9606 Gene_Symbol=KNG1 cDNA FLJ53075, highly similar to Kininogen-1	46.5	200.1 (M:200.1)	15.2
IPI00646265	Tax_Id=9606 Gene_Symbol=AMY1C;AMY1A;AMY1B;AMY2A 58 kDa protein	57.6	194.2 (M:194.2)	17.6
IPI00784842	Tax_Id=9606 Gene_Symbol=IGHV4-31;IGHG1 Putative uncharacterized protein DKFZp686G11190	52.0	191.5 (M:191.5)	16.4
IPI00909453	Tax_Id=9606 Gene_Symbol=HSPB1 cDNA FLJ52243, highly similar to Heat-shock protein beta-1	18.5	175.2 (M:175.2)	37.6
IPI01025882	Tax_Id=9606 Gene_Symbol=IGKV3-20 Myosin-reactive immunoglobulin light chain variable region (Fragment)	11.6	169.8 (M:169.8)	31.2
IPI01018925	Tax_Id=9606 Gene_Symbol=ACTB cDNA FLJ58286, highly similar to Actin, cytoplasmic 2	37.3	148.1 (M:148.1)	14.1
IPI00395488	Tax_Id=9606 Gene_Symbol=VASN Vasorin	71.7	136.5 (M:136.5)	8.8
IPI00022204	Tax_Id=9606 Gene_Symbol=SERPINB3 Isoform 1 of Serpin B3	44.5	136.5 (M:136.5)	9.2
IPI01025579	Tax_Id=9606 Gene_Symbol=SERPINA5 34 kDa protein	34.1	131.1 (M:131.1)	14.0
IPI00981450	Tax_Id=9606 Gene_Symbol=YWHAZ cDNA FLJ50142, highly similar to 14-3-3 protein zeta/delta	14.0	127.6 (M:127.6)	29.6
IPI00025415	Tax_Id=9606 Gene_Symbol=SEMG2 Semenogelin-2	65.4	119.4 (M:119.4)	8.2
IPI00978715	Tax_Id=9606 Gene_Symbol=CLU Clusterin	37.2	119.1 (M:119.1)	14.3
IPI00170635	Tax_Id=9606 Gene_Symbol=SECTM1 Secreted and transmembrane protein 1	27.0	117.8 (M:117.8)	14.5
IPI00793319	Tax_Id=9606 Gene_Symbol=GSTP1 Uncharacterized protein	19.5	110.7 (M:110.7)	19.5
IPI00022429	Tax_Id=9606 Gene_Symbol=ORM1 Alpha-1-acid glycoprotein 1	23.5	103.9 (M:103.9)	20.4
IPI00977788	Tax_Id=9606 Gene_Symbol=- Similar to Hepatitis B virus receptor binding protein	18.4	101.3 (M:101.3)	17.6
IPI00027462	Tax_Id=9606 Gene_Symbol=S100A9 Protein S100-A9	13.2	98.9 (M:98.9)	37.7
IPI00387120	Tax_Id=9606 Gene_Symbol=- Ig kappa chain V-IV region Len	12.6	97.4 (M:97.4)	15.8
IPI01018060	Tax_Id=9606 Gene_Symbol=IGLC3 Ig lambda-3 chain C regions	11.2	97.0 (M:97.0)	32.1
IPI00967977	Tax_Id=9606 Gene_Symbol=CD14 Conserved hypothetical protein	31.7	95.4 (M:95.4)	12.6
IPI00021085	Tax_Id=9606 Gene_Symbol=PGLYRP1 Peptidoglycan recognition protein 1	21.7	95.1 (M:95.1)	15.8
IPI00829813	Tax_Id=9606 Gene_Symbol=PIK3IP1 Isoform 2 of Phosphoinositide-3-kinase-interacting protein 1	25.3	93.8 (M:93.8)	12.8
IPI00790784	Tax_Id=9606 Gene_Symbol=SERPINA1 Isoform 2 of Alpha-1-antitrypsin	40.2	93.7 (M:93.7)	9.5
IPI00023020	Tax_Id=9606 Gene_Symbol=SEMG1 Isoform 1 of Semenogelin-1	52.1	93.0 (M:93.0)	8.0
IPI00513782	Tax_Id=9606 Gene_Symbol=GSN cDNA FLJ35478 fis, clone SMINT2007796, highly similar to Gelsolin	52.3	92.0 (M:92.0)	12.4
IPI00798006	Tax_Id=9606 Gene_Symbol=ITIH4 Protein	80.0	77.4 (M:77.4)	3.9
IPI00013890	Tax_Id=9606 Gene_Symbol=SFN Isoform 1 of 14-3-3 protein sigma	27.8	75.0 (M:75.0)	16.5
IPI00017987	Tax_Id=9606 Gene_Symbol=SPRR1A Cornifin-A	9.9	69.3 (M:69.3)	19.1
IPI00174541	Tax_Id=9606 Gene_Symbol=IL1RN Isoform 4 of Interleukin-1 receptor antagonist protein	16.1	68.4 (M:68.4)	10.5
IPI00386879	Tax_Id=9606 Gene_Symbol=IGHA1 cDNA FLJ14473 fis, clone MAMMA1001080, highly similar to Homo sapiens SNC73 protein (SNC73) mRNA	53.1	65.5 (M:65.5)	6.5
IPI00219221	Tax_Id=9606 Gene_Symbol=LGALS7B;LGALS7 Galectin-7	15.1	63.4 (M:63.4)	20.6
IPI00556459	Tax_Id=9606 Gene_Symbol=SERPING1 cDNA FLJ58564, highly similar to Plasma protease C1 inhibitor	49.7	62.7 (M:62.7)	6.9
IPI00399007	Tax_Id=9606 Gene_Symbol=IGHG2 Putative uncharacterized protein DKFZp686I04196 (Fragment)	46.0	58.7 (M:58.7)	7.2
IPI00183629	Tax_Id=9606 Gene_Symbol=WFDC2 Isoform 3 of WAP four-disulfide core domain protein 2	8.1	57.6 (M:57.6)	23.7
IPI00890703	Tax_Id=9606 Gene_Symbol=- Cryocrystalglobulin CC1 kappa light chain variable region (Fragment)	11.8	54.0 (M:54.0)	16.8
IPI00877967	Tax_Id=9606 Gene_Symbol=F2 Uncharacterized protein	35.9	52.5 (M:52.5)	5.9
IPI00795257	Tax_Id=9606 Gene_Symbol=GAPDH Glyceraldehyde-3-phosphate dehydrogenase	31.5	46.4 (M:46.4)	9.9
IPI00514669	Tax_Id=9606 Gene_Symbol=SH3BGRL3 Uncharacterized protein	9.4	46.1 (M:46.1)	17.0
IPI00983742	Tax_Id=9606 Gene_Symbol=CD59 Conserved hypothetical protein	8.3	45.0 (M:45.0)	16.9
IPI00007047	Tax_Id=9606 Gene_Symbol=S100A8 Protein S100-A8	10.8	44.4 (M:44.4)	11.8
IPI00006662	Tax_Id=9606 Gene_Symbol=APOD Apolipoprotein D	21.3	44.2 (M:44.2)	14.3
IPI00022974	Tax_Id=9606 Gene_Symbol=PIP Prolactin-inducible protein	16.6	44.1 (M:44.1)	13.0
IPI01012911	Tax_Id=9606 Gene_Symbol=AHNAK cDNA FLJ33834 fis, clone CTONG2004264, moderately similar to NEUROBLAST DIFFERENTIATION ASSOCIATED PROTEIN AHNAK	86.0	42.5 (M:42.5)	2.0
IPI00953689	Tax_Id=9606 Gene_Symbol=AHSG Alpha-2-HS-glycoprotein	39.3	42.5 (M:42.5)	5.4
IPI00019449	Tax_Id=9606 Gene_Symbol=RNASE2 Non-secretory ribonuclease	18.3	40.5 (M:40.5)	9.3
IPI01011117	Tax_Id=9606 Gene_Symbol=EEF1A1 Uncharacterized protein	12.1	40.2 (M:40.2)	11.2
IPI00788781	Tax_Id=9606 Gene_Symbol=FABP5 11 kDa protein	11.2	39.5 (M:39.5)	13.9
IPI00873761	Tax_Id=9606 Gene_Symbol=SPRR1B Uncharacterized protein	8.1	39.1 (M:39.1)	23.3
IPI01021047	Tax_Id=9606 Gene_Symbol=KRT78 Uncharacterized protein	7.4	38.7 (M:38.7)	19.0
IPI01025316	Tax_Id=9606 Gene_Symbol=SERPINA3 23 kDa protein	23.4	37.9 (M:37.9)	9.3
IPI00395625	Tax_Id=9606 Gene_Symbol=TAB1 TGF-beta-activated kinase 1 and MAP3K7-binding protein 1 isoform beta	49.9	36.4 (M:36.4)	3.0
IPI00759806	Tax_Id=9606 Gene_Symbol=ENO1 Isoform MBP-1 of Alpha-enolase	36.9	36.3 (M:36.3)	5.9
IPI01015016	Tax_Id=9606 Gene_Symbol=UBC Uncharacterized protein	6.9	34.1 (M:34.1)	26.2
IPI00021828	Tax_Id=9606 Gene_Symbol=CSTB Cystatin-B	11.1	34.0 (M:34.0)	12.2
IPI00892674	Tax_Id=9606 Gene_Symbol=SDC1 cDNA FLJ60837, highly similar to Syndecan-1	17.8	32.6 (M:32.6)	10.1
IPI01010990	Tax_Id=9606 Gene_Symbol=LGALS3BP cDNA FLJ53478, highly similar to Galectin-3-binding protein	64.1	31.1 (M:31.1)	2.4
IPI01016069	Tax_Id=9606 Gene_Symbol=CADM1 Uncharacterized protein	20.5	31.1 (M:31.1)	7.1
IPI00910950	Tax_Id=9606 Gene_Symbol=PGD cDNA FLJ51182, highly similar to 6-phosphogluconate dehydrogenase, decarboxylating	32.3	28.8 (M:28.8)	4.8
IPI00982370	Tax_Id=9606 Gene_Symbol=CD44 CD44 molecule	19.6	28.0 (M:28.0)	6.6
IPI00954591	Tax_Id=9606 Gene_Symbol=QPCT Isoform 2 of Glutaminyl-peptide cyclotransferase	35.4	27.9 (M:27.9)	4.5
IPI00376215	Tax_Id=9606 Gene_Symbol=PRKDC Isoform 2 of DNA-dependent protein kinase catalytic subunit	465.2	26.5 (M:26.5)	0.3
IPI00216103	Tax_Id=9606 Gene_Symbol=EYA3 Isoform 2 of Eyes absent homolog 3	48.6	26.1 (M:26.1)	2.5
IPI00216780	Tax_Id=9606 Gene_Symbol=CILP2 Cartilage intermediate layer protein 2 precursor	126.8	25.5 (M:25.5)	0.7
IPI00010214	Tax_Id=9606 Gene_Symbol=S100A14 Protein S100-A14	11.7	25.0 (M:25.0)	14.4
IPI00911003	Tax_Id=9606 Gene_Symbol=CDH1 Uncharacterized protein	52.7	24.4 (M:24.4)	2.9
IPI00413785	Tax_Id=9606 Gene_Symbol=FGD3 Isoform 2 of FYVE, RhoGEF and PH domain-containing protein 3	68.8	23.3 (M:23.3)	4.9
IPI00033583	Tax_Id=9606 Gene_Symbol=SERPINB12 Serpin B12	46.2	22.7 (M:22.7)	2.0
IPI00454910	Tax_Id=9606 Gene_Symbol=CDC42BPG Serine/threonine-protein kinase MRCK gamma	172.4	22.6 (M:22.6)	0.8
IPI00947090	Tax_Id=9606 Gene_Symbol=MFSD1 Uncharacterized protein	14.5	22.3 (M:22.3)	21.9
IPI00056507	Tax_Id=9606 Gene_Symbol=FBXW5 Isoform 1 of F-box/WD repeat-containing protein 5	63.9	22.0 (M:22.0)	1.8
IPI01011119	Tax_Id=9606 Gene_Symbol=KIF23 cDNA FLJ58416, highly similar to Kinesin-like protein KIF23	77.7	22.0 (M:22.0)	3.9
IPI00065440	Tax_Id=9606 Gene_Symbol=PACRG Isoform 1 of Parkin coregulated gene protein	33.3	22.0 (M:22.0)	15.2
IPI00921080	Tax_Id=9606 Gene_Symbol=ITGA6 Isoform 7 of Integrin alpha-6	106.5	21.9 (M:21.9)	1.9
IPI00009276	Tax_Id=9606 Gene_Symbol=PROCR Endothelial protein C receptor precursor	30.7	21.6 (M:21.6)	6.2
IPI00796957	Tax_Id=9606 Gene_Symbol=C19orf35 Putative uncharacterized protein C19orf35	50.5	21.6 (M:21.6)	6.6
IPI00926560	Tax_Id=9606 Gene_Symbol=LARS2 Uncharacterized protein	96.9	21.3 (M:21.3)	4.8
IPI00946374	Tax_Id=9606 Gene_Symbol=CDK5RAP2 Uncharacterized protein	86.5	21.1 (M:21.1)	1.5
IPI00514867	Tax_Id=9606 Gene_Symbol=GRM1 Isoform Beta of Metabotropic glutamate receptor 1	101.3	21.0 (M:21.0)	3.6
IPI00032299	Tax_Id=9606 Gene_Symbol=CNOT1 Uncharacterized protein	139.6	21.0 (M:21.0)	0.9
IPI00908701	Tax_Id=9606 Gene_Symbol=ANKRD28 cDNA FLJ54784, highly similar to Ankyrin repeat domain-containing protein 28	77.7	20.9 (M:20.9)	4.2
IPI00877813	Tax_Id=9606 Gene_Symbol=TP53BP1 Protein	20.9	20.7 (M:20.7)	7.3
IPI01018257	Tax_Id=9606 Gene_Symbol=PIGR Hypothetical protein	17.3	20.5 (M:20.5)	7.5
IPI00186781	Tax_Id=9606 Gene_Symbol=PILRB Isoform 1 of Paired immunoglobulin-like type 2 receptor beta	25.5	20.3 (M:20.3)	4.8
IPI00477327	Tax_Id=9606 Gene_Symbol=C20orf132 Isoform 2 of Uncharacterized protein C20orf132	99.6	20.3 (M:20.3)	2.2
IPI00424460	Tax_Id=9606 Gene_Symbol=ZFYVE16 Isoform 1 of Zinc finger FYVE domain-containing protein 16	168.8	20.0 (M:20.0)	0.8
IPI00064710	Tax_Id=9606 Gene_Symbol=SPATA17 Spermatogenesis-associated protein 17	43.5	19.9 (M:19.9)	8.3
IPI01009936	Tax_Id=9606 Gene_Symbol=ZYG11B ZYG11B	63.5	19.9 (M:19.9)	1.9
IPI00004901	Tax_Id=9606 Gene_Symbol=GPRC5C cDNA FLJ20242 fis, clone COLF6369	17.8	19.8 (M:19.8)	8.0
IPI00916214	Tax_Id=9606 Gene_Symbol=ACOXL Protein	18.0	19.8 (M:19.8)	5.0
IPI00955830	Tax_Id=9606 Gene_Symbol=- Putative uncharacterized protein LOC155060	26.1	19.8 (M:19.8)	12.0
IPI00647664	Tax_Id=9606 Gene_Symbol=ZNF281 Uncharacterized protein	93.2	19.7 (M:19.7)	4.5
IPI00382749	Tax_Id=9606 Gene_Symbol=- Ribosomal protein L15	24.5	19.5 (M:19.5)	3.9
IPI00844074	Tax_Id=9606 Gene_Symbol=TGFBR1 Isoform 3 of TGF-beta receptor type-1	47.7	19.4 (M:19.4)	3.8
IPI00219299	Tax_Id=9606 Gene_Symbol=TLN2 Talin-2	271.4	19.2 (M:19.2)	1.0
IPI00939644	Tax_Id=9606 Gene_Symbol=CCNK Uncharacterized protein	41.5	19.2 (M:19.2)	4.2
IPI00642345	Tax_Id=9606 Gene_Symbol=LHX9 Isoform 3 of LIM/homeobox protein Lhx9	36.0	19.1 (M:19.1)	10.3
IPI01009258	Tax_Id=9606 Gene_Symbol=ACTN2 Actinin, alpha 2 variant (Fragment)	76.9	18.8 (M:18.8)	4.5
IPI00966277	Tax_Id=9606 Gene_Symbol=PIGS cDNA FLJ45226 fis, clone BRCAN2020412, highly similar to GPI transamidase component PIG-S	22.9	18.8 (M:18.8)	13.6
IPI00220834	Tax_Id=9606 Gene_Symbol=XRCC5 X-ray repair cross-complementing protein 5	82.7	18.7 (M:18.7)	4.6
IPI01010584	Tax_Id=9606 Gene_Symbol=KIAA0586 Uncharacterized protein	115.1	18.7 (M:18.7)	1.5
IPI00470637	Tax_Id=9606 Gene_Symbol=SLC27A6 Long-chain fatty acid transport protein 6	70.1	18.5 (M:18.5)	3.6
IPI00885010	Tax_Id=9606 Gene_Symbol=TANC1 Isoform 2 of Protein TANC1	191.3	18.4 (M:18.4)	1.7
IPI00966866	Tax_Id=9606 Gene_Symbol=EGF Isoform 2 of Pro-epidermal growth factor	129.2	18.3 (M:18.3)	0.9
IPI00964725	Tax_Id=9606 Gene_Symbol=SDHA Protein	13.6	18.2 (M:18.2)	26.2
IPI01020925	Tax_Id=9606 Gene_Symbol=PPP1R12A Protein	27.0	18.2 (M:18.2)	6.0
IPI00788717	Tax_Id=9606 Gene_Symbol=SLCO1A2 Uncharacterized protein	15.3	18.2 (M:18.2)	24.8
IPI00550753	Tax_Id=9606 Gene_Symbol=SIRPG Isoform 4 of Signal-regulatory protein gamma	29.9	18.1 (M:18.1)	3.6
IPI00514593	Tax_Id=9606 Gene_Symbol=TTC4 Uncharacterized protein	45.6	17.6 (M:17.6)	0.0
IPI00922190	Tax_Id=9606 Gene_Symbol=- cDNA FLJ52145, highly similar to G-protein coupled receptor family C group 5 member B	20.7	17.6 (M:17.6)	6.3
IPI00982306	Tax_Id=9606 Gene_Symbol=- Similar to Gonadotropin inducible transcription repressor 1	10.0	17.6 (M:17.6)	26.3
IPI00982022	Tax_Id=9606 Gene_Symbol=MTNR1B Protein	12.6	17.6 (M:17.6)	26.5
IPI00792672	Tax_Id=9606 Gene_Symbol=CBS Protein	24.7	17.5 (M:17.5)	5.8
IPI00384832	Tax_Id=9606 Gene_Symbol=PALM2 Isoform 1 of Paralemmin-2	42.2	17.5 (M:17.5)	4.7
IPI00386609	Tax_Id=9606 Gene_Symbol=GNB5 GNB5 protein	14.4	17.5 (M:17.5)	7.9
IPI00514462	Tax_Id=9606 Gene_Symbol=RGAG1 Retrotransposon gag domain-containing protein 1	144.2	17.3 (M:17.3)	1.7
IPI00168858	Tax_Id=9606 Gene_Symbol=RGS3 RGS3 isoform RGS3S	36.1	17.3 (M:17.3)	3.1
IPI00655652	Tax_Id=9606 Gene_Symbol=SECISBP2L Isoform 2 of Selenocysteine insertion sequence-binding protein 2-like	116.5	17.2 (M:17.2)	2.3
IPI00749020	Tax_Id=9606 Gene_Symbol=YSK4 Isoform 2 of SPS1/STE20-related protein kinase YSK4	127.9	17.2 (M:17.2)	1.3
IPI00216984	Tax_Id=9606 Gene_Symbol=CALML3 Calmodulin-like protein 3	16.9	17.2 (M:17.2)	8.1
IPI00900324	Tax_Id=9606 Gene_Symbol=SYNPO2 Isoform 1 of Synaptopodin-2	117.4	17.1 (M:17.1)	0.7
IPI00916036	Tax_Id=9606 Gene_Symbol=NCL Uncharacterized protein	14.4	17.1 (M:17.1)	6.4
IPI00916603	Tax_Id=9606 Gene_Symbol=ARHGAP26 Protein	16.3	17.0 (M:17.0)	24.7
IPI00549517	Tax_Id=9606 Gene_Symbol=AZI1 Isoform 3 of 5-azacytidine-induced protein 1	117.3	17.0 (M:17.0)	1.3
IPI00642982	Tax_Id=9606 Gene_Symbol=LONP1 Lon protease homolog	85.6	17.0 (M:17.0)	2.0
IPI00908756	Tax_Id=9606 Gene_Symbol=C5orf15 cDNA FLJ51928, highly similar to Keratinocytes-associated transmembrane protein 2	19.2	16.8 (M:16.8)	4.8
IPI00939972	Tax_Id=9606 Gene_Symbol=AGAP10 LOW QUALITY PROTEIN: arf-GAP with GTPase, ANK repeat and PH domain-containing protein 10	75.3	16.8 (M:16.8)	4.4
IPI00432227	Tax_Id=9606 Gene_Symbol=ZDHHC15 Isoform 2 of Palmitoyltransferase ZDHHC15	17.2	16.6 (M:16.6)	7.0
IPI00291136	Tax_Id=9606 Gene_Symbol=COL6A1 Collagen alpha-1(VI) chain	108.5	16.6 (M:16.6)	1.8
IPI00027666	Tax_Id=9606 Gene_Symbol=CCKAR Cholecystokinin receptor type A	47.8	16.5 (M:16.5)	3.7
IPI00418931	Tax_Id=9606 Gene_Symbol=FLJ45139 cDNA FLJ45139 fis, clone BRAWH3039623	15.5	16.5 (M:16.5)	4.4
IPI00646152	Tax_Id=9606 Gene_Symbol=DDX3Y cDNA FLJ50912, highly similar to ATP-dependent RNA helicase DDX3Y	72.9	16.5 (M:16.5)	1.5
IPI00943773	Tax_Id=9606 Gene_Symbol=DNAH17 Isoform 2 of Dynein heavy chain 17, axonemal	507.5	16.4 (M:16.4)	0.3
IPI00976885	Tax_Id=9606 Gene_Symbol=TRIM17 Uncharacterized protein	31.2	16.4 (M:16.4)	3.4
IPI00916394	Tax_Id=9606 Gene_Symbol=RAD54L2 cDNA FLJ58240	128.6	16.3 (M:16.3)	1.2
IPI00872124	Tax_Id=9606 Gene_Symbol=CASP5 Protein	13.4	16.2 (M:16.2)	7.7
IPI00783859	Tax_Id=9606 Gene_Symbol=VPS13D Isoform 2 of Vacuolar protein sorting-associated protein 13D	488.8	16.1 (M:16.1)	0.4
IPI00925623	Tax_Id=9606 Gene_Symbol=NFE2L2 Uncharacterized protein	30.2	16.1 (M:16.1)	16.2
IPI00917379	Tax_Id=9606 Gene_Symbol=- 8 kDa protein	7.9	16.1 (M:16.1)	26.1
IPI01011248	Tax_Id=9606 Gene_Symbol=CD163 Uncharacterized protein	120.2	16.0 (M:16.0)	1.3
IPI01022585	Tax_Id=9606 Gene_Symbol=POLR3B Uncharacterized protein	19.6	16.0 (M:16.0)	9.4
IPI00216360	Tax_Id=9606 Gene_Symbol=ARHGAP26 Isoform 2 of Rho GTPase-activating protein 26	86.1	16.0 (M:16.0)	1.4
IPI00926887	Tax_Id=9606 Gene_Symbol=GBAS Uncharacterized protein	16.2	15.9 (M:15.9)	6.9
IPI00103940	Tax_Id=9606 Gene_Symbol=MFSD10 Major facilitator superfamily domain-containing protein 10	48.3	15.9 (M:15.9)	1.8
IPI01015401	Tax_Id=9606 Gene_Symbol=MYO18B Isoform 2 of Myosin-XVIIIb	233.5	15.9 (M:15.9)	1.1
IPI00010381	Tax_Id=9606 Gene_Symbol=SORCS3 VPS10 domain-containing receptor SorCS3	135.7	15.9 (M:15.9)	1.1
IPI00969616	Tax_Id=9606 Gene_Symbol=- Desmoplakin Ia	278.7	15.9 (M:15.9)	0.5
IPI00007311	Tax_Id=9606 Gene_Symbol=MAFG Transcription factor MafG	17.8	15.8 (M:15.8)	6.8
IPI00965522	Tax_Id=9606 Gene_Symbol=GALNT7 Protein	23.3	15.7 (M:15.7)	8.0
IPI01014582	Tax_Id=9606 Gene_Symbol=LDHA Uncharacterized protein	7.9	15.7 (M:15.7)	20.8
IPI00168279	Tax_Id=9606 Gene_Symbol=NLRP6 NACHT, LRR and PYD domains-containing protein 6	98.7	15.7 (M:15.7)	1.9
IPI00455129	Tax_Id=9606 Gene_Symbol=DDX26B Isoform 3 of Protein DDX26B	34.4	15.7 (M:15.7)	2.3
IPI01014807	Tax_Id=9606 Gene_Symbol=GPR142 Seven transmembrane helix receptor	156.4	15.7 (M:15.7)	1.6
IPI00441976	Tax_Id=9606 Gene_Symbol=PHF12 Isoform 4 of PHD finger protein 12	62.9	15.5 (M:15.5)	3.1
IPI00397836	Tax_Id=9606 Gene_Symbol=GSG2 Isoform 1 of Serine/threonine-protein kinase haspin	88.4	15.5 (M:15.5)	2.1
IPI00442204	Tax_Id=9606 Gene_Symbol=LOC100124692 Putative maltase-glucoamylase-like protein FLJ16351	73.9	15.4 (M:15.4)	5.3
IPI00798275	Tax_Id=9606 Gene_Symbol=RHCG cDNA FLJ51037, moderately similar to Homo sapiens Rhesus blood group, C glycoprotein (RHCG), mRNA	45.8	15.4 (M:15.4)	3.1
IPI00010466	Tax_Id=9606 Gene_Symbol=PRKCB Isoform Beta-I of Protein kinase C beta type	76.8	15.3 (M:15.3)	1.3
IPI00921000	Tax_Id=9606 Gene_Symbol=- Similar to Transcription elongation factor A protein 1	11.3	15.3 (M:15.3)	14.7
IPI00985504	Tax_Id=9606 Gene_Symbol=LOC100508797 hypothetical protein LOC100508797	34.1	15.3 (M:15.3)	9.4
IPI00658045	Tax_Id=9606 Gene_Symbol=SLC2A13 Proton myo-inositol cotransporter	70.3	15.3 (M:15.3)	3.5
IPI01015306	Tax_Id=9606 Gene_Symbol=TTR Uncharacterized protein	15.1	15.3 (M:15.3)	9.4
IPI00917602	Tax_Id=9606 Gene_Symbol=CCDC126 Uncharacterized protein	12.8	15.2 (M:15.2)	11.7
IPI00854630	Tax_Id=9606 Gene_Symbol=PRR12 Uncharacterized protein	122.0	15.1 (M:15.1)	1.2
IPI00847571	Tax_Id=9606 Gene_Symbol=POM121L4P Uncharacterized protein	48.5	15.1 (M:15.1)	2.0
IPI00878225	Tax_Id=9606 Gene_Symbol=PPIL2 33 kDa protein	33.3	15.1 (M:15.1)	4.7

## Sheet: control_3
Accession	Protein	MW [kDa]	Scores	SC [%]
IPI00009866	Tax_Id=9606 Gene_Symbol=KRT13 Isoform 1 of Keratin, type I cytoskeletal 13	49.6	1201.5 (M:1201.5)	54.6
IPI00745872	Tax_Id=9606 Gene_Symbol=ALB Isoform 1 of Serum albumin	69.3	836.1 (M:836.1)	28.1
IPI01022327	Tax_Id=9606 Gene_Symbol=KRT4 keratin, type II cytoskeletal 4	56.1	702.1 (M:702.1)	39.6
IPI00297056	Tax_Id=9606 Gene_Symbol=CRNN Cornulin	53.5	615.2 (M:615.2)	24.0
IPI00218918	Tax_Id=9606 Gene_Symbol=ANXA1 Annexin A1	38.7	486.5 (M:486.5)	35.5
IPI00744076	Tax_Id=9606 Gene_Symbol=UMOD Isoform 3 of Uromodulin	66.7	450.8 (M:450.8)	16.5
IPI00784985	Tax_Id=9606 Gene_Symbol=IGK@ IGK@ protein	25.5	406.3 (M:406.3)	36.2
IPI00385896	Tax_Id=9606 Gene_Symbol=SPP1 Isoform D of Osteopontin	33.0	357.4 (M:357.4)	39.7
IPI00956313	Tax_Id=9606 Gene_Symbol=KRT6C Uncharacterized protein	58.4	356.0 (M:356.0)	18.2
IPI00448925	Tax_Id=9606 Gene_Symbol=IGHV4-31;IGHG1 44 kDa protein	43.9	287.8 (M:287.8)	21.6
IPI00024284	Tax_Id=9606 Gene_Symbol=HSPG2 Basement membrane-specific heparan sulfate proteoglycan core protein	468.5	287.6 (M:287.6)	1.9
IPI01010668	Tax_Id=9606 Gene_Symbol=SPRR3 Uncharacterized protein	17.3	254.5 (M:254.5)	39.8
IPI00479145	Tax_Id=9606 Gene_Symbol=KRT19 Keratin, type I cytoskeletal 19	44.1	232.7 (M:232.7)	16.0
IPI00796776	Tax_Id=9606 Gene_Symbol=KRT5 cDNA FLJ54081, highly similar to Keratin, type II cytoskeletal 5	58.8	195.3 (M:195.3)	10.3
IPI00395488	Tax_Id=9606 Gene_Symbol=VASN Vasorin	71.7	189.3 (M:189.3)	10.7
IPI00790784	Tax_Id=9606 Gene_Symbol=SERPINA1 Isoform 2 of Alpha-1-antitrypsin	40.2	187.1 (M:187.1)	20.3
IPI00022204	Tax_Id=9606 Gene_Symbol=SERPINB3 Isoform 1 of Serpin B3	44.5	186.9 (M:186.9)	12.8
IPI00909453	Tax_Id=9606 Gene_Symbol=HSPB1 cDNA FLJ52243, highly similar to Heat-shock protein beta-1	18.5	168.5 (M:168.5)	37.6
IPI00418169	Tax_Id=9606 Gene_Symbol=ANXA2 Isoform 2 of Annexin A2	40.4	165.5 (M:165.5)	13.4
IPI00924859	Tax_Id=9606 Gene_Symbol=KNG1 kininogen-1 isoform 3	43.8	158.0 (M:158.0)	10.7
IPI00465248	Tax_Id=9606 Gene_Symbol=ENO1 Isoform alpha-enolase of Alpha-enolase	47.1	141.8 (M:141.8)	8.8
IPI00021263	Tax_Id=9606 Gene_Symbol=YWHAZ 14-3-3 protein zeta/delta	27.7	140.6 (M:140.6)	20.8
IPI00795257	Tax_Id=9606 Gene_Symbol=GAPDH Glyceraldehyde-3-phosphate dehydrogenase	31.5	116.8 (M:116.8)	14.7
IPI00220327	Tax_Id=9606 Gene_Symbol=KRT1 Keratin, type II cytoskeletal 1	66.0	114.9 (M:114.9)	7.9
IPI00170635	Tax_Id=9606 Gene_Symbol=SECTM1 Secreted and transmembrane protein 1	27.0	104.3 (M:104.3)	14.5
IPI00973585	Tax_Id=9606 Gene_Symbol=IGLC2 IGL@ protein	14.7	99.4 (M:99.4)	35.3
IPI00387113	Tax_Id=9606 Gene_Symbol=- Ig kappa chain V-III region B6	11.6	98.9 (M:98.9)	16.7
IPI00027462	Tax_Id=9606 Gene_Symbol=S100A9 Protein S100-A9	13.2	96.3 (M:96.3)	37.7
IPI00022426	Tax_Id=9606 Gene_Symbol=AMBP Protein AMBP	39.0	92.7 (M:92.7)	14.2
IPI00796636	Tax_Id=9606 Gene_Symbol=HBB Uncharacterized protein	9.7	91.9 (M:91.9)	43.3
IPI00216984	Tax_Id=9606 Gene_Symbol=CALML3 Calmodulin-like protein 3	16.9	89.7 (M:89.7)	19.5
IPI01012911	Tax_Id=9606 Gene_Symbol=AHNAK cDNA FLJ33834 fis, clone CTONG2004264, moderately similar to NEUROBLAST DIFFERENTIATION ASSOCIATED PROTEIN AHNAK	86.0	79.0 (M:79.0)	4.0
IPI00009865	Tax_Id=9606 Gene_Symbol=KRT10 Keratin, type I cytoskeletal 10	58.8	69.1 (M:69.1)	3.8
IPI00937669	Tax_Id=9606 Gene_Symbol=- 10 kDa protein	10.4	68.1 (M:68.1)	19.6
IPI00022488	Tax_Id=9606 Gene_Symbol=HPX Hemopexin	51.6	65.1 (M:65.1)	8.4
IPI01018925	Tax_Id=9606 Gene_Symbol=ACTB cDNA FLJ58286, highly similar to Actin, cytoplasmic 2	37.3	63.8 (M:63.8)	9.3
IPI00399007	Tax_Id=9606 Gene_Symbol=IGHG2 Putative uncharacterized protein DKFZp686I04196 (Fragment)	46.0	61.2 (M:61.2)	3.8
IPI00556459	Tax_Id=9606 Gene_Symbol=SERPING1 cDNA FLJ58564, highly similar to Plasma protease C1 inhibitor	49.7	60.5 (M:60.5)	3.8
IPI01025967	Tax_Id=9606 Gene_Symbol=SERPINA5 19 kDa protein	19.0	57.5 (M:57.5)	15.1
IPI00853525	Tax_Id=9606 Gene_Symbol=APOA1 Uncharacterized protein	27.9	56.9 (M:56.9)	12.2
IPI00923515	Tax_Id=9606 Gene_Symbol=AMY1C;AMY1A;AMY1B;AMY2A Amylase, alpha 2A	30.3	54.5 (M:54.5)	6.0
IPI00410714	Tax_Id=9606 Gene_Symbol=HBA2;HBA1 Hemoglobin subunit alpha	15.2	52.5 (M:52.5)	10.6
IPI00010214	Tax_Id=9606 Gene_Symbol=S100A14 Protein S100-A14	11.7	50.3 (M:50.3)	14.4
IPI00017987	Tax_Id=9606 Gene_Symbol=SPRR1A Cornifin-A	9.9	49.1 (M:49.1)	19.1
IPI00798006	Tax_Id=9606 Gene_Symbol=ITIH4 Protein	80.0	48.4 (M:48.4)	3.9
IPI00465439	Tax_Id=9606 Gene_Symbol=ALDOA Fructose-bisphosphate aldolase A	39.4	46.7 (M:46.7)	3.6
IPI00007047	Tax_Id=9606 Gene_Symbol=S100A8 Protein S100-A8	10.8	44.9 (M:44.9)	11.8
IPI01021047	Tax_Id=9606 Gene_Symbol=KRT78 Uncharacterized protein	7.4	44.1 (M:44.1)	19.0
IPI00980864	Tax_Id=9606 Gene_Symbol=CLU Apolipoprotein J	16.2	43.2 (M:43.2)	12.1
IPI00873761	Tax_Id=9606 Gene_Symbol=SPRR1B Uncharacterized protein	8.1	40.6 (M:40.6)	23.3
IPI00847989	Tax_Id=9606 Gene_Symbol=PKM2 Pyruvate kinase	50.0	38.8 (M:38.8)	4.8
IPI00013179	Tax_Id=9606 Gene_Symbol=PTGDS Prostaglandin-H2 D-isomerase	21.0	35.6 (M:35.6)	8.9
IPI00019359	Tax_Id=9606 Gene_Symbol=KRT9 Keratin, type I cytoskeletal 9	62.0	34.6 (M:34.6)	4.7
IPI01015016	Tax_Id=9606 Gene_Symbol=UBC Uncharacterized protein	6.9	33.5 (M:33.5)	26.2
IPI00879437	Tax_Id=9606 Gene_Symbol=P4HB Protein	32.1	33.1 (M:33.1)	4.3
IPI01015306	Tax_Id=9606 Gene_Symbol=TTR Uncharacterized protein	15.1	32.3 (M:32.3)	9.4
IPI00877625	Tax_Id=9606 Gene_Symbol=FGG Uncharacterized protein	13.5	31.7 (M:31.7)	10.9
IPI00877813	Tax_Id=9606 Gene_Symbol=TP53BP1 Protein	20.9	29.9 (M:29.9)	7.3
IPI00382478	Tax_Id=9606 Gene_Symbol=- Ig heavy chain V-III region TIL	12.3	29.2 (M:29.2)	16.5
IPI00746718	Tax_Id=9606 Gene_Symbol=FLG 34 kDa protein	33.9	28.5 (M:28.5)	4.3
IPI00793319	Tax_Id=9606 Gene_Symbol=GSTP1 Uncharacterized protein	19.5	27.6 (M:27.6)	8.6
IPI00021828	Tax_Id=9606 Gene_Symbol=CSTB Cystatin-B	11.1	27.4 (M:27.4)	12.2
IPI00982370	Tax_Id=9606 Gene_Symbol=CD44 CD44 molecule	19.6	26.3 (M:26.3)	6.6
IPI00216780	Tax_Id=9606 Gene_Symbol=CILP2 Cartilage intermediate layer protein 2 precursor	126.8	25.6 (M:25.6)	0.7
IPI00414463	Tax_Id=9606 Gene_Symbol=LCMT1 Isoform 2 of Leucine carboxyl methyltransferase 1	41.1	22.6 (M:22.6)	3.9
IPI01014582	Tax_Id=9606 Gene_Symbol=LDHA Uncharacterized protein	7.9	22.6 (M:22.6)	20.8
IPI00292387	Tax_Id=9606 Gene_Symbol=NOLC1 Isoform Alpha of Nucleolar and coiled-body phosphoprotein 1	73.6	22.4 (M:22.4)	3.0
IPI00386879	Tax_Id=9606 Gene_Symbol=IGHA1 cDNA FLJ14473 fis, clone MAMMA1001080, highly similar to Homo sapiens SNC73 protein (SNC73) mRNA	53.1	22.3 (M:22.3)	3.0
IPI00783987	Tax_Id=9606 Gene_Symbol=C3 Complement C3 (Fragment)	187.0	22.3 (M:22.3)	0.7
IPI01022464	Tax_Id=9606 Gene_Symbol=- 14 kDa protein	14.3	22.2 (M:22.2)	6.2
IPI00000075	Tax_Id=9606 Gene_Symbol=TGFB1 Transforming growth factor beta-1	44.3	21.6 (M:21.6)	3.8
IPI01009918	Tax_Id=9606 Gene_Symbol=PRSS1 Uncharacterized protein	25.4	21.5 (M:21.5)	4.2
IPI00186781	Tax_Id=9606 Gene_Symbol=PILRB Isoform 1 of Paired immunoglobulin-like type 2 receptor beta	25.5	21.4 (M:21.4)	4.8
IPI01009809	Tax_Id=9606 Gene_Symbol=IVL 51 kDa protein	51.3	21.4 (M:21.4)	3.0
IPI00966807	Tax_Id=9606 Gene_Symbol=PHOX2B Protein	18.9	20.8 (M:20.8)	8.9
IPI00018009	Tax_Id=9606 Gene_Symbol=EDC3 Enhancer of mRNA-decapping protein 3	56.0	20.4 (M:20.4)	2.2
IPI00926674	Tax_Id=9606 Gene_Symbol=RBM5 Uncharacterized protein	14.5	19.8 (M:19.8)	10.0
IPI00829833	Tax_Id=9606 Gene_Symbol=MUC19 Isoform 2 of Mucin-19	563.8	19.6 (M:19.6)	0.3
IPI00984526	Tax_Id=9606 Gene_Symbol=SNORD110;SNORD86;NOP56 Protein	27.7	19.4 (M:19.4)	6.3
IPI00645992	Tax_Id=9606 Gene_Symbol=ASAH2 Isoform 2 of Neutral ceramidase	81.7	19.3 (M:19.3)	2.0
IPI00792691	Tax_Id=9606 Gene_Symbol=SYCP2 Uncharacterized protein	13.4	19.1 (M:19.1)	11.0
IPI00184884	Tax_Id=9606 Gene_Symbol=NSMCE1 Non-structural maintenance of chromosomes element 1 homolog	30.8	18.9 (M:18.9)	3.0
IPI00945930	Tax_Id=9606 Gene_Symbol=PLS1 Uncharacterized protein	29.4	18.5 (M:18.5)	5.3
IPI01026318	Tax_Id=9606 Gene_Symbol=ZC3H14 48 kDa protein	47.7	18.4 (M:18.4)	4.5
IPI00980408	Tax_Id=9606 Gene_Symbol=KCNMA1 Maxi-K channel HSLO (Fragment)	4.8	18.2 (M:18.2)	22.7
IPI00011092	Tax_Id=9606 Gene_Symbol=USP26 Ubiquitin carboxyl-terminal hydrolase 26	104.0	18.2 (M:18.2)	1.6
IPI00915450	Tax_Id=9606 Gene_Symbol=ZNF462 Isoform 2 of Zinc finger protein 462	161.4	18.0 (M:18.0)	0.6
IPI00981000	Tax_Id=9606 Gene_Symbol=RPLP2 Protein	9.1	18.0 (M:18.0)	10.9
IPI00748916	Tax_Id=9606 Gene_Symbol=DOCK11 Dedicator of cytokinesis protein 11	237.5	18.0 (M:18.0)	0.4
IPI00939967	Tax_Id=9606 Gene_Symbol=TTN Uncharacterized protein	631.4	17.8 (M:17.8)	0.2
IPI00982106	Tax_Id=9606 Gene_Symbol=- Conserved hypothetical protein	55.0	17.8 (M:17.8)	1.9
IPI01013588	Tax_Id=9606 Gene_Symbol=SRCIN1 Uncharacterized protein	98.4	17.8 (M:17.8)	1.0
IPI00977305	Tax_Id=9606 Gene_Symbol=TNIP1 17 kDa protein	16.8	17.7 (M:17.7)	6.8
IPI00007797	Tax_Id=9606 Gene_Symbol=FABP5 Fatty acid-binding protein, epidermal	15.2	17.6 (M:17.6)	6.7
IPI00304219	Tax_Id=9606 Gene_Symbol=OR2B2 Olfactory receptor 2B2	40.4	17.6 (M:17.6)	9.8
IPI00418931	Tax_Id=9606 Gene_Symbol=FLJ45139 cDNA FLJ45139 fis, clone BRAWH3039623	15.5	17.6 (M:17.6)	4.4
IPI00947285	Tax_Id=9606 Gene_Symbol=SBSN suprabasin isoform 1 precursor	60.5	17.1 (M:17.1)	3.1
IPI00923519	Tax_Id=9606 Gene_Symbol=UNC80 Isoform 4 of Protein unc-80 homolog	337.6	16.9 (M:16.9)	0.7
IPI00478657	Tax_Id=9606 Gene_Symbol=GRSF1 G-rich sequence factor 1	53.1	16.9 (M:16.9)	3.3
IPI00966243	Tax_Id=9606 Gene_Symbol=CYB5B Uncharacterized protein	14.8	16.7 (M:16.7)	10.7
IPI00453473	Tax_Id=9606 Gene_Symbol=HIST2H4B;HIST1H4C;HIST1H4J;HIST1H4D;HIST1H4A;HIST2H4A;HIST1H4I;HIST1H4K;HIST1H4E;HIST1H4L;HIST1H4F;HIST1H4H;HIST4H4;HIST1H4B Histone H4	11.4	16.6 (M:16.6)	9.7
IPI00872579	Tax_Id=9606 Gene_Symbol=PCDH1 Isoform 2 of Protocadherin-1	133.6	16.6 (M:16.6)	1.2
IPI00871145	Tax_Id=9606 Gene_Symbol=SDK2 Isoform 2 of Protein sidekick-2	211.0	16.5 (M:16.5)	0.7
IPI01009456	Tax_Id=9606 Gene_Symbol=ACTN1 34 kDa protein	34.3	16.5 (M:16.5)	5.1
IPI00788917	Tax_Id=9606 Gene_Symbol=NEK11 cDNA FLJ60411, highly similar to Serine/threonine-protein kinase Nek11	53.1	16.5 (M:16.5)	2.8
IPI00432063	Tax_Id=9606 Gene_Symbol=IL36G Isoform 2 of Interleukin-36 gamma	14.9	16.3 (M:16.3)	9.7
IPI00894254	Tax_Id=9606 Gene_Symbol=KLRAQ1 Protein	13.5	16.3 (M:16.3)	12.1
IPI01014319	Tax_Id=9606 Gene_Symbol=LCK cDNA FLJ40708 fis, clone THYMU2026904, highly similar to Proto-oncogene tyrosine-protein kinase LCK	28.6	16.2 (M:16.2)	6.8
IPI00643716	Tax_Id=9606 Gene_Symbol=ZNF75D zinc finger protein 75D 2	48.3	16.2 (M:16.2)	1.9
IPI00788778	Tax_Id=9606 Gene_Symbol=ADAMTSL3 Isoform 2 of ADAMTS-like protein 3	187.1	16.1 (M:16.1)	1.7
IPI00879193	Tax_Id=9606 Gene_Symbol=TTC28 Tetratricopeptide repeat protein 28	270.7	16.1 (M:16.1)	0.5
IPI00334433	Tax_Id=9606 Gene_Symbol=SCAPER Isoform 2 of S phase cyclin A-associated protein in the endoplasmic reticulum	142.7	16.1 (M:16.1)	1.9
IPI00910054	Tax_Id=9606 Gene_Symbol=- cDNA FLJ59047	50.5	16.1 (M:16.1)	2.5
IPI00478033	Tax_Id=9606 Gene_Symbol=ST6GALNAC6 Similar to Alpha-N-acetylgalactosaminide alpha-2,6-sialyltransferase 6	40.8	16.0 (M:16.0)	4.3
IPI00910345	Tax_Id=9606 Gene_Symbol=FOXO3 cDNA FLJ52830, highly similar to Forkhead box protein O3A	46.5	16.0 (M:16.0)	2.1
IPI00930134	Tax_Id=9606 Gene_Symbol=ACSM2B cDNA FLJ76695, highly similar to Homo sapiens acyl-CoA synthetase medium-chain family member 2 (ACSM2), nuclear gene encoding mitochondrial protein, mRNA	64.2	16.0 (M:16.0)	5.0
IPI00966926	Tax_Id=9606 Gene_Symbol=PPIP5K2 Uncharacterized protein	51.2	15.9 (M:15.9)	3.8
IPI00062120	Tax_Id=9606 Gene_Symbol=S100A16 Protein S100-A16	11.8	15.9 (M:15.9)	11.7
IPI00903006	Tax_Id=9606 Gene_Symbol=LOC100133284;LSP1 Similar to Pp52 protein	7.9	15.9 (M:15.9)	13.9
IPI00945476	Tax_Id=9606 Gene_Symbol=SPAG8 Isoform 1 of Sperm-associated antigen 8	44.8	15.7 (M:15.7)	2.6
IPI00741635	Tax_Id=9606 Gene_Symbol=ANKRD34C ankyrin repeat domain-containing protein 34C	58.2	15.7 (M:15.7)	3.0
IPI00829739	Tax_Id=9606 Gene_Symbol=ROBO1 roundabout homolog 1 isoform d	169.6	15.7 (M:15.7)	1.8
IPI00952918	Tax_Id=9606 Gene_Symbol=TRIOBP Uncharacterized protein	184.1	15.6 (M:15.6)	1.2
IPI00847432	Tax_Id=9606 Gene_Symbol=FAM89B family with sequence similarity 89, member B isoform 3	15.4	15.5 (M:15.5)	22.1
IPI00177937	Tax_Id=9606 Gene_Symbol=MICAL3 Isoform 1 of Protein MICAL-3	224.2	15.4 (M:15.4)	0.8
IPI00479708	Tax_Id=9606 Gene_Symbol=IGHM Full-length cDNA clone CS0DD006YL02 of Neuroblastoma of Homo sapiens	41.2	15.4 (M:15.4)	4.3
IPI00374208	Tax_Id=9606 Gene_Symbol=CAND2 Isoform 2 of Cullin-associated NEDD8-dissociated protein 2	122.6	15.3 (M:15.3)	1.8
IPI00844586	Tax_Id=9606 Gene_Symbol=LPPR4 Isoform 2 of Lipid phosphate phosphatase-related protein type 4	62.1	15.3 (M:15.3)	4.9
IPI00908311	Tax_Id=9606 Gene_Symbol=GNL1 cDNA FLJ52448, moderately similar to Guanine nucleotide-binding protein-like 1	45.3	15.3 (M:15.3)	3.2
IPI00945964	Tax_Id=9606 Gene_Symbol=GFM1 Isoform 2 of Elongation factor G, mitochondrial	85.8	15.3 (M:15.3)	1.0
IPI00217811	Tax_Id=9606 Gene_Symbol=HEXDC Isoform 1 of Hexosaminidase D	53.8	15.2 (M:15.2)	2.3
IPI00979444	Tax_Id=9606 Gene_Symbol=CCT3 Uncharacterized protein	16.9	15.2 (M:15.2)	4.5
IPI01024996	Tax_Id=9606 Gene_Symbol=SYNE2 788 kDa protein	787.2	15.2 (M:15.2)	0.1
IPI00232806	Tax_Id=9606 Gene_Symbol=SMC2 Isoform 2 of Structural maintenance of chromosomes protein 2	124.8	15.1 (M:15.1)	1.2
IPI00936456	Tax_Id=9606 Gene_Symbol=- Truncated DNA polymerase eta (Fragment)	17.8	15.0 (M:15.0)	24.4

## Sheet: control_4
Accession	Protein	MW [kDa]	Scores	SC [%]
IPI00009866	Tax_Id=9606 Gene_Symbol=KRT13 Isoform 1 of Keratin, type I cytoskeletal 13	49.6	1393.7 (M:1393.7)	42.6
IPI00745872	Tax_Id=9606 Gene_Symbol=ALB Isoform 1 of Serum albumin	69.3	854.1 (M:854.1)	37.8
IPI00640271	Tax_Id=9606 Gene_Symbol=UMOD Uncharacterized protein	73.5	743.7 (M:743.7)	29.6
IPI00784985	Tax_Id=9606 Gene_Symbol=IGK@ IGK@ protein	25.5	722.6 (M:722.6)	43.0
IPI00220327	Tax_Id=9606 Gene_Symbol=KRT1 Keratin, type II cytoskeletal 1	66.0	647.7 (M:647.7)	25.6
IPI00297056	Tax_Id=9606 Gene_Symbol=CRNN Cornulin	53.5	608.2 (M:608.2)	24.0
IPI01022327	Tax_Id=9606 Gene_Symbol=KRT4 keratin, type II cytoskeletal 4	56.1	602.9 (M:602.9)	37.3
IPI00009865	Tax_Id=9606 Gene_Symbol=KRT10 Keratin, type I cytoskeletal 10	58.8	577.6 (M:577.6)	25.3
IPI00385896	Tax_Id=9606 Gene_Symbol=SPP1 Isoform D of Osteopontin	33.0	546.3 (M:546.3)	45.2
IPI00218918	Tax_Id=9606 Gene_Symbol=ANXA1 Annexin A1	38.7	414.4 (M:414.4)	35.5
IPI00024284	Tax_Id=9606 Gene_Symbol=HSPG2 Basement membrane-specific heparan sulfate proteoglycan core protein	468.5	396.1 (M:396.1)	2.2
IPI00032328	Tax_Id=9606 Gene_Symbol=KNG1 Isoform HMW of Kininogen-1	71.9	348.2 (M:348.2)	16.0
IPI00395488	Tax_Id=9606 Gene_Symbol=VASN Vasorin	71.7	346.8 (M:346.8)	15.8
IPI00930073	Tax_Id=9606 Gene_Symbol=KRT6C cDNA, FLJ93744, highly similar to Homo sapiens keratin 6E (KRT6E), mRNA	60.0	346.5 (M:346.5)	19.1
IPI00448925	Tax_Id=9606 Gene_Symbol=IGHV4-31;IGHG1 44 kDa protein	43.9	338.0 (M:338.0)	26.8
IPI00022426	Tax_Id=9606 Gene_Symbol=AMBP Protein AMBP	39.0	304.6 (M:304.6)	24.1
IPI00013179	Tax_Id=9606 Gene_Symbol=PTGDS Prostaglandin-H2 D-isomerase	21.0	236.2 (M:236.2)	36.3
IPI01018925	Tax_Id=9606 Gene_Symbol=ACTB cDNA FLJ58286, highly similar to Actin, cytoplasmic 2	37.3	232.6 (M:232.6)	20.4
IPI00455315	Tax_Id=9606 Gene_Symbol=ANXA2 Isoform 1 of Annexin A2	38.6	223.6 (M:223.6)	25.7
IPI01025579	Tax_Id=9606 Gene_Symbol=SERPINA5 34 kDa protein	34.1	206.0 (M:206.0)	25.2
IPI00022204	Tax_Id=9606 Gene_Symbol=SERPINB3 Isoform 1 of Serpin B3	44.5	193.8 (M:193.8)	15.9
IPI00399007	Tax_Id=9606 Gene_Symbol=IGHG2 Putative uncharacterized protein DKFZp686I04196 (Fragment)	46.0	193.5 (M:193.5)	16.8
IPI00973585	Tax_Id=9606 Gene_Symbol=IGLC2 IGL@ protein	14.7	186.0 (M:186.0)	47.5
IPI01025882	Tax_Id=9606 Gene_Symbol=IGKV3-20 Myosin-reactive immunoglobulin light chain variable region (Fragment)	11.6	179.9 (M:179.9)	31.2
IPI00973588	Tax_Id=9606 Gene_Symbol=IGHM Full-length cDNA clone CS0DI019YF20 of Placenta of Homo sapiens (Fragment)	39.1	177.6 (M:177.6)	9.9
IPI01010668	Tax_Id=9606 Gene_Symbol=SPRR3 Uncharacterized protein	17.3	175.8 (M:175.8)	34.8
IPI00796316	Tax_Id=9606 Gene_Symbol=GSN Uncharacterized protein	77.7	174.0 (M:174.0)	7.8
IPI00513782	Tax_Id=9606 Gene_Symbol=GSN cDNA FLJ35478 fis, clone SMINT2007796, highly similar to Gelsolin	52.3	158.7 (M:158.7)	12.4
IPI00027462	Tax_Id=9606 Gene_Symbol=S100A9 Protein S100-A9	13.2	149.6 (M:149.6)	56.1
IPI00386879	Tax_Id=9606 Gene_Symbol=IGHA1 cDNA FLJ14473 fis, clone MAMMA1001080, highly similar to Homo sapiens SNC73 protein (SNC73) mRNA	53.1	145.9 (M:145.9)	15.0
IPI00798006	Tax_Id=9606 Gene_Symbol=ITIH4 Protein	80.0	142.6 (M:142.6)	8.1
IPI00790784	Tax_Id=9606 Gene_Symbol=SERPINA1 Isoform 2 of Alpha-1-antitrypsin	40.2	140.2 (M:140.2)	15.9
IPI00796776	Tax_Id=9606 Gene_Symbol=KRT5 cDNA FLJ54081, highly similar to Keratin, type II cytoskeletal 5	58.8	130.1 (M:130.1)	9.5
IPI00909453	Tax_Id=9606 Gene_Symbol=HSPB1 cDNA FLJ52243, highly similar to Heat-shock protein beta-1	18.5	129.4 (M:129.4)	27.6
IPI00021085	Tax_Id=9606 Gene_Symbol=PGLYRP1 Peptidoglycan recognition protein 1	21.7	128.8 (M:128.8)	15.8
IPI00978715	Tax_Id=9606 Gene_Symbol=CLU Clusterin	37.2	125.8 (M:125.8)	17.8
IPI00397361	Tax_Id=9606 Gene_Symbol=AXL Isoform Short of Tyrosine-protein kinase receptor UFO	97.3	124.9 (M:124.9)	7.0
IPI00967977	Tax_Id=9606 Gene_Symbol=CD14 Conserved hypothetical protein	31.7	122.8 (M:122.8)	12.6
IPI00384444	Tax_Id=9606 Gene_Symbol=KRT14 Keratin, type I cytoskeletal 14	51.5	122.7 (M:122.7)	9.1
IPI00170635	Tax_Id=9606 Gene_Symbol=SECTM1 Secreted and transmembrane protein 1	27.0	121.2 (M:121.2)	14.5
IPI00021263	Tax_Id=9606 Gene_Symbol=YWHAZ 14-3-3 protein zeta/delta	27.7	119.4 (M:119.4)	13.5
IPI00031065	Tax_Id=9606 Gene_Symbol=DNASE1 Deoxyribonuclease-1	31.4	118.9 (M:118.9)	29.8
IPI00966866	Tax_Id=9606 Gene_Symbol=EGF Isoform 2 of Pro-epidermal growth factor	129.2	118.9 (M:118.9)	4.3
IPI00174541	Tax_Id=9606 Gene_Symbol=IL1RN Isoform 4 of Interleukin-1 receptor antagonist protein	16.1	114.6 (M:114.6)	23.8
IPI00293088	Tax_Id=9606 Gene_Symbol=GAA Lysosomal alpha-glucosidase	105.3	114.3 (M:114.3)	3.6
IPI00291136	Tax_Id=9606 Gene_Symbol=COL6A1 Collagen alpha-1(VI) chain	108.5	112.8 (M:112.8)	7.1
IPI00977788	Tax_Id=9606 Gene_Symbol=- Similar to Hepatitis B virus receptor binding protein	18.4	112.3 (M:112.3)	17.6
IPI00384542	Tax_Id=9606 Gene_Symbol=NID1 Isoform 2 of Nidogen-1	121.9	111.2 (M:111.2)	7.5
IPI00947285	Tax_Id=9606 Gene_Symbol=SBSN suprabasin isoform 1 precursor	60.5	106.8 (M:106.8)	9.2
IPI00916434	Tax_Id=9606 Gene_Symbol=- Anti-(ED-B) scFV (Fragment)	25.1	101.0 (M:101.0)	6.7
IPI01013948	Tax_Id=9606 Gene_Symbol=ENO2 Uncharacterized protein	11.2	88.5 (M:88.5)	17.5
IPI00060800	Tax_Id=9606 Gene_Symbol=ZG16B Zymogen granule protein 16 homolog B	22.7	88.3 (M:88.3)	17.8
IPI00418145	Tax_Id=9606 Gene_Symbol=ROBO4 Isoform 3 of Roundabout homolog 4	75.2	86.6 (M:86.6)	6.6
IPI00514669	Tax_Id=9606 Gene_Symbol=SH3BGRL3 Uncharacterized protein	9.4	77.8 (M:77.8)	17.0
IPI00306378	Tax_Id=9606 Gene_Symbol=MASP2 Isoform 2 of Mannan-binding lectin serine protease 2	20.6	77.0 (M:77.0)	8.1
IPI00219221	Tax_Id=9606 Gene_Symbol=LGALS7B;LGALS7 Galectin-7	15.1	70.3 (M:70.3)	22.1
IPI00982370	Tax_Id=9606 Gene_Symbol=CD44 CD44 molecule	19.6	69.3 (M:69.3)	12.2
IPI00556459	Tax_Id=9606 Gene_Symbol=SERPING1 cDNA FLJ58564, highly similar to Plasma protease C1 inhibitor	49.7	67.3 (M:67.3)	6.9
IPI00795257	Tax_Id=9606 Gene_Symbol=GAPDH Glyceraldehyde-3-phosphate dehydrogenase	31.5	66.0 (M:66.0)	9.6
IPI00387120	Tax_Id=9606 Gene_Symbol=- Ig kappa chain V-IV region Len	12.6	61.1 (M:61.1)	15.8
IPI00788781	Tax_Id=9606 Gene_Symbol=FABP5 11 kDa protein	11.2	59.5 (M:59.5)	13.9
IPI00017987	Tax_Id=9606 Gene_Symbol=SPRR1A Cornifin-A	9.9	58.8 (M:58.8)	19.1
IPI00923515	Tax_Id=9606 Gene_Symbol=AMY1C;AMY1A;AMY1B;AMY2A Amylase, alpha 2A	30.3	58.8 (M:58.8)	6.0
IPI00910432	Tax_Id=9606 Gene_Symbol=- cDNA FLJ57921, highly similar to Apolipoprotein D	14.4	55.2 (M:55.2)	18.0
IPI00796636	Tax_Id=9606 Gene_Symbol=HBB Uncharacterized protein	9.7	52.5 (M:52.5)	38.9
IPI00424460	Tax_Id=9606 Gene_Symbol=ZFYVE16 Isoform 1 of Zinc finger FYVE domain-containing protein 16	168.8	50.4 (M:50.4)	0.8
IPI00873761	Tax_Id=9606 Gene_Symbol=SPRR1B Uncharacterized protein	8.1	49.0 (M:49.0)	23.3
IPI00004573	Tax_Id=9606 Gene_Symbol=PIGR Polymeric immunoglobulin receptor	83.2	48.8 (M:48.8)	3.7
IPI00945626	Tax_Id=9606 Gene_Symbol=TF cDNA FLJ54029, highly similar to Serotransferrin	63.4	48.2 (M:48.2)	2.3
IPI00847635	Tax_Id=9606 Gene_Symbol=SERPINA3 Isoform 1 of Alpha-1-antichymotrypsin	47.6	46.9 (M:46.9)	6.9
IPI00014055	Tax_Id=9606 Gene_Symbol=NAPSA Napsin-A	45.4	42.3 (M:42.3)	5.0
IPI00183629	Tax_Id=9606 Gene_Symbol=WFDC2 Isoform 3 of WAP four-disulfide core domain protein 2	8.1	42.0 (M:42.0)	23.7
IPI00007047	Tax_Id=9606 Gene_Symbol=S100A8 Protein S100-A8	10.8	41.0 (M:41.0)	11.8
IPI01016069	Tax_Id=9606 Gene_Symbol=CADM1 Uncharacterized protein	20.5	40.5 (M:40.5)	7.1
IPI00387022	Tax_Id=9606 Gene_Symbol=- Ig kappa chain V-I region AG	12.0	39.7 (M:39.7)	14.8
IPI00410714	Tax_Id=9606 Gene_Symbol=HBA2;HBA1 Hemoglobin subunit alpha	15.2	36.8 (M:36.8)	10.6
IPI00983742	Tax_Id=9606 Gene_Symbol=CD59 Conserved hypothetical protein	8.3	35.7 (M:35.7)	16.9
IPI00514593	Tax_Id=9606 Gene_Symbol=TTC4 Uncharacterized protein	45.6	35.7 (M:35.7)	2.8
IPI00788168	Tax_Id=9606 Gene_Symbol=MAST4 Isoform 2 of Microtubule-associated serine/threonine-protein kinase 4	264.6	35.2 (M:35.2)	0.5
IPI00009197	Tax_Id=9606 Gene_Symbol=REG1B Lithostathine-1-beta	18.7	34.4 (M:34.4)	6.6
IPI00963962	Tax_Id=9606 Gene_Symbol=TACC2 Uncharacterized protein	302.3	34.1 (M:34.1)	0.3
IPI00792115	Tax_Id=9606 Gene_Symbol=CLEC3B Uncharacterized protein	17.8	33.8 (M:33.8)	8.8
IPI01012711	Tax_Id=9606 Gene_Symbol=CFI 36 kDa protein	35.9	33.0 (M:33.0)	4.0
IPI00216103	Tax_Id=9606 Gene_Symbol=EYA3 Isoform 2 of Eyes absent homolog 3	48.6	31.9 (M:31.9)	2.5
IPI00385555	Tax_Id=9606 Gene_Symbol=- Ig kappa chain V-I region BAN	11.8	31.4 (M:31.4)	16.7
IPI00006971	Tax_Id=9606 Gene_Symbol=CD248 Isoform 1 of Endosialin	80.8	31.3 (M:31.3)	1.6
IPI01015306	Tax_Id=9606 Gene_Symbol=TTR Uncharacterized protein	15.1	31.0 (M:31.0)	9.4
IPI00641374	Tax_Id=9606 Gene_Symbol=CNTFR Uncharacterized protein	28.8	30.7 (M:30.7)	5.1
IPI00454910	Tax_Id=9606 Gene_Symbol=CDC42BPG Serine/threonine-protein kinase MRCK gamma	172.4	29.2 (M:29.2)	0.8
IPI01015016	Tax_Id=9606 Gene_Symbol=UBC Uncharacterized protein	6.9	29.2 (M:29.2)	26.2
IPI00021885	Tax_Id=9606 Gene_Symbol=FGA Isoform 1 of Fibrinogen alpha chain	94.9	28.6 (M:28.6)	2.1
IPI00979442	Tax_Id=9606 Gene_Symbol=AHNAK cDNA FLJ46846 fis, clone UTERU3004635, moderately similar to Neuroblast differentiation associated protein AHNAK (Fragment)	180.6	28.5 (M:28.5)	0.9
IPI00893223	Tax_Id=9606 Gene_Symbol=PIK3IP1 Uncharacterized protein	16.0	27.9 (M:27.9)	7.6
IPI00019449	Tax_Id=9606 Gene_Symbol=RNASE2 Non-secretory ribonuclease	18.3	27.6 (M:27.6)	9.3
IPI00947235	Tax_Id=9606 Gene_Symbol=IGJ Uncharacterized protein	8.2	27.3 (M:27.3)	17.1
IPI00930108	Tax_Id=9606 Gene_Symbol=IQCC IQ domain-containing protein C isoform 1	61.9	26.8 (M:26.8)	1.3
IPI00395401	Tax_Id=9606 Gene_Symbol=TRIP10 Isoform 3 of Cdc42-interacting protein 4	67.6	26.3 (M:26.3)	1.2
IPI00552768	Tax_Id=9606 Gene_Symbol=TXN Uncharacterized protein	9.4	25.7 (M:25.7)	17.6
IPI00298057	Tax_Id=9606 Gene_Symbol=PPL Periplakin	204.6	25.2 (M:25.2)	0.9
IPI00043669	Tax_Id=9606 Gene_Symbol=- cDNA FLJ30870 fis, clone FEBRA2004237	32.1	25.2 (M:25.2)	3.4
IPI00259382	Tax_Id=9606 Gene_Symbol=ANO7L1 Chromosome 1 open reading frame 224	10.7	24.4 (M:24.4)	19.8
IPI00789949	Tax_Id=9606 Gene_Symbol=GRM5 Protein	17.3	24.1 (M:24.1)	17.6
IPI00911000	Tax_Id=9606 Gene_Symbol=KCNIP2 cDNA FLJ59169, highly similar to Homo sapiens Kv channel interacting protein 2 (KCNIP2), transcript variant 5, mRNA	25.9	23.6 (M:23.6)	3.6
IPI00900324	Tax_Id=9606 Gene_Symbol=SYNPO2 Isoform 1 of Synaptopodin-2	117.4	23.5 (M:23.5)	0.7
IPI00892674	Tax_Id=9606 Gene_Symbol=SDC1 cDNA FLJ60837, highly similar to Syndecan-1	17.8	23.5 (M:23.5)	10.1
IPI00010214	Tax_Id=9606 Gene_Symbol=S100A14 Protein S100-A14	11.7	23.4 (M:23.4)	14.4
IPI01013665	Tax_Id=9606 Gene_Symbol=JAK2 Tyrosine-protein kinase	113.7	23.2 (M:23.2)	2.8
IPI00003001	Tax_Id=9606 Gene_Symbol=BAHCC1 HCG1987554, isoform CRA_b	20.0	23.1 (M:23.1)	7.8
IPI01021652	Tax_Id=9606 Gene_Symbol=ATXN2 Uncharacterized protein	16.1	22.8 (M:22.8)	4.0
IPI00013438	Tax_Id=9606 Gene_Symbol=IGLL1 Immunoglobulin lambda-like polypeptide 1	22.9	22.3 (M:22.3)	7.0
IPI00927858	Tax_Id=9606 Gene_Symbol=FAM78B Protein	29.1	22.1 (M:22.1)	2.8
IPI00401213	Tax_Id=9606 Gene_Symbol=FLJ46365 cDNA FLJ46365 fis, clone TESTI4051054	21.2	22.0 (M:22.0)	13.2
IPI01026288	Tax_Id=9606 Gene_Symbol=KLK1 Uncharacterized protein	17.4	21.9 (M:21.9)	8.1
IPI00443456	Tax_Id=9606 Gene_Symbol=CRIPAK cDNA FLJ45978 fis, clone PROST2007444	43.9	21.9 (M:21.9)	4.7
IPI00001707	Tax_Id=9606 Gene_Symbol=BRD7 Isoform 1 of Bromodomain-containing protein 7	74.1	21.8 (M:21.8)	2.3
IPI00946374	Tax_Id=9606 Gene_Symbol=CDK5RAP2 Uncharacterized protein	86.5	21.6 (M:21.6)	1.5
IPI00394851	Tax_Id=9606 Gene_Symbol=KLRG2 Isoform 1 of Killer cell lectin-like receptor subfamily G member 2	42.8	21.5 (M:21.5)	2.9
IPI00446003	Tax_Id=9606 Gene_Symbol=- cDNA FLJ43210 fis, clone FEBRA2020582	15.5	21.1 (M:21.1)	6.2
IPI00916214	Tax_Id=9606 Gene_Symbol=ACOXL Protein	18.0	21.1 (M:21.1)	5.0
IPI00163659	Tax_Id=9606 Gene_Symbol=CASC5 Isoform 3 of Protein CASC5	195.5	21.1 (M:21.1)	1.5
IPI00398925	Tax_Id=9606 Gene_Symbol=- Putative ubiquitin-like protein FUBI-like protein ENSP00000310146	10.9	21.0 (M:21.0)	19.6
IPI00807584	Tax_Id=9606 Gene_Symbol=KIAA0125 Uncharacterized protein	14.9	20.9 (M:20.9)	19.9
IPI00398012	Tax_Id=9606 Gene_Symbol=KIAA1109 Isoform 2 of Uncharacterized protein KIAA1109	319.8	20.3 (M:20.3)	0.4
IPI00853525	Tax_Id=9606 Gene_Symbol=APOA1 Uncharacterized protein	27.9	20.3 (M:20.3)	6.5
IPI00909218	Tax_Id=9606 Gene_Symbol=C22orf28 cDNA FLJ57752	19.1	20.1 (M:20.1)	17.1
IPI00844008	Tax_Id=9606 Gene_Symbol=LMOD1 LMOD1 protein	29.9	20.1 (M:20.1)	3.0
IPI00903006	Tax_Id=9606 Gene_Symbol=LOC100133284;LSP1 Similar to Pp52 protein	7.9	20.0 (M:20.0)	13.9
IPI00923531	Tax_Id=9606 Gene_Symbol=NCOR2 Isoform 5 of Nuclear receptor corepressor 2	268.2	20.0 (M:20.0)	0.6
IPI00954850	Tax_Id=9606 Gene_Symbol=STARD9 stAR-related lipid transfer protein 9	516.0	19.9 (M:19.9)	0.3
IPI00953689	Tax_Id=9606 Gene_Symbol=AHSG Alpha-2-HS-glycoprotein	39.3	19.9 (M:19.9)	6.5
IPI00186781	Tax_Id=9606 Gene_Symbol=PILRB Isoform 1 of Paired immunoglobulin-like type 2 receptor beta	25.5	19.9 (M:19.9)	4.8
IPI00873177	Tax_Id=9606 Gene_Symbol=TNFRSF8 Uncharacterized protein	51.0	19.7 (M:19.7)	6.0
IPI00965736	Tax_Id=9606 Gene_Symbol=GAK Uncharacterized protein	134.4	19.4 (M:19.4)	0.6
IPI00917611	Tax_Id=9606 Gene_Symbol=EPAS1 Uncharacterized protein	29.6	19.3 (M:19.3)	5.4
IPI00103259	Tax_Id=9606 Gene_Symbol=C4orf3 Isoform 2 of Uncharacterized protein C4orf3	22.5	19.3 (M:19.3)	8.5
IPI00953490	Tax_Id=9606 Gene_Symbol=NGEF cDNA FLJ59455, highly similar to Homo sapiens neuronal guanine nucleotide exchange factor (NGEF), mRNA	50.9	19.2 (M:19.2)	2.5
IPI00869176	Tax_Id=9606 Gene_Symbol=SLC36A4 Isoform 2 of Proton-coupled amino acid transporter 4	41.4	19.1 (M:19.1)	4.3
IPI00479116	Tax_Id=9606 Gene_Symbol=CPN2 Carboxypeptidase N subunit 2	60.5	19.1 (M:19.1)	5.0
IPI00220834	Tax_Id=9606 Gene_Symbol=XRCC5 X-ray repair cross-complementing protein 5	82.7	19.0 (M:19.0)	4.6
IPI00646860	Tax_Id=9606 Gene_Symbol=FAM63A Isoform 2 of Protein FAM63A	36.4	19.0 (M:19.0)	3.4
IPI00945141	Tax_Id=9606 Gene_Symbol=REPIN1 Uncharacterized protein	15.3	19.0 (M:19.0)	22.8
IPI00927665	Tax_Id=9606 Gene_Symbol=SEMA3F Uncharacterized protein	77.3	18.9 (M:18.9)	5.4
IPI01011032	Tax_Id=9606 Gene_Symbol=APPL2 Uncharacterized protein	69.7	18.9 (M:18.9)	4.5
IPI00917546	Tax_Id=9606 Gene_Symbol=MARCH7 cDNA FLJ52435, highly similar to Homo sapiens membrane-associated ring finger (C3HC4) 7 (MARCH7), mRNA	73.7	18.9 (M:18.9)	4.4
IPI00873629	Tax_Id=9606 Gene_Symbol=FRMPD4 143 kDa protein	143.1	18.8 (M:18.8)	0.7
IPI00983368	Tax_Id=9606 Gene_Symbol=PRSS56 Putative serine protease 56	64.6	18.7 (M:18.7)	3.6
IPI00377167	Tax_Id=9606 Gene_Symbol=SMTNL1 Smoothelin-like protein 1	48.9	18.6 (M:18.6)	7.2
IPI00793248	Tax_Id=9606 Gene_Symbol=ZNF286A cDNA FLJ55788, highly similar to Zinc finger protein 286	59.0	18.6 (M:18.6)	2.5
IPI00043620	Tax_Id=9606 Gene_Symbol=LOC100131193 cDNA FLJ30985 fis, clone HHDPC2000462	29.4	18.6 (M:18.6)	6.4
IPI00974565	Tax_Id=9606 Gene_Symbol=E2F5 Uncharacterized protein	18.7	18.5 (M:18.5)	22.0
IPI01010990	Tax_Id=9606 Gene_Symbol=LGALS3BP cDNA FLJ53478, highly similar to Galectin-3-binding protein	64.1	18.4 (M:18.4)	2.4
IPI00939893	Tax_Id=9606 Gene_Symbol=NKX2-6 Uncharacterized protein	23.3	18.4 (M:18.4)	8.7
IPI00985211	Tax_Id=9606 Gene_Symbol=- Similar to VH-3 family (VH26)D/J protein	18.8	18.4 (M:18.4)	8.4
IPI00985419	Tax_Id=9606 Gene_Symbol=DNHD1 Uncharacterized protein	31.1	18.4 (M:18.4)	4.3
IPI00784002	Tax_Id=9606 Gene_Symbol=SACS Isoform 2 of Sacsin	436.7	18.3 (M:18.3)	0.2
IPI00306794	Tax_Id=9606 Gene_Symbol=CARD6 Caspase recruitment domain-containing protein 6	116.4	18.2 (M:18.2)	1.4
IPI00217985	Tax_Id=9606 Gene_Symbol=DOCK3 Dedicator of cytokinesis protein 3	233.0	18.2 (M:18.2)	0.5
IPI00298353	Tax_Id=9606 Gene_Symbol=GBP7 Guanylate-binding protein 7	72.5	18.1 (M:18.1)	2.8
IPI00926171	Tax_Id=9606 Gene_Symbol=PROM1 Isoform 5 of Prominin-1	92.7	18.1 (M:18.1)	1.8
IPI01026316	Tax_Id=9606 Gene_Symbol=MPP5 14 kDa protein	14.3	18.0 (M:18.0)	12.1
IPI00216356	Tax_Id=9606 Gene_Symbol=RASAL1 Isoform 2 of RasGAP-activating-like protein 1	86.8	18.0 (M:18.0)	1.3
IPI00299417	Tax_Id=9606 Gene_Symbol=THOC5 THO complex subunit 5 homolog	78.5	18.0 (M:18.0)	1.6
IPI00892899	Tax_Id=9606 Gene_Symbol=THUMPD2 cDNA FLJ58862, highly similar to THUMP domain-containing protein 2	34.0	17.9 (M:17.9)	3.1
IPI01009918	Tax_Id=9606 Gene_Symbol=PRSS1 Uncharacterized protein	25.4	17.9 (M:17.9)	4.2
IPI00297632	Tax_Id=9606 Gene_Symbol=KRT33A Keratin, type I cuticular Ha3-I	45.9	17.9 (M:17.9)	3.5
IPI00170551	Tax_Id=9606 Gene_Symbol=SEMA6D Isoform 2 of Semaphorin-6D	111.7	17.8 (M:17.8)	3.7
IPI00167899	Tax_Id=9606 Gene_Symbol=TRIM60 Tripartite motif-containing protein 60	55.1	17.8 (M:17.8)	2.5
IPI00105119	Tax_Id=9606 Gene_Symbol=QRICH2 Isoform 2 of Glutamine-rich protein 2	154.0	17.8 (M:17.8)	0.7
IPI01018930	Tax_Id=9606 Gene_Symbol=VGLL1 Vestigial like 1	17.8	17.5 (M:17.5)	21.5
IPI01010790	Tax_Id=9606 Gene_Symbol=PTPRR Uncharacterized protein	61.4	17.5 (M:17.5)	2.8
IPI00885192	Tax_Id=9606 Gene_Symbol=CRTC3 Uncharacterized protein	62.9	17.5 (M:17.5)	5.7
IPI00807524	Tax_Id=9606 Gene_Symbol=BZW2 BZW2 protein	21.5	17.5 (M:17.5)	5.8
IPI00604441	Tax_Id=9606 Gene_Symbol=DNTT Isoform 2 of DNA nucleotidylexotransferase	58.4	17.5 (M:17.5)	3.5
IPI00604660	Tax_Id=9606 Gene_Symbol=VPS13A Isoform 4 of Vacuolar protein sorting-associated protein 13A	347.5	17.4 (M:17.4)	1.0
IPI00969616	Tax_Id=9606 Gene_Symbol=- Desmoplakin Ia	278.7	17.4 (M:17.4)	0.5
IPI00013355	Tax_Id=9606 Gene_Symbol=FLJ38668 HCG1993592	5.3	17.4 (M:17.4)	30.0
IPI00398776	Tax_Id=9606 Gene_Symbol=PLEC Isoform 7 of Plectin	512.3	17.3 (M:17.3)	0.7
IPI00945930	Tax_Id=9606 Gene_Symbol=PLS1 Uncharacterized protein	29.4	17.3 (M:17.3)	5.3
IPI00257910	Tax_Id=9606 Gene_Symbol=NHSL2 NHS-like protein 2	76.3	17.3 (M:17.3)	3.8
IPI00966807	Tax_Id=9606 Gene_Symbol=PHOX2B Protein	18.9	17.2 (M:17.2)	8.9
IPI00646854	Tax_Id=9606 Gene_Symbol=PIGV 14 kDa protein	13.5	17.2 (M:17.2)	12.4
IPI00968226	Tax_Id=9606 Gene_Symbol=RBPJ Uncharacterized protein	26.4	17.2 (M:17.2)	6.5
IPI00852714	Tax_Id=9606 Gene_Symbol=MECP2 Uncharacterized protein	29.4	17.2 (M:17.2)	3.7
IPI00947090	Tax_Id=9606 Gene_Symbol=MFSD1 Uncharacterized protein	14.5	17.2 (M:17.2)	21.9
IPI00152570	Tax_Id=9606 Gene_Symbol=ACER1 Alkaline ceramidase 1	31.1	17.1 (M:17.1)	2.7
IPI00909931	Tax_Id=9606 Gene_Symbol=- cDNA FLJ54548, highly similar to PR domain zinc finger protein 2 (Fragment)	118.6	17.1 (M:17.1)	0.6
IPI00216461	Tax_Id=9606 Gene_Symbol=ACYP2 Acylphosphatase-2	13.9	17.1 (M:17.1)	10.2
IPI01010584	Tax_Id=9606 Gene_Symbol=KIAA0586 Uncharacterized protein	115.1	17.0 (M:17.0)	1.5
IPI00793319	Tax_Id=9606 Gene_Symbol=GSTP1 Uncharacterized protein	19.5	17.0 (M:17.0)	8.6
IPI00895907	Tax_Id=9606 Gene_Symbol=ARHGEF18 Isoform 2 of Rho guanine nucleotide exchange factor 18	114.0	17.0 (M:17.0)	2.0
IPI00177937	Tax_Id=9606 Gene_Symbol=MICAL3 Isoform 1 of Protein MICAL-3	224.2	17.0 (M:17.0)	0.8
IPI00418724	Tax_Id=9606 Gene_Symbol=ZNF788 Zinc finger protein 788	71.9	17.0 (M:17.0)	3.4
IPI00980890	Tax_Id=9606 Gene_Symbol=LAMP2 cDNA FLJ58780, highly similar to Homo sapiens lysosomal-associated membrane protein 2 (LAMP2), transcript variant LAMP2B, mRNA	39.8	16.9 (M:16.9)	3.3
IPI00480099	Tax_Id=9606 Gene_Symbol=PLA2R1 Isoform 2 of Secretory phospholipase A2 receptor	152.7	16.9 (M:16.9)	0.7
IPI00909648	Tax_Id=9606 Gene_Symbol=PLA2G4A cDNA FLJ51413, highly similar to Cytosolic phospholipase A2	78.2	16.9 (M:16.9)	1.6
IPI00152072	Tax_Id=9606 Gene_Symbol=FIBIN Fin bud initiation factor homolog	24.3	16.9 (M:16.9)	8.1
IPI00181100	Tax_Id=9606 Gene_Symbol=ANGPT2 Isoform 2 of Angiopoietin-2	50.9	16.9 (M:16.9)	1.8
IPI00550239	Tax_Id=9606 Gene_Symbol=H1F0 Histone H1.0	20.9	16.9 (M:16.9)	8.8
IPI00215694	Tax_Id=9606 Gene_Symbol=SLC12A4 Isoform 3 of Solute carrier family 12 member 4	112.2	16.8 (M:16.8)	2.8
IPI00479997	Tax_Id=9606 Gene_Symbol=STMN1 Isoform 1 of Stathmin	17.3	16.8 (M:16.8)	6.7
IPI00940039	Tax_Id=9606 Gene_Symbol=POLDIP3 cDNA FLJ52566, highly similar to Polymerase delta-interacting protein 3	20.2	16.7 (M:16.7)	5.4
IPI00926276	Tax_Id=9606 Gene_Symbol=NAPEPLD cDNA FLJ59821, highly similar to Homo sapiens N-acyl-phosphatidylethanolamine-hydrolyzing phospholipase D (NAPE-PLD), mRNA	53.6	16.7 (M:16.7)	6.9
IPI00908756	Tax_Id=9606 Gene_Symbol=C5orf15 cDNA FLJ51928, highly similar to Keratinocytes-associated transmembrane protein 2	19.2	16.6 (M:16.6)	4.8
IPI00940740	Tax_Id=9606 Gene_Symbol=ZNF184 cDNA FLJ16197 fis, clone CTONG1000113, highly similar to ZINC FINGER PROTEIN 184	76.5	16.6 (M:16.6)	1.5
IPI01025268	Tax_Id=9606 Gene_Symbol=CLIP3 cDNA FLJ33413 fis, clone BRACE2019528, highly similar to Cytoplasmic linker protein 170-related 59 kDa protein	46.2	16.6 (M:16.6)	7.5
IPI00426269	Tax_Id=9606 Gene_Symbol=LRRC7 Isoform 2 of Leucine-rich repeat-containing protein 7	167.9	16.6 (M:16.6)	0.6
IPI00748298	Tax_Id=9606 Gene_Symbol=- Similar to Lactate dehydrogenase A-like 6B	34.1	16.5 (M:16.5)	6.5
IPI00376215	Tax_Id=9606 Gene_Symbol=PRKDC Isoform 2 of DNA-dependent protein kinase catalytic subunit	465.2	16.5 (M:16.5)	0.3
IPI00795891	Tax_Id=9606 Gene_Symbol=SH2B3 Uncharacterized protein	41.4	16.5 (M:16.5)	4.3
IPI00797314	Tax_Id=9606 Gene_Symbol=COPS3 31 kDa protein	30.8	16.5 (M:16.5)	10.8
IPI01014875	Tax_Id=9606 Gene_Symbol=ZNF423 Uncharacterized protein	131.6	16.5 (M:16.5)	1.1
IPI00478968	Tax_Id=9606 Gene_Symbol=SEC23B Uncharacterized protein	38.2	16.5 (M:16.5)	3.9
IPI00965480	Tax_Id=9606 Gene_Symbol=ADH6 ADH6 protein	31.3	16.4 (M:16.4)	3.1
IPI01009783	Tax_Id=9606 Gene_Symbol=LPAR1 cDNA FLJ51746, highly similar to Lysophosphatidic acid receptor Edg-2	39.2	16.4 (M:16.4)	2.6
IPI00033583	Tax_Id=9606 Gene_Symbol=SERPINB12 Serpin B12	46.2	16.4 (M:16.4)	2.0
IPI01022101	Tax_Id=9606 Gene_Symbol=KIAA0430 Uncharacterized protein	112.9	16.4 (M:16.4)	0.9
IPI01009376	Tax_Id=9606 Gene_Symbol=GALK2 cDNA, FLJ79339, highly similar to N-acetylgalactosamine kinase	47.6	16.3 (M:16.3)	2.5
IPI00966243	Tax_Id=9606 Gene_Symbol=CYB5B Uncharacterized protein	14.8	16.3 (M:16.3)	10.7
IPI00945587	Tax_Id=9606 Gene_Symbol=RGS3 Protein	23.4	16.3 (M:16.3)	5.6
IPI00943773	Tax_Id=9606 Gene_Symbol=DNAH17 Isoform 2 of Dynein heavy chain 17, axonemal	507.5	16.3 (M:16.3)	0.3
IPI00975713	Tax_Id=9606 Gene_Symbol=- Similar to V_segment translation product	6.1	16.3 (M:16.3)	27.8
IPI00399262	Tax_Id=9606 Gene_Symbol=ARHGAP11A rho GTPase-activating protein 11A isoform 2	55.5	16.3 (M:16.3)	2.0
IPI00395462	Tax_Id=9606 Gene_Symbol=C15orf63 Isoform 2 of Huntingtin-interacting protein K	14.7	16.3 (M:16.3)	5.4
IPI00016544	Tax_Id=9606 Gene_Symbol=ZNF767 Isoform 1 of Protein ZNF767	17.2	16.3 (M:16.3)	15.5
IPI00010257	Tax_Id=9606 Gene_Symbol=AHSP Alpha-hemoglobin-stabilizing protein	11.8	16.2 (M:16.2)	12.7
IPI00784685	Tax_Id=9606 Gene_Symbol=ASAH2B cDNA FLJ52679, highly similar to Neutral ceramidase	18.0	16.2 (M:16.2)	10.0
IPI00479689	Tax_Id=9606 Gene_Symbol=ZCCHC24 cDNA FLJ51793	24.6	16.2 (M:16.2)	4.4
IPI00977836	Tax_Id=9606 Gene_Symbol=CTSF Uncharacterized protein	13.5	16.2 (M:16.2)	24.2
IPI00925097	Tax_Id=9606 Gene_Symbol=ANLN Protein	27.9	16.2 (M:16.2)	5.6
IPI00032374	Tax_Id=9606 Gene_Symbol=RRP1B Isoform 2 of Ribosomal RNA processing protein 1 homolog B	82.1	16.2 (M:16.2)	4.5
IPI00413385	Tax_Id=9606 Gene_Symbol=ITIH5L Inter-alpha-trypsin inhibitor heavy chain H5-like protein	143.1	16.2 (M:16.2)	2.6
IPI00954591	Tax_Id=9606 Gene_Symbol=QPCT Isoform 2 of Glutaminyl-peptide cyclotransferase	35.4	16.2 (M:16.2)	4.5
IPI00554620	Tax_Id=9606 Gene_Symbol=PAX5 Uncharacterized protein	32.6	16.1 (M:16.1)	9.9
IPI01014951	Tax_Id=9606 Gene_Symbol=EIF3A Uncharacterized protein	162.5	16.1 (M:16.1)	2.2
IPI00797194	Tax_Id=9606 Gene_Symbol=SAMD12 Uncharacterized protein	7.3	16.1 (M:16.1)	13.2
IPI00748383	Tax_Id=9606 Gene_Symbol=FOXP1 Isoform 3 of Forkhead box protein P1	65.4	16.0 (M:16.0)	1.5
IPI00794882	Tax_Id=9606 Gene_Symbol=TET2 Uncharacterized protein	69.8	16.0 (M:16.0)	3.3
IPI00844552	Tax_Id=9606 Gene_Symbol=DACT2 Isoform 4 of Dapper homolog 2	29.3	16.0 (M:16.0)	6.4
IPI00984696	Tax_Id=9606 Gene_Symbol=- Conserved hypothetical protein	7.9	16.0 (M:16.0)	18.2
IPI00909702	Tax_Id=9606 Gene_Symbol=PLTP cDNA FLJ57173, highly similar to Phospholipid transfer protein	44.1	15.9 (M:15.9)	4.3
IPI00979679	Tax_Id=9606 Gene_Symbol=GNS Putative uncharacterized protein DKFZp686E12166	56.3	15.9 (M:15.9)	2.6
IPI00926511	Tax_Id=9606 Gene_Symbol=TATDN2 74 kDa protein	74.4	15.9 (M:15.9)	1.8
IPI00827489	Tax_Id=9606 Gene_Symbol=MARVELD2 Uncharacterized protein	51.1	15.9 (M:15.9)	2.7
IPI00966548	Tax_Id=9606 Gene_Symbol=FAM53A Protein	16.4	15.9 (M:15.9)	7.7
IPI00876891	Tax_Id=9606 Gene_Symbol=NAV1 cDNA FLJ31596 fis, clone NT2RI2002530, highly similar to Homo sapiens neuron navigator 1 (NAV1), mRNA	77.1	15.8 (M:15.8)	5.1
IPI00979502	Tax_Id=9606 Gene_Symbol=TEKT4 Conserved hypothetical protein	15.5	15.8 (M:15.8)	7.5
IPI00414384	Tax_Id=9606 Gene_Symbol=HSDL2 Isoform 1 of Hydroxysteroid dehydrogenase-like protein 2	45.4	15.8 (M:15.8)	2.6
IPI00217934	Tax_Id=9606 Gene_Symbol=ZNF521 148 kDa protein	147.7	15.8 (M:15.8)	2.7
IPI00888536	Tax_Id=9606 Gene_Symbol=LOC100287651 hypothetical protein LOC100287651	86.8	15.8 (M:15.8)	3.7
IPI01014613	Tax_Id=9606 Gene_Symbol=FLJ22184 Uncharacterized protein	132.7	15.8 (M:15.8)	0.7
IPI00926203	Tax_Id=9606 Gene_Symbol=RNF121 Uncharacterized protein	23.8	15.8 (M:15.8)	3.9
IPI00945523	Tax_Id=9606 Gene_Symbol=PXK Uncharacterized protein	13.0	15.8 (M:15.8)	6.2
IPI00168797	Tax_Id=9606 Gene_Symbol=SDR9C7 Short-chain dehydrogenase/reductase family 9C member 7	35.2	15.8 (M:15.8)	3.8
IPI00910242	Tax_Id=9606 Gene_Symbol=CAMK2G cDNA FLJ52939, moderately similar to Calcium/calmodulin-dependent protein kinasetype II gamma chain	20.5	15.7 (M:15.7)	8.3
IPI00028306	Tax_Id=9606 Gene_Symbol=DIXDC1 Isoform 2 of Dixin	53.9	15.7 (M:15.7)	4.0
IPI00921328	Tax_Id=9606 Gene_Symbol=- cDNA FLJ52668, moderately similar to Beta-glucuronidase	16.0	15.6 (M:15.6)	20.5
IPI00965828	Tax_Id=9606 Gene_Symbol=SEPT11 Protein	19.4	15.6 (M:15.6)	5.0
IPI00644370	Tax_Id=9606 Gene_Symbol=ZNF720 Uncharacterized protein	55.1	15.6 (M:15.6)	2.9
IPI00977305	Tax_Id=9606 Gene_Symbol=TNIP1 17 kDa protein	16.8	15.5 (M:15.5)	6.8
IPI00402003	Tax_Id=9606 Gene_Symbol=LOC400707 cDNA FLJ42076 fis, clone SYNOV2018921	21.0	15.5 (M:15.5)	5.9
IPI00981055	Tax_Id=9606 Gene_Symbol=BRPF3 BRPF3 protein (Fragment)	68.3	15.5 (M:15.5)	1.5
IPI01014807	Tax_Id=9606 Gene_Symbol=GPR142 Seven transmembrane helix receptor	156.4	15.5 (M:15.5)	0.6
IPI00807400	Tax_Id=9606 Gene_Symbol=SMC1B Isoform 2 of Structural maintenance of chromosomes protein 1B	135.8	15.5 (M:15.5)	0.9
IPI00328885	Tax_Id=9606 Gene_Symbol=IGFN1 Uncharacterized protein	383.6	15.5 (M:15.5)	0.8
IPI00395737	Tax_Id=9606 Gene_Symbol=LUZP1 Isoform 2 of Leucine zipper protein 1	114.5	15.5 (M:15.5)	1.1
IPI00984913	Tax_Id=9606 Gene_Symbol=SIRT5 NAD-dependent deacetylase sirtuin-5 isoform 3	32.0	15.4 (M:15.4)	4.1
IPI00410079	Tax_Id=9606 Gene_Symbol=FAM82A2 Isoform 1 of Regulator of microtubule dynamics protein 3	52.1	15.4 (M:15.4)	2.3
IPI00847336	Tax_Id=9606 Gene_Symbol=- Conserved hypothetical protein	13.5	15.4 (M:15.4)	12.0
IPI00982937	Tax_Id=9606 Gene_Symbol=COG4 Uncharacterized protein	17.8	15.4 (M:15.4)	5.1
IPI00965879	Tax_Id=9606 Gene_Symbol=MLIP Uncharacterized protein	29.4	15.4 (M:15.4)	4.5
IPI00888290	Tax_Id=9606 Gene_Symbol=MICU1 Isoform 2 of Calcium uptake protein 1, mitochondrial	45.9	15.4 (M:15.4)	2.0
IPI01024884	Tax_Id=9606 Gene_Symbol=THTPA Protein	6.8	15.4 (M:15.4)	50.0
IPI00967724	Tax_Id=9606 Gene_Symbol=ABCE1 16 kDa protein	16.2	15.3 (M:15.3)	6.8
IPI00983471	Tax_Id=9606 Gene_Symbol=CMYA5 Conserved hypothetical protein	81.0	15.3 (M:15.3)	4.7
IPI00909496	Tax_Id=9606 Gene_Symbol=- cDNA FLJ60082, weakly similar to Uro-adherence factor A (Fragment)	150.0	15.3 (M:15.3)	1.4
IPI00921844	Tax_Id=9606 Gene_Symbol=BUB1B Isoform 3 of Mitotic checkpoint serine/threonine-protein kinase BUB1 beta	121.3	15.3 (M:15.3)	2.6
IPI00921838	Tax_Id=9606 Gene_Symbol=ALDH8A1 aldehyde dehydrogenase family 8 member A1 isoform 3	48.0	15.3 (M:15.3)	5.5
IPI00295022	Tax_Id=9606 Gene_Symbol=NKTR NK-tumor recognition protein	165.6	15.3 (M:15.3)	2.1
IPI00216040	Tax_Id=9606 Gene_Symbol=CCNE1 Uncharacterized protein	41.9	15.2 (M:15.2)	4.6
IPI00977107	Tax_Id=9606 Gene_Symbol=ITPK1 Similar to Inositol 1,3,4-triphosphate 5/6 kinase isoform a	14.7	15.2 (M:15.2)	11.9
IPI00910011	Tax_Id=9606 Gene_Symbol=BCMO1 cDNA FLJ54359, highly similar to Beta,beta-carotene 15,15'-monooxygenase	54.6	15.2 (M:15.2)	6.7
IPI00830001	Tax_Id=9606 Gene_Symbol=- 13 kDa protein	12.6	15.2 (M:15.2)	23.5
IPI00619971	Tax_Id=9606 Gene_Symbol=- Gag (Fragment)	73.9	15.2 (M:15.2)	1.3
IPI00641437	Tax_Id=9606 Gene_Symbol=HEATR1 Uncharacterized protein	233.1	15.2 (M:15.2)	0.6
IPI00011583	Tax_Id=9606 Gene_Symbol=TCL6 Putative T-cell leukemia/lymphoma protein 6	15.8	15.2 (M:15.2)	11.3
IPI00917756	Tax_Id=9606 Gene_Symbol=GIGYF2 Uncharacterized protein	81.7	15.1 (M:15.1)	1.5
IPI00981831	Tax_Id=9606 Gene_Symbol=IQGAP3 Uncharacterized protein	179.4	15.1 (M:15.1)	0.0
IPI00872579	Tax_Id=9606 Gene_Symbol=PCDH1 Isoform 2 of Protocadherin-1	133.6	15.1 (M:15.1)	1.2
IPI00791517	Tax_Id=9606 Gene_Symbol=ABCA13 Isoform 3 of ATP-binding cassette sub-family A member 13	312.0	15.1 (M:15.1)	1.1
IPI01018223	Tax_Id=9606 Gene_Symbol=C22orf46 Novel protein	33.1	15.0 (M:15.0)	11.7
IPI00976983	Tax_Id=9606 Gene_Symbol=AMBRA1 130 kDa protein	129.5	15.0 (M:15.0)	2.5

## Sheet: control_5
Accession	Protein	MW [kDa]	Scores	SC [%]
IPI01015522	Tax_Id=9606 Gene_Symbol=ACTB cDNA FLJ55253, highly similar to Actin, cytoplasmic 1	38.6	399.3 (M:399.3)	35.2
IPI00916434	Tax_Id=9606 Gene_Symbol=- Anti-(ED-B) scFV (Fragment)	25.1	355.1 (M:355.1)	23.1
IPI00037070	Tax_Id=9606 Gene_Symbol=HSPA8 Uncharacterized protein	53.5	134.2 (M:134.2)	11.5
IPI00978620	Tax_Id=9606 Gene_Symbol=CD44 26 kDa protein	26.0	173.8 (M:173.8)	19.2
IPI00909059	Tax_Id=9606 Gene_Symbol=KRT6A cDNA FLJ53910, highly similar to Keratin, type II cytoskeletal 6A	57.8	944.0 (M:944.0)	39.6
IPI00387144	Tax_Id=9606 Gene_Symbol=TUBA1C cDNA FLJ55956, highly similar to Tubulin alpha-6 chain	57.7	142.4 (M:142.4)	7.9
IPI00930130	Tax_Id=9606 Gene_Symbol=TUBB6 cDNA FLJ11352 fis, clone HEMBA1000020, highly similar to Tubulin beta-2C chain	44.6	62.4 (M:62.4)	7.8
IPI00021263	Tax_Id=9606 Gene_Symbol=YWHAZ 14-3-3 protein zeta/delta	27.7	253.5 (M:253.5)	24.1
IPI00009866	Tax_Id=9606 Gene_Symbol=KRT13 Isoform 1 of Keratin, type I cytoskeletal 13	49.6	1379.9 (M:1379.9)	53.1
IPI00876878	Tax_Id=9606 Gene_Symbol=MUC1 mucin-1 isoform 6 precursor	16.2	38.9 (M:38.9)	7.3
IPI01022175	Tax_Id=9606 Gene_Symbol=KRT4 cDNA FLJ55805, highly similar to Keratin, type II cytoskeletal 4	51.7	669.4 (M:669.4)	43.0
IPI00941962	Tax_Id=9606 Gene_Symbol=GNAS GNAS complex locus	7.0	20.0 (M:20.0)	18.0
IPI01015016	Tax_Id=9606 Gene_Symbol=UBC Uncharacterized protein	6.9	73.2 (M:73.2)	26.2
IPI00654755	Tax_Id=9606 Gene_Symbol=HBB Hemoglobin subunit beta	16.0	384.6 (M:384.6)	76.9
IPI00941383	Tax_Id=9606 Gene_Symbol=MSH5-C6orf26;MSH5 Uncharacterized protein	18.8	54.8 (M:54.8)	12.7
IPI00479723	Tax_Id=9606 Gene_Symbol=FN1 Isoform 10 of Fibronectin	239.5	316.5 (M:316.5)	4.0
IPI00909839	Tax_Id=9606 Gene_Symbol=ST3GAL3 cDNA FLJ60934, highly similar to CMP-N-acetylneuraminate-beta-1,4-galactosidealpha-2,3- sialyltransferase	17.9	21.0 (M:21.0)	5.8
IPI00745872	Tax_Id=9606 Gene_Symbol=ALB Isoform 1 of Serum albumin	69.3	1332.3 (M:1332.3)	46.3
IPI00465248	Tax_Id=9606 Gene_Symbol=ENO1 Isoform alpha-enolase of Alpha-enolase	47.1	197.2 (M:197.2)	18.0
IPI00879415	Tax_Id=9606 Gene_Symbol=GGT2 Uncharacterized protein	60.8	159.9 (M:159.9)	7.2
IPI01022932	Tax_Id=9606 Gene_Symbol=C4B Uncharacterized protein	187.6	108.7 (M:108.7)	2.2
IPI01015738	Tax_Id=9606 Gene_Symbol=ACTN4 Uncharacterized protein	79.9	86.8 (M:86.8)	6.9
IPI00154742	Tax_Id=9606 Gene_Symbol=IGLV2-14;IGLC2 IGL@ protein	24.8	262.4 (M:262.4)	27.8
IPI01018230	Tax_Id=9606 Gene_Symbol=SORBS1 Isoform 12 of Sorbin and SH3 domain-containing protein 1	143.7	43.0 (M:43.0)	0.9
IPI00748916	Tax_Id=9606 Gene_Symbol=DOCK11 Dedicator of cytokinesis protein 11	237.5	36.1 (M:36.1)	1.0
IPI00922330	Tax_Id=9606 Gene_Symbol=IGKC Putative uncharacterized protein	9.1	31.0 (M:31.0)	19.3
IPI01013531	Tax_Id=9606 Gene_Symbol=SLC12A6 cDNA FLJ46254 fis, clone TESTI4023096, highly similar to Solute carrier family 12 member 6	106.9	15.3 (M:15.3)	0.8
IPI01025648	Tax_Id=9606 Gene_Symbol=CAMTA1 28 kDa protein	27.6	15.9 (M:15.9)	5.1
IPI00007221	Tax_Id=9606 Gene_Symbol=SERPINA5 Plasma serine protease inhibitor	45.6	491.1 (M:491.1)	28.6
IPI00646265	Tax_Id=9606 Gene_Symbol=AMY1C;AMY1A;AMY1B;AMY2A 58 kDa protein	57.6	446.4 (M:446.4)	28.2
IPI00387022	Tax_Id=9606 Gene_Symbol=- Ig kappa chain V-I region AG	12.0	263.6 (M:263.6)	31.5
IPI00976752	Tax_Id=9606 Gene_Symbol=CLU Isoform 4 of Clusterin	48.8	206.7 (M:206.7)	11.5
IPI00983335	Tax_Id=9606 Gene_Symbol=ACP2 Uncharacterized protein	35.1	95.3 (M:95.3)	13.1
IPI00220577	Tax_Id=9606 Gene_Symbol=DMD Isoform 2 of Dystrophin	270.9	38.5 (M:38.5)	0.5
IPI00946358	Tax_Id=9606 Gene_Symbol=RAB6B;RAB6A Uncharacterized protein	5.9	35.0 (M:35.0)	22.4
IPI00293275	Tax_Id=9606 Gene_Symbol=PTPRS Isoform 3 of Receptor-type tyrosine-protein phosphatase S	168.3	17.5 (M:17.5)	1.0
IPI00926192	Tax_Id=9606 Gene_Symbol=RAPH1 Uncharacterized protein	19.1	16.7 (M:16.7)	7.6
IPI00947356	Tax_Id=9606 Gene_Symbol=PCCB Uncharacterized protein	20.4	16.0 (M:16.0)	6.2
IPI00921995	Tax_Id=9606 Gene_Symbol=- cDNA FLJ60556, highly similar to Homo sapiens suppression of tumorigenicity 7 like (ST7L), transcript variant 2, mRNA	27.6	15.3 (M:15.3)	2.8
IPI00384938	Tax_Id=9606 Gene_Symbol=IGHV4-31;IGHG1 Putative uncharacterized protein DKFZp686N02209	52.8	431.7 (M:431.7)	28.2
IPI00021885	Tax_Id=9606 Gene_Symbol=FGA Isoform 1 of Fibrinogen alpha chain	94.9	175.5 (M:175.5)	7.0
IPI00909619	Tax_Id=9606 Gene_Symbol=AQP1 cDNA FLJ51915, highly similar to Aquaporin-1	26.9	123.5 (M:123.5)	13.8
IPI00940393	Tax_Id=9606 Gene_Symbol=EEF1A1 Uncharacterized protein	47.8	106.2 (M:106.2)	8.6
IPI00930144	Tax_Id=9606 Gene_Symbol=H2AFJ Histone H2A	12.1	34.1 (M:34.1)	20.7
IPI01014998	Tax_Id=9606 Gene_Symbol=HELLS HELLS protein (Fragment)	11.3	17.4 (M:17.4)	14.4
IPI00916339	Tax_Id=9606 Gene_Symbol=LAIR1 Uncharacterized protein	29.6	73.2 (M:73.2)	4.8
IPI00748856	Tax_Id=9606 Gene_Symbol=SYNE1 Uncharacterized protein	966.0	70.8 (M:70.8)	0.4
IPI00296537	Tax_Id=9606 Gene_Symbol=FBLN1 Isoform C of Fibulin-1	74.4	47.9 (M:47.9)	5.4
IPI01026028	Tax_Id=9606 Gene_Symbol=MARK3 MAP/microtubule affinity-regulating kinase 3	36.7	34.8 (M:34.8)	1.5
IPI00658021	Tax_Id=9606 Gene_Symbol=MIB2 E3 ubiquitin-protein ligase MIB2 isoform 5	82.1	25.3 (M:25.3)	1.1
IPI00877838	Tax_Id=9606 Gene_Symbol=MTA3 Uncharacterized protein	10.4	15.4 (M:15.4)	27.5
IPI00978930	Tax_Id=9606 Gene_Symbol=ADD2;LOC440354 Ig alpha-1 chain C region	53.6	361.3 (M:361.3)	18.3
IPI00641229	Tax_Id=9606 Gene_Symbol=IGHA2 Ig alpha-2 chain C region	36.5	248.0 (M:248.0)	20.6
IPI00791053	Tax_Id=9606 Gene_Symbol=ACY1 aminoacylase-1 isoform b	37.6	53.4 (M:53.4)	7.1
IPI00382699	Tax_Id=9606 Gene_Symbol=FLNB Isoform 5 of Filamin-B	230.1	42.5 (M:42.5)	1.2
IPI00924582	Tax_Id=9606 Gene_Symbol=ECT2 Uncharacterized protein	99.9	42.1 (M:42.1)	3.5
IPI00642773	Tax_Id=9606 Gene_Symbol=TACC2 Isoform 6 of Transforming acidic coiled-coil-containing protein 2	108.6	39.9 (M:39.9)	1.0
IPI00398776	Tax_Id=9606 Gene_Symbol=PLEC Isoform 7 of Plectin	512.3	36.5 (M:36.5)	0.8
IPI00374520	Tax_Id=9606 Gene_Symbol=FAM75A6 Protein FAM75A6	147.7	34.1 (M:34.1)	0.7
IPI00981339	Tax_Id=9606 Gene_Symbol=SNX16 Uncharacterized protein	3.8	24.6 (M:24.6)	72.2
IPI00479103	Tax_Id=9606 Gene_Symbol=FAM22D Uncharacterized protein	28.4	20.7 (M:20.7)	4.2
IPI00397591	Tax_Id=9606 Gene_Symbol=WNK1 Uncharacterized protein	42.4	19.1 (M:19.1)	4.1
IPI00908356	Tax_Id=9606 Gene_Symbol=DEPDC5 cDNA FLJ54337, highly similar to DEP domain-containing protein 5	57.9	18.1 (M:18.1)	2.5
IPI00409581	Tax_Id=9606 Gene_Symbol=PLEKHA5 Isoform 3 of Pleckstrin homology domain-containing family A member 5	73.9	17.5 (M:17.5)	1.5
IPI01010819	Tax_Id=9606 Gene_Symbol=MRVI1 Uncharacterized protein	46.6	16.3 (M:16.3)	4.0
IPI01012777	Tax_Id=9606 Gene_Symbol=FAM13C 15 kDa protein	15.4	16.3 (M:16.3)	15.7
IPI00979496	Tax_Id=9606 Gene_Symbol=SCYL1 Protein	19.3	16.2 (M:16.2)	6.3
IPI01014439	Tax_Id=9606 Gene_Symbol=OSBP2 Oxysterol-binding protein	52.4	16.0 (M:16.0)	6.7
IPI01015389	Tax_Id=9606 Gene_Symbol=AGAP3 cDNA FLJ30831 fis, clone FEBRA2001989, highly similar to Centaurin-gamma 3	62.8	15.9 (M:15.9)	0.0
IPI01013130	Tax_Id=9606 Gene_Symbol=CAPRIN2 Uncharacterized protein	58.5	15.4 (M:15.4)	3.6
IPI00719373	Tax_Id=9606 Gene_Symbol=IGLC1 IGL@ protein	25.1	249.8 (M:249.8)	27.8
IPI00513782	Tax_Id=9606 Gene_Symbol=GSN cDNA FLJ35478 fis, clone SMINT2007796, highly similar to Gelsolin	52.3	170.0 (M:170.0)	15.5
IPI01022408	Tax_Id=9606 Gene_Symbol=- Uncharacterized protein	11.1	158.2 (M:158.2)	29.8
IPI00384401	Tax_Id=9606 Gene_Symbol=- Myosin-reactive immunoglobulin kappa chain variable region (Fragment)	11.8	149.9 (M:149.9)	24.8
IPI00910407	Tax_Id=9606 Gene_Symbol=PPIA Peptidyl-prolyl cis-trans isomerase	14.1	96.6 (M:96.6)	19.4
IPI00909013	Tax_Id=9606 Gene_Symbol=IST1 cDNA FLJ52541	14.6	83.5 (M:83.5)	14.6
IPI00297452	Tax_Id=9606 Gene_Symbol=TFG Tyrosine-protein kinase receptor	88.6	79.8 (M:79.8)	1.7
IPI01016069	Tax_Id=9606 Gene_Symbol=CADM1 Uncharacterized protein	20.5	66.5 (M:66.5)	7.1
IPI00375149	Tax_Id=9606 Gene_Symbol=OPA1 dynamin-like 120 kDa protein, mitochondrial isoform 2	107.5	43.4 (M:43.4)	1.7
IPI00896467	Tax_Id=9606 Gene_Symbol=ARHGEF10L Isoform 5 of Rho guanine nucleotide exchange factor 10-like protein	117.6	39.7 (M:39.7)	0.0
IPI00922790	Tax_Id=9606 Gene_Symbol=ZFYVE27 zinc finger FYVE domain-containing protein 27 isoform g	31.6	38.7 (M:38.7)	5.6
IPI00978302	Tax_Id=9606 Gene_Symbol=CFL1 Uncharacterized protein	9.1	38.5 (M:38.5)	25.3
IPI00943235	Tax_Id=9606 Gene_Symbol=DDX11 Uncharacterized protein	33.0	34.9 (M:34.9)	3.8
IPI00023217	Tax_Id=9606 Gene_Symbol=RYR2 Isoform 1 of Ryanodine receptor 2	564.2	33.0 (M:33.0)	0.2
IPI00984452	Tax_Id=9606 Gene_Symbol=RXFP1 Uncharacterized protein	17.5	23.4 (M:23.4)	8.9
IPI00455487	Tax_Id=9606 Gene_Symbol=ATAD3A Uncharacterized protein	29.5	19.2 (M:19.2)	5.3
IPI00555853	Tax_Id=9606 Gene_Symbol=TCOF1 Isoform 5 of Treacle protein	96.7	17.3 (M:17.3)	1.9
IPI00922281	Tax_Id=9606 Gene_Symbol=APBB1 cDNA FLJ50968, highly similar to Amyloid beta A4 protein-bindingfamily B member 1	33.6	15.2 (M:15.2)	5.0
IPI00607875	Tax_Id=9606 Gene_Symbol=KIAA1804 Isoform 2 of Mitogen-activated protein kinase kinase kinase MLK4	63.0	15.2 (M:15.2)	1.8
IPI00929541	Tax_Id=9606 Gene_Symbol=RASGRP4 RAS guanyl-releasing protein 4 isoform f	53.9	15.0 (M:15.0)	1.4
IPI00784985	Tax_Id=9606 Gene_Symbol=IGK@ IGK@ protein	25.5	629.2 (M:629.2)	43.0
IPI00887169	Tax_Id=9606 Gene_Symbol=IGLV1-44 Putative uncharacterized protein	25.0	243.0 (M:243.0)	29.7
IPI00479186	Tax_Id=9606 Gene_Symbol=PKM2 Isoform M2 of Pyruvate kinase isozymes M1/M2	57.9	157.5 (M:157.5)	9.8
IPI00979679	Tax_Id=9606 Gene_Symbol=GNS Putative uncharacterized protein DKFZp686E12166	56.3	156.9 (M:156.9)	12.5
IPI00946286	Tax_Id=9606 Gene_Symbol=COL6A3 collagen alpha-3(VI) chain isoform 4 precursor	278.0	151.4 (M:151.4)	1.6
IPI00015881	Tax_Id=9606 Gene_Symbol=CSF1 Isoform 1 of Macrophage colony-stimulating factor 1	60.1	118.0 (M:118.0)	5.4
IPI01014749	Tax_Id=9606 Gene_Symbol=PGA3;PGA4;PGA5 Uncharacterized protein	24.5	106.5 (M:106.5)	8.1
IPI00432363	Tax_Id=9606 Gene_Symbol=MACF1 Microtubule-actin cross-linking factor 1, isoform 4	669.7	89.0 (M:89.0)	0.8
IPI00005794	Tax_Id=9606 Gene_Symbol=PGCP Uncharacterized protein	59.7	66.9 (M:66.9)	5.4
IPI00107731	Tax_Id=9606 Gene_Symbol=OSCAR Isoform 6 of Osteoclast-associated immunoglobulin-like receptor	27.6	54.4 (M:54.4)	4.0
IPI00885004	Tax_Id=9606 Gene_Symbol=XIRP2 Isoform 2 of Xin actin-binding repeat-containing protein 2	377.1	52.5 (M:52.5)	0.0
IPI01018878	Tax_Id=9606 Gene_Symbol=GFM2 Uncharacterized protein	67.0	39.2 (M:39.2)	0.0
IPI00396018	Tax_Id=9606 Gene_Symbol=ACACA Isoform 3 of Acetyl-CoA carboxylase 1	257.1	37.1 (M:37.1)	0.6
IPI00982679	Tax_Id=9606 Gene_Symbol=C8orf45 42 kDa protein	41.5	34.7 (M:34.7)	0.0
IPI00946374	Tax_Id=9606 Gene_Symbol=CDK5RAP2 Uncharacterized protein	86.5	33.1 (M:33.1)	1.5
IPI00930098	Tax_Id=9606 Gene_Symbol=BRCA1 Uncharacterized protein	178.2	32.8 (M:32.8)	1.8
IPI00941520	Tax_Id=9606 Gene_Symbol=EZH2 cDNA FLJ61023, highly similar to Enhancer of zeste homolog 2	49.4	23.5 (M:23.5)	3.0
IPI00555876	Tax_Id=9606 Gene_Symbol=HSP90AA5P Putative heat shock protein HSP 90-alpha A5	38.7	22.4 (M:22.4)	3.6
IPI00446435	Tax_Id=9606 Gene_Symbol=ESYT2 Uncharacterized protein	24.1	19.6 (M:19.6)	13.0
IPI00878035	Tax_Id=9606 Gene_Symbol=TRIOBP TRIO and F-actin binding protein (Fragment)	29.5	19.1 (M:19.1)	5.7
IPI00383559	Tax_Id=9606 Gene_Symbol=HIPK1 Isoform 4 of Homeodomain-interacting protein kinase 1	87.2	17.1 (M:17.1)	1.7
IPI00945644	Tax_Id=9606 Gene_Symbol=EIF5A2 Uncharacterized protein	11.7	16.3 (M:16.3)	11.4
IPI00980313	Tax_Id=9606 Gene_Symbol=RBPMS 12 kDa protein	12.4	15.7 (M:15.7)	8.0
IPI00385896	Tax_Id=9606 Gene_Symbol=SPP1 Isoform D of Osteopontin	33.0	1370.9 (M:1370.9)	49.0
IPI00902579	Tax_Id=9606 Gene_Symbol=UMOD Uncharacterized protein	63.3	1013.1 (M:1013.1)	24.4
IPI00784865	Tax_Id=9606 Gene_Symbol=IGK@ IGK@ protein	25.8	608.6 (M:608.6)	46.6
IPI00022463	Tax_Id=9606 Gene_Symbol=TF Serotransferrin	77.0	435.3 (M:435.3)	26.1
IPI00448925	Tax_Id=9606 Gene_Symbol=IGHV4-31;IGHG1 44 kDa protein	43.9	428.9 (M:428.9)	31.1
IPI00399007	Tax_Id=9606 Gene_Symbol=IGHG2 Putative uncharacterized protein DKFZp686I04196 (Fragment)	46.0	377.1 (M:377.1)	25.7
IPI01010866	Tax_Id=9606 Gene_Symbol=ITIH4 cDNA FLJ51742, highly similar to Inter-alpha-trypsin inhibitor heavy chain H4	98.3	328.4 (M:328.4)	9.6
IPI00783287	Tax_Id=9606 Gene_Symbol=- Immunglobulin heavy chain variable region (Fragment)	13.4	172.4 (M:172.4)	23.1
IPI00441550	Tax_Id=9606 Gene_Symbol=GLB1 Isoform 2 of Beta-galactosidase	60.5	128.4 (M:128.4)	9.2
IPI00478493	Tax_Id=9606 Gene_Symbol=HP;HPR haptoglobin isoform 2 preproprotein	38.4	94.2 (M:94.2)	11.2
IPI00247063	Tax_Id=9606 Gene_Symbol=MME Neprilysin	85.5	89.1 (M:89.1)	5.6
IPI01015885	Tax_Id=9606 Gene_Symbol=CDH13 cDNA FLJ50610, highly similar to Cadherin-13	73.7	63.3 (M:63.3)	4.5
IPI00922190	Tax_Id=9606 Gene_Symbol=- cDNA FLJ52145, highly similar to G-protein coupled receptor family C group 5 member B	20.7	51.5 (M:51.5)	12.6
IPI00908496	Tax_Id=9606 Gene_Symbol=EFEMP1 cDNA FLJ53670, highly similar to EGF-containing fibulin-like extracellularmatrix protein 1	39.2	51.3 (M:51.3)	5.4
IPI00791455	Tax_Id=9606 Gene_Symbol=GRIK1 Uncharacterized protein	98.8	47.1 (M:47.1)	2.8
IPI00982368	Tax_Id=9606 Gene_Symbol=SYTL2 73 kDa protein	73.1	39.0 (M:39.0)	2.5
IPI00909864	Tax_Id=9606 Gene_Symbol=KDM5A cDNA FLJ50105, highly similar to Jumonji/ARID domain-containing protein 1A	81.4	37.5 (M:37.5)	2.7
IPI00910622	Tax_Id=9606 Gene_Symbol=AGBL2 cDNA FLJ61004, highly similar to Homo sapiens ATP/GTP binding protein-like 2 (AGBL2), mRNA	95.5	36.2 (M:36.2)	0.8
IPI00954002	Tax_Id=9606 Gene_Symbol=CDK14 Uncharacterized protein	10.3	36.0 (M:36.0)	34.8
IPI00791071	Tax_Id=9606 Gene_Symbol=PIEZO2 Isoform 2 of Protein PIEZO2	310.9	34.9 (M:34.9)	0.6
IPI00032299	Tax_Id=9606 Gene_Symbol=CNOT1 Uncharacterized protein	139.6	34.9 (M:34.9)	0.9
IPI01009949	Tax_Id=9606 Gene_Symbol=- Protein	4.7	33.9 (M:33.9)	22.5
IPI00975518	Tax_Id=9606 Gene_Symbol=CRYAB Uncharacterized protein	8.2	33.8 (M:33.8)	18.8
IPI00654620	Tax_Id=9606 Gene_Symbol=BRWD1 WD repeat protein	62.3	33.7 (M:33.7)	4.7
IPI00394721	Tax_Id=9606 Gene_Symbol=CSMD1 Uncharacterized protein	229.9	32.9 (M:32.9)	0.6
IPI00847363	Tax_Id=9606 Gene_Symbol=AKNA Isoform 5 of AT-hook-containing transcription factor	72.8	31.7 (M:31.7)	3.5
IPI01022949	Tax_Id=9606 Gene_Symbol=FAM19A2 Uncharacterized protein	9.6	31.1 (M:31.1)	14.9
IPI01026367	Tax_Id=9606 Gene_Symbol=PRC1 25 kDa protein	24.8	28.3 (M:28.3)	7.6
IPI00015756	Tax_Id=9606 Gene_Symbol=PTPRK Isoform 1 of Receptor-type tyrosine-protein phosphatase kappa	162.0	24.6 (M:24.6)	0.8
IPI00170551	Tax_Id=9606 Gene_Symbol=SEMA6D Isoform 2 of Semaphorin-6D	111.7	24.4 (M:24.4)	1.3
IPI00917756	Tax_Id=9606 Gene_Symbol=GIGYF2 Uncharacterized protein	81.7	22.3 (M:22.3)	1.5
IPI00893750	Tax_Id=9606 Gene_Symbol=IQCE Uncharacterized protein	27.3	20.8 (M:20.8)	6.1
IPI00916729	Tax_Id=9606 Gene_Symbol=COBLL1 47 kDa protein	46.7	20.7 (M:20.7)	4.7
IPI00910396	Tax_Id=9606 Gene_Symbol=TTC8 cDNA FLJ57734, highly similar to Tetratricopeptide repeat protein 8	20.6	19.5 (M:19.5)	4.8
IPI00925853	Tax_Id=9606 Gene_Symbol=NDUFS1 cDNA FLJ60586, highly similar to NADH-ubiquinone oxidoreductase 75 kDa subunit, mitochondrial	66.9	19.4 (M:19.4)	2.0
IPI00644930	Tax_Id=9606 Gene_Symbol=CD84 Isoform 6 of SLAM family member 5	26.9	19.1 (M:19.1)	5.8
IPI00645091	Tax_Id=9606 Gene_Symbol=GK3P;GK 13 kDa protein	13.1	18.3 (M:18.3)	7.3
IPI00964603	Tax_Id=9606 Gene_Symbol=ARHGAP22 Uncharacterized protein	29.8	17.4 (M:17.4)	6.1
IPI00333825	Tax_Id=9606 Gene_Symbol=PHLDB2 Uncharacterized protein	56.8	17.1 (M:17.1)	6.2
IPI00514194	Tax_Id=9606 Gene_Symbol=SLC25A25 Isoform 6 of Calcium-binding mitochondrial carrier protein SCaMC-2	40.6	16.9 (M:16.9)	4.1
IPI00645231	Tax_Id=9606 Gene_Symbol=HKR1 Uncharacterized protein	44.4	16.4 (M:16.4)	4.7
IPI00940257	Tax_Id=9606 Gene_Symbol=CCT5 cDNA FLJ52362, highly similar to T-complex protein 1 subunit epsilon	49.5	16.2 (M:16.2)	3.3
IPI00647281	Tax_Id=9606 Gene_Symbol=NLRC5 Isoform 3 of Protein NLRC5	79.3	15.3 (M:15.3)	3.2
IPI01016010	Tax_Id=9606 Gene_Symbol=DDX24 Uncharacterized protein	55.8	15.2 (M:15.2)	3.1
IPI01011719	Tax_Id=9606 Gene_Symbol=LARS Uncharacterized protein	13.7	15.2 (M:15.2)	4.9
IPI00942853	Tax_Id=9606 Gene_Symbol=RBM39 RNA binding motif protein 39	36.7	15.2 (M:15.2)	3.6
IPI01012492	Tax_Id=9606 Gene_Symbol=KNG1 cDNA FLJ53075, highly similar to Kininogen-1	46.5	686.4 (M:686.4)	27.0
IPI00553177	Tax_Id=9606 Gene_Symbol=SERPINA1 Isoform 1 of Alpha-1-antitrypsin	46.7	676.9 (M:676.9)	30.1
IPI00947307	Tax_Id=9606 Gene_Symbol=CP cDNA FLJ58075, highly similar to Ceruloplasmin	108.8	605.7 (M:605.7)	20.1
IPI00847635	Tax_Id=9606 Gene_Symbol=SERPINA3 Isoform 1 of Alpha-1-antichymotrypsin	47.6	474.4 (M:474.4)	29.8
IPI00009867	Tax_Id=9606 Gene_Symbol=KRT5 Keratin, type II cytoskeletal 5	62.3	336.8 (M:336.8)	18.5
IPI00022204	Tax_Id=9606 Gene_Symbol=SERPINB3 Isoform 1 of Serpin B3	44.5	315.2 (M:315.2)	21.0
IPI01025882	Tax_Id=9606 Gene_Symbol=IGKV3-20 Myosin-reactive immunoglobulin light chain variable region (Fragment)	11.6	312.1 (M:312.1)	39.4
IPI00455315	Tax_Id=9606 Gene_Symbol=ANXA2 Isoform 1 of Annexin A2	38.6	249.3 (M:249.3)	26.0
IPI00556459	Tax_Id=9606 Gene_Symbol=SERPING1 cDNA FLJ58564, highly similar to Plasma protease C1 inhibitor	49.7	237.5 (M:237.5)	13.6
IPI00004101	Tax_Id=9606 Gene_Symbol=BHMT Betaine--homocysteine S-methyltransferase 1	45.0	201.1 (M:201.1)	14.3
IPI00966202	Tax_Id=9606 Gene_Symbol=LMAN2 cDNA FLJ52285, highly similar to Vesicular integral-membrane protein VIP36	32.6	186.2 (M:186.2)	26.3
IPI00387120	Tax_Id=9606 Gene_Symbol=- Ig kappa chain V-IV region Len	12.6	170.7 (M:170.7)	23.7
IPI00884085	Tax_Id=9606 Gene_Symbol=MXRA8 cDNA FLJ38647 fis, clone HHDPC2006862, highly similar to Homo sapiens matrix-remodelling associated 8 (MXRA8), mRNA	47.9	157.2 (M:157.2)	14.8
IPI00166729	Tax_Id=9606 Gene_Symbol=AZGP1 Zinc-alpha-2-glycoprotein	34.2	150.4 (M:150.4)	20.8
IPI00006662	Tax_Id=9606 Gene_Symbol=APOD Apolipoprotein D	21.3	120.3 (M:120.3)	24.9
IPI00829813	Tax_Id=9606 Gene_Symbol=PIK3IP1 Isoform 2 of Phosphoinositide-3-kinase-interacting protein 1	25.3	119.8 (M:119.8)	12.8
IPI01008905	Tax_Id=9606 Gene_Symbol=SIRPA Isoform 4 of Tyrosine-protein phosphatase non-receptor type substrate 1	54.8	102.0 (M:102.0)	5.4
IPI00909703	Tax_Id=9606 Gene_Symbol=ANXA11 Uncharacterized protein	45.7	99.8 (M:99.8)	11.4
IPI00908847	Tax_Id=9606 Gene_Symbol=RUFY2 Uncharacterized protein	44.7	88.8 (M:88.8)	2.3
IPI00396434	Tax_Id=9606 Gene_Symbol=ACPP Isoform 1 of Prostatic acid phosphatase	44.5	84.6 (M:84.6)	12.2
IPI00879328	Tax_Id=9606 Gene_Symbol=CTSD Uncharacterized protein	30.0	78.7 (M:78.7)	10.5
IPI00916887	Tax_Id=9606 Gene_Symbol=CPVL Uncharacterized protein	26.8	73.0 (M:73.0)	16.8
IPI00911003	Tax_Id=9606 Gene_Symbol=CDH1 Uncharacterized protein	52.7	70.5 (M:70.5)	2.9
IPI00980890	Tax_Id=9606 Gene_Symbol=LAMP2 cDNA FLJ58780, highly similar to Homo sapiens lysosomal-associated membrane protein 2 (LAMP2), transcript variant LAMP2B, mRNA	39.8	64.5 (M:64.5)	5.5
IPI00909737	Tax_Id=9606 Gene_Symbol=SPARCL1 cDNA FLJ55140, highly similar to SPARC-like protein 1	55.5	59.8 (M:59.8)	2.2
IPI00646524	Tax_Id=9606 Gene_Symbol=DDAH2 Uncharacterized protein	23.5	58.3 (M:58.3)	9.3
IPI00910974	Tax_Id=9606 Gene_Symbol=PGK1 Phosphoglycerate kinase	17.0	48.3 (M:48.3)	11.2
IPI00741892	Tax_Id=9606 Gene_Symbol=CD300LG Isoform 3 of CMRF35-like molecule 9	24.9	47.4 (M:47.4)	7.2
IPI01011970	Tax_Id=9606 Gene_Symbol=PGD 6-phosphogluconate dehydrogenase, decarboxylating	50.8	47.0 (M:47.0)	3.0
IPI00455138	Tax_Id=9606 Gene_Symbol=AFAP1L2 Isoform 2 of Actin filament-associated protein 1-like 2	90.8	45.9 (M:45.9)	3.2
IPI00910606	Tax_Id=9606 Gene_Symbol=SDCBP cDNA FLJ52996, highly similar to Syntenin-1	29.2	43.3 (M:43.3)	8.6
IPI00398012	Tax_Id=9606 Gene_Symbol=KIAA1109 Isoform 2 of Uncharacterized protein KIAA1109	319.8	41.8 (M:41.8)	0.5
IPI00395401	Tax_Id=9606 Gene_Symbol=TRIP10 Isoform 3 of Cdc42-interacting protein 4	67.6	40.0 (M:40.0)	0.0
IPI00148096	Tax_Id=9606 Gene_Symbol=H2AFY H2A histone family, member Y isoform 2 variant (Fragment)	20.7	39.5 (M:39.5)	5.7
IPI00909206	Tax_Id=9606 Gene_Symbol=FAM73B cDNA FLJ57210	42.2	39.4 (M:39.4)	6.0
IPI00979310	Tax_Id=9606 Gene_Symbol=ANTXR1 Protein	19.8	37.7 (M:37.7)	12.3
IPI00909888	Tax_Id=9606 Gene_Symbol=CBR1 cDNA FLJ60474, highly similar to Carbonyl reductase	18.7	37.4 (M:37.4)	9.2
IPI00384067	Tax_Id=9606 Gene_Symbol=COMP cDNA FLJ90027 fis, clone HEMBA1001228, highly similar to Human germline oligomeric matrix protein (COMP) mRNA	13.8	36.9 (M:36.9)	10.0
IPI00555577	Tax_Id=9606 Gene_Symbol=THY1 Thy-1 cell surface antigen variant (Fragment)	15.9	36.9 (M:36.9)	10.3
IPI00915353	Tax_Id=9606 Gene_Symbol=CLASP1 CLIP-associating protein 1 isoform 2	162.8	36.2 (M:36.2)	0.6
IPI00640955	Tax_Id=9606 Gene_Symbol=SMG1 Isoform 4 of Serine/threonine-protein kinase SMG1	269.3	35.2 (M:35.2)	0.0
IPI00964112	Tax_Id=9606 Gene_Symbol=DDX4 Protein	33.0	33.2 (M:33.2)	3.9
IPI00945824	Tax_Id=9606 Gene_Symbol=C10orf93;C10orf92 Uncharacterized protein	303.3	33.2 (M:33.2)	0.3
IPI01022453	Tax_Id=9606 Gene_Symbol=IFT81 Uncharacterized protein	43.0	32.1 (M:32.1)	4.1
IPI01008749	Tax_Id=9606 Gene_Symbol=PLXNA4 plexin-A4 isoform 3	55.0	30.8 (M:30.8)	6.7
IPI00641244	Tax_Id=9606 Gene_Symbol=PRDX1 11 kDa protein	10.7	30.7 (M:30.7)	11.3
IPI00978239	Tax_Id=9606 Gene_Symbol=ST18 Uncharacterized protein	68.7	28.3 (M:28.3)	2.6
IPI00216103	Tax_Id=9606 Gene_Symbol=EYA3 Isoform 2 of Eyes absent homolog 3	48.6	26.4 (M:26.4)	2.5
IPI00983869	Tax_Id=9606 Gene_Symbol=PIK3R1 Uncharacterized protein	42.8	25.1 (M:25.1)	2.2
IPI00219351	Tax_Id=9606 Gene_Symbol=MRPS11 Isoform 3 of 28S ribosomal protein S11, mitochondrial	16.9	24.9 (M:24.9)	3.1
IPI00966229	Tax_Id=9606 Gene_Symbol=RELN Uncharacterized protein	110.1	22.4 (M:22.4)	2.1
IPI00968143	Tax_Id=9606 Gene_Symbol=FAM173B Uncharacterized protein	11.6	21.3 (M:21.3)	12.8
IPI01014376	Tax_Id=9606 Gene_Symbol=CPSF7 Uncharacterized protein	26.1	20.4 (M:20.4)	4.2
IPI00640767	Tax_Id=9606 Gene_Symbol=THADA cDNA FLJ44876 fis, clone BRAMY2031516 (Fragment)	58.9	20.4 (M:20.4)	2.5
IPI01013537	Tax_Id=9606 Gene_Symbol=PSAP Uncharacterized protein	50.4	20.3 (M:20.3)	3.3
IPI01015354	Tax_Id=9606 Gene_Symbol=ZNF823 cDNA FLJ61600, highly similar to Zinc finger protein ZFP-36	49.6	20.1 (M:20.1)	3.3
IPI00854639	Tax_Id=9606 Gene_Symbol=ALMS1 Uncharacterized protein	279.0	19.4 (M:19.4)	0.4
IPI00979759	Tax_Id=9606 Gene_Symbol=KIF21B Protein	83.1	19.2 (M:19.2)	1.6
IPI01018869	Tax_Id=9606 Gene_Symbol=NAV3 Uncharacterized protein	234.9	18.7 (M:18.7)	0.5
IPI00940977	Tax_Id=9606 Gene_Symbol=C1orf27 Uncharacterized protein	37.7	18.6 (M:18.6)	3.6
IPI00984412	Tax_Id=9606 Gene_Symbol=ESCO2 Conserved hypothetical protein	8.3	18.5 (M:18.5)	15.3
IPI01025317	Tax_Id=9606 Gene_Symbol=NSFL1C 4 kDa protein	4.0	18.4 (M:18.4)	34.3
IPI00879091	Tax_Id=9606 Gene_Symbol=TOP3B 19 kDa protein	18.6	17.8 (M:17.8)	8.3
IPI01014751	Tax_Id=9606 Gene_Symbol=SH3KBP1 cDNA FLJ59425, highly similar to SH3-domain kinase-binding protein 1	44.2	17.5 (M:17.5)	2.5
IPI00641189	Tax_Id=9606 Gene_Symbol=STK24 cDNA FLJ61159, highly similar to Serine/threonine-protein kinase 24	45.8	17.5 (M:17.5)	1.9
IPI01025360	Tax_Id=9606 Gene_Symbol=DLST;DLSTP1 cDNA FLJ55035, highly similar to Dihydrolipoyllysine-residue succinyltransferase component of 2- oxoglutarate dehydrogenase complex, mitochondrial	17.9	17.4 (M:17.4)	6.6
IPI01009984	Tax_Id=9606 Gene_Symbol=LAMA4 Laminin, alpha 4	19.6	17.3 (M:17.3)	7.3
IPI00967485	Tax_Id=9606 Gene_Symbol=RAI14 ankycorbin isoform b	106.8	17.0 (M:17.0)	1.1
IPI01011330	Tax_Id=9606 Gene_Symbol=USP42 Uncharacterized protein	52.0	16.6 (M:16.6)	3.8
IPI00888290	Tax_Id=9606 Gene_Symbol=MICU1 Isoform 2 of Calcium uptake protein 1, mitochondrial	45.9	16.6 (M:16.6)	2.7
IPI01021018	Tax_Id=9606 Gene_Symbol=RPH3A Uncharacterized protein	20.9	16.4 (M:16.4)	6.1
IPI00642849	Tax_Id=9606 Gene_Symbol=PTPRE cDNA FLJ57799, highly similar to Receptor-type tyrosine-protein phosphatase epsilon	16.3	16.3 (M:16.3)	8.3
IPI00985103	Tax_Id=9606 Gene_Symbol=PCDH11Y Conserved hypothetical protein	91.7	16.1 (M:16.1)	2.3
IPI00816579	Tax_Id=9606 Gene_Symbol=TPD52L1 D53 (Fragment)	6.6	16.0 (M:16.0)	56.7
IPI00026533	Tax_Id=9606 Gene_Symbol=TET2 Isoform 2 of Methylcytosine dioxygenase TET2	130.2	15.9 (M:15.9)	2.5
IPI00394763	Tax_Id=9606 Gene_Symbol=CSMD3 Isoform 5 of CUB and sushi domain-containing protein 3	294.6	15.8 (M:15.8)	1.3
IPI01025282	Tax_Id=9606 Gene_Symbol=KIAA0391 22 kDa protein	21.7	15.8 (M:15.8)	4.3
IPI00984599	Tax_Id=9606 Gene_Symbol=C11orf57 Uncharacterized protein	7.0	15.3 (M:15.3)	19.0
IPI00375286	Tax_Id=9606 Gene_Symbol=CCDC165 Isoform 4 of Coiled-coil domain-containing protein 165	108.6	15.1 (M:15.1)	1.4
IPI00218918	Tax_Id=9606 Gene_Symbol=ANXA1 Annexin A1	38.7	439.3 (M:439.3)	33.5
IPI00291136	Tax_Id=9606 Gene_Symbol=COL6A1 Collagen alpha-1(VI) chain	108.5	386.3 (M:386.3)	14.3
IPI01010990	Tax_Id=9606 Gene_Symbol=LGALS3BP cDNA FLJ53478, highly similar to Galectin-3-binding protein	64.1	376.3 (M:376.3)	19.0
IPI00013933	Tax_Id=9606 Gene_Symbol=DSP Isoform DPI of Desmoplakin	331.6	349.1 (M:349.1)	4.2
IPI00013179	Tax_Id=9606 Gene_Symbol=PTGDS Prostaglandin-H2 D-isomerase	21.0	310.5 (M:310.5)	32.6
IPI00945229	Tax_Id=9606 Gene_Symbol=MGAM Uncharacterized protein	311.9	217.1 (M:217.1)	3.1
IPI00554617	Tax_Id=9606 Gene_Symbol=TPP1 cDNA FLJ57277, highly similar to Tripeptidyl-peptidase 1	41.6	189.0 (M:189.0)	15.6
IPI00879368	Tax_Id=9606 Gene_Symbol=APOE Uncharacterized protein	24.6	182.4 (M:182.4)	24.5
IPI01009989	Tax_Id=9606 Gene_Symbol=DSC2 Uncharacterized protein	73.3	118.5 (M:118.5)	9.9
IPI00790490	Tax_Id=9606 Gene_Symbol=GPRC5C Uncharacterized protein	48.2	114.8 (M:114.8)	6.3
IPI00514669	Tax_Id=9606 Gene_Symbol=SH3BGRL3 Uncharacterized protein	9.4	111.1 (M:111.1)	17.0
IPI00940046	Tax_Id=9606 Gene_Symbol=ASAH1 Uncharacterized protein	41.8	98.6 (M:98.6)	11.9
IPI00554556	Tax_Id=9606 Gene_Symbol=CUTA Isoform C of Protein CutA	16.8	94.4 (M:94.4)	26.3
IPI00790213	Tax_Id=9606 Gene_Symbol=RHCG Uncharacterized protein	49.7	93.4 (M:93.4)	21.1
IPI01014727	Tax_Id=9606 Gene_Symbol=- cDNA FLJ51983, highly similar to Phosphoglycerate mutase 1	27.1	89.8 (M:89.8)	18.8
IPI00386136	Tax_Id=9606 Gene_Symbol=- Ig lambda chain V-VI region WLT	12.0	83.7 (M:83.7)	18.0
IPI00877852	Tax_Id=9606 Gene_Symbol=ITIH1 inter-alpha-trypsin inhibitor heavy chain H1 isoform c	69.5	83.6 (M:83.6)	3.0
IPI01015306	Tax_Id=9606 Gene_Symbol=TTR Uncharacterized protein	15.1	81.8 (M:81.8)	18.7
IPI00409668	Tax_Id=9606 Gene_Symbol=PCDHGC3 Isoform 4 of Protocadherin gamma-C3	73.9	80.8 (M:80.8)	4.8
IPI00743813	Tax_Id=9606 Gene_Symbol=ASPM Isoform 1 of Abnormal spindle-like microcephaly-associated protein	409.5	78.2 (M:78.2)	0.9
IPI00465028	Tax_Id=9606 Gene_Symbol=TPI1;TPI1P1 triosephosphate isomerase isoform 2	30.8	74.5 (M:74.5)	9.1
IPI00941659	Tax_Id=9606 Gene_Symbol=ZFHX4 Isoform 1 of Zinc finger homeobox protein 4	393.5	72.5 (M:72.5)	1.1
IPI00419215	Tax_Id=9606 Gene_Symbol=A2ML1 Alpha-2-macroglobulin-like protein 1	161.0	68.8 (M:68.8)	1.8
IPI00174541	Tax_Id=9606 Gene_Symbol=IL1RN Isoform 4 of Interleukin-1 receptor antagonist protein	16.1	64.7 (M:64.7)	13.3
IPI01018799	Tax_Id=9606 Gene_Symbol=DST Isoform 2 of Dystonin	590.7	60.9 (M:60.9)	0.2
IPI01012598	Tax_Id=9606 Gene_Symbol=HSP90B1 Uncharacterized protein	35.4	59.0 (M:59.0)	8.3
IPI00895917	Tax_Id=9606 Gene_Symbol=FCGR3A low affinity immunoglobulin gamma Fc region receptor III-A isoform d precursor	28.9	58.2 (M:58.2)	7.5
IPI00983742	Tax_Id=9606 Gene_Symbol=CD59 Conserved hypothetical protein	8.3	57.7 (M:57.7)	16.9
IPI01024996	Tax_Id=9606 Gene_Symbol=SYNE2 788 kDa protein	787.2	53.1 (M:53.1)	0.1
IPI00217168	Tax_Id=9606 Gene_Symbol=ATP2B4 Isoform ZK of Plasma membrane calcium-transporting ATPase 4	123.9	52.3 (M:52.3)	0.0
IPI00790218	Tax_Id=9606 Gene_Symbol=ICOSLG 52 kDa protein	51.9	51.6 (M:51.6)	2.1
IPI00975474	Tax_Id=9606 Gene_Symbol=C11orf41 Protein	90.4	50.5 (M:50.5)	0.0
IPI00217170	Tax_Id=9606 Gene_Symbol=ATP2B4 Isoform ZB of Plasma membrane calcium-transporting ATPase 4	132.5	49.8 (M:49.8)	0.0
IPI01011941	Tax_Id=9606 Gene_Symbol=CD276 42 kDa protein	41.7	48.3 (M:48.3)	4.6
IPI00414694	Tax_Id=9606 Gene_Symbol=COL18A1 Isoform 3 of Collagen alpha-1(XVIII) chain	135.7	47.3 (M:47.3)	2.2
IPI01014707	Tax_Id=9606 Gene_Symbol=MAGI2 Uncharacterized protein	138.8	46.3 (M:46.3)	2.2
IPI00297396	Tax_Id=9606 Gene_Symbol=REXO1 RNA exonuclease 1 homolog	131.4	45.7 (M:45.7)	1.6
IPI00418145	Tax_Id=9606 Gene_Symbol=ROBO4 Isoform 3 of Roundabout homolog 4	75.2	44.9 (M:44.9)	3.4
IPI00926737	Tax_Id=9606 Gene_Symbol=BTD Uncharacterized protein	58.9	41.7 (M:41.7)	4.4
IPI00916861	Tax_Id=9606 Gene_Symbol=MDH1 Uncharacterized protein	18.7	40.5 (M:40.5)	7.1
IPI00005631	Tax_Id=9606 Gene_Symbol=GCC2 Isoform 1 of GRIP and coiled-coil domain-containing protein 2	195.8	37.7 (M:37.7)	0.0
IPI00922361	Tax_Id=9606 Gene_Symbol=- cDNA FLJ53078, highly similar to Splicing factor, arginine/serine-rich 1	16.2	37.4 (M:37.4)	0.0
IPI00644606	Tax_Id=9606 Gene_Symbol=DISC1 disrupted in schizophrenia 1 protein isoform d	79.7	35.9 (M:35.9)	2.0
IPI00793248	Tax_Id=9606 Gene_Symbol=ZNF286A cDNA FLJ55788, highly similar to Zinc finger protein 286	59.0	34.9 (M:34.9)	2.5
IPI00940517	Tax_Id=9606 Gene_Symbol=VSIG4 V-set and immunoglobulin domain-containing protein 4 isoform 3 precursor	25.4	34.6 (M:34.6)	4.4
IPI00167949	Tax_Id=9606 Gene_Symbol=MX1 Interferon-induced GTP-binding protein Mx1	75.5	34.3 (M:34.3)	2.3
IPI00420014	Tax_Id=9606 Gene_Symbol=SNRNP200 Isoform 1 of U5 small nuclear ribonucleoprotein 200 kDa helicase	244.4	33.6 (M:33.6)	1.2
IPI00216104	Tax_Id=9606 Gene_Symbol=STAG3 Isoform 2 of Cohesin subunit SA-3	100.6	33.5 (M:33.5)	0.0
IPI00873443	Tax_Id=9606 Gene_Symbol=NEXN nexilin isoform 2	72.7	33.1 (M:33.1)	1.8
IPI00967278	Tax_Id=9606 Gene_Symbol=APC adenomatous polyposis coli protein isoform a	308.5	32.9 (M:32.9)	1.3
IPI00411356	Tax_Id=9606 Gene_Symbol=VPS4A Vacuolar protein sorting-associated protein 4A	48.9	32.6 (M:32.6)	2.7
IPI00217755	Tax_Id=9606 Gene_Symbol=FANCM Isoform 2 of Fanconi anemia group M protein	75.5	32.2 (M:32.2)	0.0
IPI00043494	Tax_Id=9606 Gene_Symbol=ZNF48 Zinc finger protein 48	67.8	32.2 (M:32.2)	0.0
IPI00943692	Tax_Id=9606 Gene_Symbol=FAM157C Putative protein FAM157C	43.4	32.1 (M:32.1)	6.7
IPI01009482	Tax_Id=9606 Gene_Symbol=PPARD cDNA FLJ52879, highly similar to Peroxisome proliferator-activated receptordelta	38.8	32.0 (M:32.0)	3.6
IPI00170521	Tax_Id=9606 Gene_Symbol=HYAL1 Isoform 4 of Hyaluronidase-1	23.3	31.3 (M:31.3)	13.4
IPI00966910	Tax_Id=9606 Gene_Symbol=JAKMIP2 cDNA FLJ57581	91.5	31.1 (M:31.1)	0.8
IPI00397526	Tax_Id=9606 Gene_Symbol=MYH10 Isoform 1 of Myosin-10	228.9	25.1 (M:25.1)	0.4
IPI00306671	Tax_Id=9606 Gene_Symbol=FBXW11 Isoform A of F-box/WD repeat-containing protein 11	58.4	24.6 (M:24.6)	2.2
IPI00844589	Tax_Id=9606 Gene_Symbol=PRAMEF18 PRAME family member 18	55.2	24.5 (M:24.5)	3.8
IPI00217438	Tax_Id=9606 Gene_Symbol=ZSCAN29 Isoform 4 of Zinc finger and SCAN domain-containing protein 29	53.2	24.1 (M:24.1)	2.8
IPI00917385	Tax_Id=9606 Gene_Symbol=CREB5 13 kDa protein	13.0	23.8 (M:23.8)	14.8
IPI00030012	Tax_Id=9606 Gene_Symbol=MAP7D1 Uncharacterized protein	61.0	23.2 (M:23.2)	2.4
IPI00926412	Tax_Id=9606 Gene_Symbol=TRRAP Transformation/transcription domain-associated protein variant	405.7	23.0 (M:23.0)	0.4
IPI00642144	Tax_Id=9606 Gene_Symbol=ALDH1A1 Uncharacterized protein	22.6	22.9 (M:22.9)	6.4
IPI00847750	Tax_Id=9606 Gene_Symbol=PSMA7 Proteasome subunit alpha type	18.2	22.9 (M:22.9)	12.7
IPI00220743	Tax_Id=9606 Gene_Symbol=HPS4 Isoform 2 of Hermansky-Pudlak syndrome 4 protein	58.0	21.9 (M:21.9)	3.0
IPI00059809	Tax_Id=9606 Gene_Symbol=SCAMP1 Putative uncharacterized protein (Fragment)	15.4	21.6 (M:21.6)	27.2
IPI00853037	Tax_Id=9606 Gene_Symbol=CTTNBP2 Uncharacterized protein	15.7	21.4 (M:21.4)	6.6
IPI00384755	Tax_Id=9606 Gene_Symbol=TET3 Isoform 3 of Methylcytosine dioxygenase TET3	77.4	20.9 (M:20.9)	4.7
IPI00395688	Tax_Id=9606 Gene_Symbol=STARD13 Isoform 3 of StAR-related lipid transfer protein 13	111.1	20.3 (M:20.3)	0.7
IPI00978718	Tax_Id=9606 Gene_Symbol=KIAA1731 Uncharacterized protein	15.5	20.2 (M:20.2)	13.0
IPI01013200	Tax_Id=9606 Gene_Symbol=TESK2 Uncharacterized protein	54.4	19.8 (M:19.8)	1.8
IPI00945484	Tax_Id=9606 Gene_Symbol=UMODL1 Uromodulin-like 1 protein variant 4	8.9	19.7 (M:19.7)	17.9
IPI00926099	Tax_Id=9606 Gene_Symbol=DDC Protein	40.9	19.2 (M:19.2)	3.3
IPI00657918	Tax_Id=9606 Gene_Symbol=TMC4 Isoform 2 of Transmembrane channel-like protein 4	78.6	19.2 (M:19.2)	1.3
IPI00952708	Tax_Id=9606 Gene_Symbol=LRRIQ1 Uncharacterized protein	151.2	19.1 (M:19.1)	0.7
IPI00853635	Tax_Id=9606 Gene_Symbol=CSPP1 Isoform 2 of Centrosome and spindle pole-associated protein 1	101.5	18.9 (M:18.9)	2.2
IPI00410606	Tax_Id=9606 Gene_Symbol=TRPV1 Uncharacterized protein	88.0	18.6 (M:18.6)	4.1
IPI00979409	Tax_Id=9606 Gene_Symbol=SELS Uncharacterized protein	15.7	18.5 (M:18.5)	6.8
IPI00556080	Tax_Id=9606 Gene_Symbol=DOK3 Isoform 2 of Docking protein 3	23.2	18.5 (M:18.5)	4.6
IPI01018886	Tax_Id=9606 Gene_Symbol=UCP3 Isoform 3 of Mitochondrial uncoupling protein 3	22.9	18.0 (M:18.0)	6.7
IPI00917395	Tax_Id=9606 Gene_Symbol=PTCD3 Uncharacterized protein	7.4	17.9 (M:17.9)	15.9
IPI00980778	Tax_Id=9606 Gene_Symbol=FAM82B Uncharacterized protein	4.6	17.9 (M:17.9)	21.4
IPI00641720	Tax_Id=9606 Gene_Symbol=STAG2 Uncharacterized protein	62.5	17.9 (M:17.9)	5.5
IPI00980768	Tax_Id=9606 Gene_Symbol=LRRK1 Uncharacterized protein	55.4	17.8 (M:17.8)	0.0
IPI00843765	Tax_Id=9606 Gene_Symbol=SPTAN1 Isoform 3 of Spectrin alpha chain, brain	282.1	17.8 (M:17.8)	0.3
IPI01009872	Tax_Id=9606 Gene_Symbol=C10orf28 37 kDa protein	36.6	17.7 (M:17.7)	3.7
IPI00339238	Tax_Id=9606 Gene_Symbol=DHRS7 Isoform 2 of Dehydrogenase/reductase SDR family member 7	32.2	17.7 (M:17.7)	4.5
IPI00947057	Tax_Id=9606 Gene_Symbol=GIMAP4 Uncharacterized protein	16.2	17.7 (M:17.7)	13.9
IPI00182768	Tax_Id=9606 Gene_Symbol=- Uncharacterized protein	75.7	17.5 (M:17.5)	2.2
IPI00655578	Tax_Id=9606 Gene_Symbol=MIA3 Isoform 4 of Melanoma inhibitory activity protein 3	87.4	17.5 (M:17.5)	1.4
IPI00383994	Tax_Id=9606 Gene_Symbol=ZNF540 Isoform 2 of Zinc finger protein 540	73.7	17.4 (M:17.4)	2.7
IPI00816818	Tax_Id=9606 Gene_Symbol=CXorf40B Uncharacterized protein	16.4	17.2 (M:17.2)	8.9
IPI01013158	Tax_Id=9606 Gene_Symbol=ASL cDNA, FLJ79233, highly similar to Argininosuccinate lyase	24.5	17.0 (M:17.0)	8.8
IPI01013999	Tax_Id=9606 Gene_Symbol=USP36 Ubiquitin carboxyl-terminal hydrolase	60.3	16.8 (M:16.8)	1.5
IPI00978375	Tax_Id=9606 Gene_Symbol=OSGEPL1 Uncharacterized protein	19.3	16.6 (M:16.6)	12.6
IPI00940161	Tax_Id=9606 Gene_Symbol=EFCAB4B Protein	23.4	16.4 (M:16.4)	7.6
IPI00981028	Tax_Id=9606 Gene_Symbol=CCDC28B Uncharacterized protein	9.1	16.4 (M:16.4)	22.9
IPI01012656	Tax_Id=9606 Gene_Symbol=NUMA1 Uncharacterized protein	109.2	16.1 (M:16.1)	1.4
IPI00968182	Tax_Id=9606 Gene_Symbol=GC Uncharacterized protein	38.8	16.1 (M:16.1)	3.2
IPI00976113	Tax_Id=9606 Gene_Symbol=ASH2L Uncharacterized protein	55.3	16.0 (M:16.0)	2.2
IPI01015968	Tax_Id=9606 Gene_Symbol=ZNF791 Uncharacterized protein	54.6	16.0 (M:16.0)	2.8
IPI00015944	Tax_Id=9606 Gene_Symbol=EML2 Echinoderm microtubule-associated protein-like 2	70.6	15.9 (M:15.9)	0.0
IPI00791590	Tax_Id=9606 Gene_Symbol=OXNAD1 Uncharacterized protein	8.0	15.9 (M:15.9)	16.9
IPI00922276	Tax_Id=9606 Gene_Symbol=GAS7 Uncharacterized protein	20.4	15.7 (M:15.7)	10.5
IPI00641592	Tax_Id=9606 Gene_Symbol=RPS6KA3 cDNA FLJ56618, highly similar to Ribosomal protein S6 kinase alpha-3	80.5	15.4 (M:15.4)	1.5
IPI00893354	Tax_Id=9606 Gene_Symbol=MAD1L1 Uncharacterized protein	24.2	15.3 (M:15.3)	7.3
IPI00335260	Tax_Id=9606 Gene_Symbol=DFNB31 Isoform 3 of Whirlin	55.5	15.3 (M:15.3)	2.9
IPI00978388	Tax_Id=9606 Gene_Symbol=PLEKHA7 Uncharacterized protein	18.4	15.3 (M:15.3)	9.8
IPI00045741	Tax_Id=9606 Gene_Symbol=FIBCD1 Isoform 2 of Fibrinogen C domain-containing protein 1	21.6	15.2 (M:15.2)	9.1
IPI00968251	Tax_Id=9606 Gene_Symbol=EMB Uncharacterized protein	30.9	15.1 (M:15.1)	4.8
IPI00921822	Tax_Id=9606 Gene_Symbol=PNPLA6 neuropathy target esterase isoform c	143.3	15.1 (M:15.1)	0.5
IPI00797998	Tax_Id=9606 Gene_Symbol=KIAA1370 Isoform 2 of Uncharacterized protein KIAA1370	108.1	15.0 (M:15.0)	1.5
IPI00293665	Tax_Id=9606 Gene_Symbol=KRT6B Keratin, type II cytoskeletal 6B	60.0	876.8 (M:876.8)	35.8
IPI00966866	Tax_Id=9606 Gene_Symbol=EGF Isoform 2 of Pro-epidermal growth factor	129.2	631.4 (M:631.4)	16.9
IPI00022895	Tax_Id=9606 Gene_Symbol=A1BG Isoform 1 of Alpha-1B-glycoprotein	54.2	432.6 (M:432.6)	28.9
IPI00426051	Tax_Id=9606 Gene_Symbol=IGHG2 Putative uncharacterized protein DKFZp686C15213	51.1	375.7 (M:375.7)	24.1
IPI00216914	Tax_Id=9606 Gene_Symbol=VMO1 Vitelline membrane outer layer protein 1 homolog	21.5	320.4 (M:320.4)	23.3
IPI00953689	Tax_Id=9606 Gene_Symbol=AHSG Alpha-2-HS-glycoprotein	39.3	302.1 (M:302.1)	24.5
IPI00217963	Tax_Id=9606 Gene_Symbol=KRT16 Keratin, type I cytoskeletal 16	51.2	265.4 (M:265.4)	11.8
IPI00022488	Tax_Id=9606 Gene_Symbol=HPX Hemopexin	51.6	245.4 (M:245.4)	14.3
IPI00025512	Tax_Id=9606 Gene_Symbol=HSPB1 Heat shock protein beta-1	22.8	209.8 (M:209.8)	32.2
IPI01026288	Tax_Id=9606 Gene_Symbol=KLK1 Uncharacterized protein	17.4	200.1 (M:200.1)	32.5
IPI00219757	Tax_Id=9606 Gene_Symbol=GSTP1 Glutathione S-transferase P	23.3	191.5 (M:191.5)	36.2
IPI00008787	Tax_Id=9606 Gene_Symbol=NAGLU Alpha-N-acetylglucosaminidase	82.2	179.1 (M:179.1)	7.9
IPI00003919	Tax_Id=9606 Gene_Symbol=QPCT Isoform 1 of Glutaminyl-peptide cyclotransferase	40.9	150.2 (M:150.2)	16.9
IPI00384542	Tax_Id=9606 Gene_Symbol=NID1 Isoform 2 of Nidogen-1	121.9	135.6 (M:135.6)	3.9
IPI00477227	Tax_Id=9606 Gene_Symbol=KRT78 Isoform 1 of Keratin, type II cytoskeletal 78	56.8	130.8 (M:130.8)	7.3
IPI01013193	Tax_Id=9606 Gene_Symbol=CTSC Uncharacterized protein	50.1	130.2 (M:130.2)	10.1
IPI00789324	Tax_Id=9606 Gene_Symbol=JUP Uncharacterized protein	66.3	119.5 (M:119.5)	6.6
IPI00981634	Tax_Id=9606 Gene_Symbol=PRG2 Uncharacterized protein	23.9	115.0 (M:115.0)	15.2
IPI00890703	Tax_Id=9606 Gene_Symbol=- Cryocrystalglobulin CC1 kappa light chain variable region (Fragment)	11.8	110.1 (M:110.1)	16.8
IPI00942961	Tax_Id=9606 Gene_Symbol=ALDOB Fructose-bisphosphate aldolase	34.7	107.0 (M:107.0)	15.5
IPI00789134	Tax_Id=9606 Gene_Symbol=GAPDH Glyceraldehyde-3-phosphate dehydrogenase	27.9	106.9 (M:106.9)	11.2
IPI00297284	Tax_Id=9606 Gene_Symbol=IGFBP2 insulin-like growth factor-binding protein 2 precursor	35.1	103.3 (M:103.3)	4.0
IPI00642247	Tax_Id=9606 Gene_Symbol=SPRR3 Uncharacterized protein	17.0	102.1 (M:102.1)	19.5
IPI00939169	Tax_Id=9606 Gene_Symbol=ATRN Isoform 3 of Attractin	133.6	95.0 (M:95.0)	4.8
IPI00007800	Tax_Id=9606 Gene_Symbol=ANGPTL2 Angiopoietin-related protein 2	57.1	94.4 (M:94.4)	4.5
IPI00829803	Tax_Id=9606 Gene_Symbol=- 13 kDa protein	12.5	90.7 (M:90.7)	13.9
IPI00021812	Tax_Id=9606 Gene_Symbol=AHNAK Neuroblast differentiation-associated protein AHNAK	628.7	90.1 (M:90.1)	0.5
IPI00374563	Tax_Id=9606 Gene_Symbol=AGRN Agrin	214.7	88.4 (M:88.4)	1.3
IPI00218674	Tax_Id=9606 Gene_Symbol=CEL Isoform Short of Bile salt-activated lipase	71.8	88.1 (M:88.1)	7.4
IPI01013717	Tax_Id=9606 Gene_Symbol=PLAU Uncharacterized protein	44.6	66.3 (M:66.3)	5.1
IPI00010105	Tax_Id=9606 Gene_Symbol=EIF6 Eukaryotic translation initiation factor 6	26.6	62.7 (M:62.7)	7.3
IPI00892674	Tax_Id=9606 Gene_Symbol=SDC1 cDNA FLJ60837, highly similar to Syndecan-1	17.8	61.4 (M:61.4)	10.1
IPI00877967	Tax_Id=9606 Gene_Symbol=F2 Uncharacterized protein	35.9	59.9 (M:59.9)	5.9
IPI00479708	Tax_Id=9606 Gene_Symbol=IGHM Full-length cDNA clone CS0DD006YL02 of Neuroblastoma of Homo sapiens	41.2	56.0 (M:56.0)	2.1
IPI00440764	Tax_Id=9606 Gene_Symbol=GGT6 cDNA FLJ51026	35.2	55.0 (M:55.0)	6.1
IPI01026511	Tax_Id=9606 Gene_Symbol=TRIP11 Putative uncharacterized protein DKFZp686C06243	195.7	54.3 (M:54.3)	0.0
IPI00328762	Tax_Id=9606 Gene_Symbol=ABCA13 Isoform 1 of ATP-binding cassette sub-family A member 13	575.8	52.9 (M:52.9)	0.3
IPI00170865	Tax_Id=9606 Gene_Symbol=MAGI3 Isoform 4 of Membrane-associated guanylate kinase, WW and PDZ domain-containing protein 3	162.8	49.9 (M:49.9)	2.1
IPI01023013	Tax_Id=9606 Gene_Symbol=CEP290 Isoform 1 of Centrosomal protein of 290 kDa	290.2	48.1 (M:48.1)	0.7
IPI00479304	Tax_Id=9606 Gene_Symbol=CNTN1 Isoform 3 of Contactin-1	70.6	45.9 (M:45.9)	1.6
IPI00877102	Tax_Id=9606 Gene_Symbol=HEATR5B Isoform 2 of HEAT repeat-containing protein 5B	83.4	45.7 (M:45.7)	1.4
IPI00791412	Tax_Id=9606 Gene_Symbol=DSCAM Down syndrome cell adhesion molecule splice variant	192.4	42.3 (M:42.3)	0.7
IPI00895907	Tax_Id=9606 Gene_Symbol=ARHGEF18 Isoform 2 of Rho guanine nucleotide exchange factor 18	114.0	42.0 (M:42.0)	2.7
IPI00010290	Tax_Id=9606 Gene_Symbol=FABP1 FABP1 protein (Fragment)	15.1	41.8 (M:41.8)	25.4
IPI01015062	Tax_Id=9606 Gene_Symbol=KIAA0368 cDNA FLJ45314 fis, clone BRHIP3005142, highly similar to Proteasome-associated protein ECM29 homolog	145.3	41.4 (M:41.4)	0.9
IPI00830115	Tax_Id=9606 Gene_Symbol=CCDC85A Uncharacterized protein	15.7	41.3 (M:41.3)	6.3
IPI00978939	Tax_Id=9606 Gene_Symbol=TPX2 TPX2 protein (Fragment)	24.9	40.5 (M:40.5)	13.6
IPI00016472	Tax_Id=9606 Gene_Symbol=ZC3H13 Isoform 2 of Zinc finger CCCH domain-containing protein 13	184.8	39.1 (M:39.1)	1.4
IPI00941316	Tax_Id=9606 Gene_Symbol=SULF2 SULF2 protein	98.1	39.1 (M:39.1)	1.5
IPI00386443	Tax_Id=9606 Gene_Symbol=ZFP28 ZFP28 protein	38.5	38.8 (M:38.8)	5.4
IPI00218100	Tax_Id=9606 Gene_Symbol=POLK Isoform 3 of DNA polymerase kappa	76.4	38.4 (M:38.4)	2.8
IPI00166766	Tax_Id=9606 Gene_Symbol=C16orf89 Isoform 2 of UPF0764 protein C16orf89	44.6	37.7 (M:37.7)	3.3
IPI00916455	Tax_Id=9606 Gene_Symbol=MPP6 Uncharacterized protein	48.7	36.7 (M:36.7)	7.7
IPI00909277	Tax_Id=9606 Gene_Symbol=CRYL1 cDNA FLJ56641, moderately similar to Lambda-crystallin homolog	16.9	36.1 (M:36.1)	7.1
IPI00911056	Tax_Id=9606 Gene_Symbol=TOP1MT cDNA FLJ51170, highly similar to DNA topoisomerase I, mitochondrial	53.4	35.4 (M:35.4)	5.5
IPI00065049	Tax_Id=9606 Gene_Symbol=PXDNL Isoform 1 of Peroxidasin-like protein	163.6	35.2 (M:35.2)	0.7
IPI00913863	Tax_Id=9606 Gene_Symbol=ZNF433 Isoform 2 of Zinc finger protein 433	73.1	35.1 (M:35.1)	3.4
IPI01015844	Tax_Id=9606 Gene_Symbol=QKI Protein	25.9	34.3 (M:34.3)	2.1
IPI00945195	Tax_Id=9606 Gene_Symbol=SYPL1 Uncharacterized protein	24.8	34.0 (M:34.0)	4.9
IPI01012321	Tax_Id=9606 Gene_Symbol=LAMC2 Uncharacterized protein	110.6	33.7 (M:33.7)	3.1
IPI00966373	Tax_Id=9606 Gene_Symbol=RERE Protein	10.9	33.7 (M:33.7)	16.5
IPI00853536	Tax_Id=9606 Gene_Symbol=MOV10L1 putative helicase Mov10l1 isoform 2	129.9	33.0 (M:33.0)	3.0
IPI00979885	Tax_Id=9606 Gene_Symbol=BICC1 Uncharacterized protein	53.2	32.4 (M:32.4)	3.8
IPI00922461	Tax_Id=9606 Gene_Symbol=- cDNA FLJ52739, highly similar to Paralemmin	19.5	32.1 (M:32.1)	0.0
IPI00965736	Tax_Id=9606 Gene_Symbol=GAK Uncharacterized protein	134.4	32.1 (M:32.1)	0.0
IPI00885057	Tax_Id=9606 Gene_Symbol=CHORDC1 Isoform 2 of Cysteine and histidine-rich domain-containing protein 1	35.3	31.4 (M:31.4)	0.0
IPI00943357	Tax_Id=9606 Gene_Symbol=GOLGA2 Isoform 1 of Golgin subfamily A member 2	113.0	31.2 (M:31.2)	3.0
IPI00963853	Tax_Id=9606 Gene_Symbol=POC5 Uncharacterized protein	60.3	31.2 (M:31.2)	0.0
IPI00984100	Tax_Id=9606 Gene_Symbol=WDR63 Uncharacterized protein	42.5	30.8 (M:30.8)	3.3
IPI00016786	Tax_Id=9606 Gene_Symbol=CDC42 Isoform 2 of Cell division control protein 42 homolog	21.2	27.7 (M:27.7)	8.9
IPI00383032	Tax_Id=9606 Gene_Symbol=HAVCR2 Isoform 2 of Hepatitis A virus cellular receptor 2	16.1	26.0 (M:26.0)	7.7
IPI00219786	Tax_Id=9606 Gene_Symbol=MLX Isoform Alpha of Max-like protein X	24.9	25.2 (M:25.2)	13.6
IPI01018183	Tax_Id=9606 Gene_Symbol=METTL16 Uncharacterized protein	25.5	24.5 (M:24.5)	3.6
IPI00746336	Tax_Id=9606 Gene_Symbol=MGAT5B Isoform 5 of Alpha-1,6-mannosylglycoprotein 6-beta-N-acetylglucosaminyltransferase B	89.2	24.5 (M:24.5)	1.1
IPI00893917	Tax_Id=9606 Gene_Symbol=IL10RB Uncharacterized protein	7.9	24.1 (M:24.1)	16.9
IPI00015401	Tax_Id=9606 Gene_Symbol=AGAP2 Isoform 2 of Arf-GAP with GTPase, ANK repeat and PH domain-containing protein 2	90.5	23.9 (M:23.9)	1.4
IPI00295344	Tax_Id=9606 Gene_Symbol=ACCN3 Isoform 1 of Amiloride-sensitive cation channel 3	58.9	23.3 (M:23.3)	2.6
IPI00894313	Tax_Id=9606 Gene_Symbol=KDELR2 4 kDa protein	4.1	23.3 (M:23.3)	44.7
IPI01011315	Tax_Id=9606 Gene_Symbol=ATP8A2 Uncharacterized protein	109.0	22.9 (M:22.9)	1.2
IPI00926520	Tax_Id=9606 Gene_Symbol=AKR1B1 Uncharacterized protein	11.0	22.5 (M:22.5)	11.8
IPI00513883	Tax_Id=9606 Gene_Symbol=SUCLA2 Uncharacterized protein	17.1	22.1 (M:22.1)	5.2
IPI00917932	Tax_Id=9606 Gene_Symbol=TSGA10 Uncharacterized protein	72.3	21.7 (M:21.7)	1.6
IPI00807714	Tax_Id=9606 Gene_Symbol=KIAA0182 Isoform 2 of Genetic suppressor element 1	125.8	21.6 (M:21.6)	1.3
IPI00644184	Tax_Id=9606 Gene_Symbol=UNC45B Isoform 2 of Protein unc-45 homolog B	94.8	21.6 (M:21.6)	1.6
IPI00619932	Tax_Id=9606 Gene_Symbol=CREBBP CREB-binding protein isoform b	260.8	21.3 (M:21.3)	0.6
IPI00968298	Tax_Id=9606 Gene_Symbol=CTBP1 Uncharacterized protein	20.3	21.3 (M:21.3)	11.2
IPI00332355	Tax_Id=9606 Gene_Symbol=BCR Breakpoint cluster region protein (Fragment)	105.5	20.5 (M:20.5)	1.0
IPI00759750	Tax_Id=9606 Gene_Symbol=CCDC62 Isoform 3 of Coiled-coil domain-containing protein 62	49.9	20.4 (M:20.4)	4.3
IPI00161013	Tax_Id=9606 Gene_Symbol=STK40 Isoform 3 of Serine/threonine-protein kinase 40	46.4	20.4 (M:20.4)	3.4
IPI01013161	Tax_Id=9606 Gene_Symbol=TRIM14 cDNA, FLJ79363, highly similar to Tripartite motif-containing protein 14	24.8	20.3 (M:20.3)	8.1
IPI00216043	Tax_Id=9606 Gene_Symbol=FLT1 Isoform sFlt1 of Vascular endothelial growth factor receptor 1	77.4	20.2 (M:20.2)	1.9
IPI00797111	Tax_Id=9606 Gene_Symbol=CD300A Isoform 4 of CMRF35-like molecule 8	16.5	20.2 (M:20.2)	12.7
IPI00946814	Tax_Id=9606 Gene_Symbol=RNF8 Protein	23.8	20.1 (M:20.1)	4.3
IPI00924946	Tax_Id=9606 Gene_Symbol=PRKAR2A Uncharacterized protein	12.7	19.9 (M:19.9)	13.2
IPI00658109	Tax_Id=9606 Gene_Symbol=CKMT1B;CKMT1A Isoform 1 of Creatine kinase U-type, mitochondrial	47.0	19.5 (M:19.5)	2.4
IPI00945169	Tax_Id=9606 Gene_Symbol=GOLGB1 Uncharacterized protein	188.1	19.4 (M:19.4)	0.5
IPI00383056	Tax_Id=9606 Gene_Symbol=GRIP2 Isoform 3 of Glutamate receptor-interacting protein 2	18.9	19.4 (M:19.4)	6.3
IPI00980565	Tax_Id=9606 Gene_Symbol=IPCEF1 46 kDa protein	45.8	19.2 (M:19.2)	3.2
IPI00879627	Tax_Id=9606 Gene_Symbol=TBC1D2B Isoform 3 of TBC1 domain family member 2B	36.4	19.1 (M:19.1)	4.5
IPI00746062	Tax_Id=9606 Gene_Symbol=PPP4R2 Isoform 2 of Serine/threonine-protein phosphatase 4 regulatory subunit 2	40.2	19.0 (M:19.0)	7.8
IPI00946262	Tax_Id=9606 Gene_Symbol=XRN1 Protein	130.1	18.9 (M:18.9)	0.8
IPI01018282	Tax_Id=9606 Gene_Symbol=- Excitatory amino acid transporter 5	48.8	18.9 (M:18.9)	3.6
IPI00748065	Tax_Id=9606 Gene_Symbol=- Similar to N-ethylmaleimide-sensitive factor	8.4	18.8 (M:18.8)	20.5
IPI00807398	Tax_Id=9606 Gene_Symbol=EIF2AK2 Uncharacterized protein (Fragment)	40.7	18.8 (M:18.8)	3.6
IPI00645488	Tax_Id=9606 Gene_Symbol=INTS7 Isoform 3 of Integrator complex subunit 7	104.6	18.7 (M:18.7)	1.2
IPI00973586	Tax_Id=9606 Gene_Symbol=ANO2 Isoform 3 of Anoctamin-2	113.4	18.7 (M:18.7)	1.3
IPI00922113	Tax_Id=9606 Gene_Symbol=GIPR Uncharacterized protein	49.0	18.6 (M:18.6)	4.9
IPI00983260	Tax_Id=9606 Gene_Symbol=ABCC8 Uncharacterized protein	111.9	18.5 (M:18.5)	0.5
IPI00645750	Tax_Id=9606 Gene_Symbol=CACNA1B Uncharacterized protein	262.1	18.5 (M:18.5)	0.7
IPI00645848	Tax_Id=9606 Gene_Symbol=PFKP Uncharacterized protein	22.7	18.4 (M:18.4)	8.1
IPI00788157	Tax_Id=9606 Gene_Symbol=XRN2 Isoform 2 of 5'-3' exoribonuclease 2	99.9	18.3 (M:18.3)	1.5
IPI00385511	Tax_Id=9606 Gene_Symbol=TNRC6B Uncharacterized protein	182.7	18.3 (M:18.3)	1.3
IPI00413955	Tax_Id=9606 Gene_Symbol=PCDHB13 Uncharacterized protein	81.8	18.2 (M:18.2)	1.5
IPI01014067	Tax_Id=9606 Gene_Symbol=LOC441155;ZC3H11A Uncharacterized protein	72.5	18.1 (M:18.1)	2.8
IPI00480046	Tax_Id=9606 Gene_Symbol=MAST2 Isoform 2 of Microtubule-associated serine/threonine-protein kinase 2	176.0	18.0 (M:18.0)	1.1
IPI01013700	Tax_Id=9606 Gene_Symbol=HSDL2 cDNA FLJ61200, highly similar to Homo sapiens hydroxysteroid dehydrogenase like 2 (HSDL2), mRNA	33.0	17.8 (M:17.8)	5.4
IPI00383014	Tax_Id=9606 Gene_Symbol=CASC4 Isoform 2 of Protein CASC4	43.3	17.8 (M:17.8)	5.0
IPI00739286	Tax_Id=9606 Gene_Symbol=USP43 Isoform 2 of Ubiquitin carboxyl-terminal hydrolase 43	69.3	17.8 (M:17.8)	5.2
IPI00910018	Tax_Id=9606 Gene_Symbol=LTA4H cDNA FLJ51712, moderately similar to Leukotriene A-4 hydrolase	14.5	17.7 (M:17.7)	14.4
IPI00952723	Tax_Id=9606 Gene_Symbol=ZNF501 Uncharacterized protein	24.8	17.5 (M:17.5)	5.1
IPI00439763	Tax_Id=9606 Gene_Symbol=TSNARE1 Uncharacterized protein	30.1	17.5 (M:17.5)	3.6
IPI01011129	Tax_Id=9606 Gene_Symbol=DDX42 cDNA FLJ38453 fis, clone FEBRA2019663, highly similar to Homo sapiens DEAD (Asp-Glu-Ala-Asp) box polypeptide 42 (DDX42), transcript variant 2, mRNA	68.1	17.5 (M:17.5)	4.6
IPI01012774	Tax_Id=9606 Gene_Symbol=CEP95 cDNA FLJ54025, highly similar to Coiled-coil domain-containing protein 45	76.6	17.4 (M:17.4)	2.4
IPI00413363	Tax_Id=9606 Gene_Symbol=INO80C Isoform 1 of INO80 complex subunit C	20.6	17.4 (M:17.4)	9.4
IPI01010588	Tax_Id=9606 Gene_Symbol=NUP50 cDNA FLJ54237, highly similar to Nucleoporin 50 kDa	23.6	17.3 (M:17.3)	8.7
IPI00794129	Tax_Id=9606 Gene_Symbol=DDHD1 Isoform 2 of Phospholipase DDHD1	97.0	17.1 (M:17.1)	0.0
IPI00878011	Tax_Id=9606 Gene_Symbol=DOT1L Protein	129.2	17.0 (M:17.0)	1.7
IPI00930431	Tax_Id=9606 Gene_Symbol=DPCR1 Diffuse panbronchiolitis critical region 1	54.7	17.0 (M:17.0)	3.7
IPI00885196	Tax_Id=9606 Gene_Symbol=RNFT1 Isoform 2 of RING finger and transmembrane domain-containing protein 1	22.1	16.7 (M:16.7)	4.4
IPI01022246	Tax_Id=9606 Gene_Symbol=IKZF4 1 kDa protein	1.2	16.7 (M:16.7)	80.0
IPI01015040	Tax_Id=9606 Gene_Symbol=EIF3J Protein	12.1	16.7 (M:16.7)	11.3
IPI00965399	Tax_Id=9606 Gene_Symbol=KCNQ4 Protein	62.7	16.6 (M:16.6)	2.9
IPI00903292	Tax_Id=9606 Gene_Symbol=WDR1 Isoform 2 of WD repeat-containing protein 1	50.7	16.6 (M:16.6)	5.6
IPI00940506	Tax_Id=9606 Gene_Symbol=HPS3 cDNA FLJ58519, highly similar to Hermansky-Pudlak syndrome 3 protein	94.7	16.6 (M:16.6)	1.9
IPI00852944	Tax_Id=9606 Gene_Symbol=ZNF777 Isoform 1 of Zinc finger protein 777	85.1	16.6 (M:16.6)	1.8
IPI00975727	Tax_Id=9606 Gene_Symbol=DCUN1D5 Uncharacterized protein	17.8	16.4 (M:16.4)	5.9
IPI00155577	Tax_Id=9606 Gene_Symbol=HEATR3 Isoform 2 of HEAT repeat-containing protein 3	65.8	16.4 (M:16.4)	2.4
IPI00790304	Tax_Id=9606 Gene_Symbol=VDAC1 Uncharacterized protein	20.4	16.3 (M:16.3)	7.1
IPI01022450	Tax_Id=9606 Gene_Symbol=C14orf79 9 kDa protein	9.2	16.3 (M:16.3)	20.5
IPI01021256	Tax_Id=9606 Gene_Symbol=GNPTAB 11 kDa protein	10.9	16.2 (M:16.2)	14.6
IPI00643653	Tax_Id=9606 Gene_Symbol=UBFD1 cDNA FLJ42145 fis, clone TESTI4000228, highly similar to Mus musculus ubiquitin family domain containing 1 (Ubfd1), mRNA	21.1	15.9 (M:15.9)	4.3
IPI00978047	Tax_Id=9606 Gene_Symbol=GBP3 Uncharacterized protein	53.6	15.9 (M:15.9)	3.5
IPI00946062	Tax_Id=9606 Gene_Symbol=STXBP5L Uncharacterized protein	111.2	15.9 (M:15.9)	1.0
IPI00942126	Tax_Id=9606 Gene_Symbol=AKR7L Uncharacterized protein	33.0	15.8 (M:15.8)	6.1
IPI00166694	Tax_Id=9606 Gene_Symbol=SLC22A24 Solute carrier family 22 member 24	35.9	15.8 (M:15.8)	4.7
IPI00945162	Tax_Id=9606 Gene_Symbol=SLC17A1 Uncharacterized protein	22.8	15.8 (M:15.8)	6.2
IPI00477809	Tax_Id=9606 Gene_Symbol=MAGED2 Uncharacterized protein	63.1	15.8 (M:15.8)	1.9
IPI00470842	Tax_Id=9606 Gene_Symbol=POMGNT1 Uncharacterized protein	22.6	15.7 (M:15.7)	4.0
IPI00894061	Tax_Id=9606 Gene_Symbol=HJURP Isoform 3 of Holliday junction recognition protein	74.3	15.7 (M:15.7)	1.2
IPI00479798	Tax_Id=9606 Gene_Symbol=CACNA1H voltage-dependent T-type calcium channel subunit alpha-1H isoform b	258.4	15.6 (M:15.6)	0.6
IPI00646820	Tax_Id=9606 Gene_Symbol=SEMA4A semaphorin-4A isoform 2	69.1	15.6 (M:15.6)	1.4
IPI00017764	Tax_Id=9606 Gene_Symbol=INVS Isoform 2 of Inversin	99.5	15.5 (M:15.5)	1.8
IPI00007385	Tax_Id=9606 Gene_Symbol=C16orf7 49 kDa protein	48.9	15.5 (M:15.5)	4.1
IPI00000375	Tax_Id=9606 Gene_Symbol=CAPS2 Isoform 2 of Calcyphosin-2	44.0	15.5 (M:15.5)	3.9
IPI01014861	Tax_Id=9606 Gene_Symbol=HNRNPM Heterogeneous nuclear ribonucleoprotein M isoform a variant (Fragment)	65.2	15.4 (M:15.4)	1.3
IPI00816465	Tax_Id=9606 Gene_Symbol=ZNF626 Isoform 2 of Zinc finger protein 626	52.1	15.4 (M:15.4)	2.2
IPI00923519	Tax_Id=9606 Gene_Symbol=UNC80 Isoform 4 of Protein unc-80 homolog	337.6	15.4 (M:15.4)	0.7
IPI00745182	Tax_Id=9606 Gene_Symbol=PLCG1 Putative uncharacterized protein DKFZp434N101 (Fragment)	71.3	15.3 (M:15.3)	1.7
IPI00940222	Tax_Id=9606 Gene_Symbol=AKAP12 Isoform 3 of A-kinase anchor protein 12	180.9	15.3 (M:15.3)	0.6
IPI00921956	Tax_Id=9606 Gene_Symbol=SYNM Isoform 3 of Synemin	39.0	15.3 (M:15.3)	3.2
IPI00167289	Tax_Id=9606 Gene_Symbol=C12orf40 Isoform 3 of Uncharacterized protein C12orf40	45.4	15.2 (M:15.2)	2.5
IPI00827680	Tax_Id=9606 Gene_Symbol=LRRC28 Isoform 3 of Leucine-rich repeat-containing protein 28	31.9	15.2 (M:15.2)	9.7
IPI01011825	Tax_Id=9606 Gene_Symbol=CCDC151 cDNA FLJ56009	63.7	15.1 (M:15.1)	1.7
IPI00218188	Tax_Id=9606 Gene_Symbol=STAT1 Isoform Beta of Signal transducer and activator of transcription 1-alpha/beta	83.0	15.1 (M:15.1)	1.4
IPI00965548	Tax_Id=9606 Gene_Symbol=TRIP13 Protein	28.2	15.1 (M:15.1)	3.2
IPI00910891	Tax_Id=9606 Gene_Symbol=CDK12 Isoform 3 of Cyclin-dependent kinase 12	141.4	15.1 (M:15.1)	1.3
IPI01018987	Tax_Id=9606 Gene_Symbol=PFKL Uncharacterized protein	63.2	15.1 (M:15.1)	2.1
IPI00021380	Tax_Id=9606 Gene_Symbol=TNFSF15 Isoform 3 of Tumor necrosis factor ligand superfamily member 15	20.1	15.1 (M:15.1)	9.2
IPI00738284	Tax_Id=9606 Gene_Symbol=FER1L5 Isoform 3 of Fer-1-like protein 5	15.8	15.1 (M:15.1)	6.3
IPI00022426	Tax_Id=9606 Gene_Symbol=AMBP Protein AMBP	39.0	528.7 (M:528.7)	34.1
IPI00024284	Tax_Id=9606 Gene_Symbol=HSPG2 Basement membrane-specific heparan sulfate proteoglycan core protein	468.5	469.2 (M:469.2)	2.5
IPI00160130	Tax_Id=9606 Gene_Symbol=CUBN Cubilin	398.5	454.6 (M:454.6)	4.9
IPI00024292	Tax_Id=9606 Gene_Symbol=LRP2 Low-density lipoprotein receptor-related protein 2	521.6	448.0 (M:448.0)	3.1
IPI00004573	Tax_Id=9606 Gene_Symbol=PIGR Polymeric immunoglobulin receptor	83.2	416.7 (M:416.7)	17.9
IPI01012772	Tax_Id=9606 Gene_Symbol=LRG1 cDNA FLJ54228, highly similar to Leucine-rich alpha-2-glycoprotein	36.5	322.1 (M:322.1)	28.5
IPI00306378	Tax_Id=9606 Gene_Symbol=MASP2 Isoform 2 of Mannan-binding lectin serine protease 2	20.6	300.8 (M:300.8)	34.6
IPI00293088	Tax_Id=9606 Gene_Symbol=GAA Lysosomal alpha-glucosidase	105.3	294.6 (M:294.6)	8.6
IPI00748998	Tax_Id=9606 Gene_Symbol=SCFV Single-chain Fv (Fragment)	25.6	292.8 (M:292.8)	4.6
IPI00219446	Tax_Id=9606 Gene_Symbol=PEBP1 Phosphatidylethanolamine-binding protein 1	21.0	190.4 (M:190.4)	31.0
IPI01011823	Tax_Id=9606 Gene_Symbol=IGFBP7 cDNA FLJ56737, highly similar to Insulin-like growth factor-binding protein 7	28.8	147.9 (M:147.9)	22.6
IPI00298971	Tax_Id=9606 Gene_Symbol=VTN Vitronectin	54.3	145.1 (M:145.1)	11.3
IPI00853525	Tax_Id=9606 Gene_Symbol=APOA1 Uncharacterized protein	27.9	135.6 (M:135.6)	14.7
IPI00297056	Tax_Id=9606 Gene_Symbol=CRNN Cornulin	53.5	131.1 (M:131.1)	9.7
IPI00759659	Tax_Id=9606 Gene_Symbol=GOLM1 Isoform 2 of Golgi membrane protein 1	44.2	127.7 (M:127.7)	9.0
IPI00218528	Tax_Id=9606 Gene_Symbol=PKP1 Isoform 1 of Plakophilin-1	80.4	126.6 (M:126.6)	7.6
IPI00967977	Tax_Id=9606 Gene_Symbol=CD14 Conserved hypothetical protein	31.7	125.4 (M:125.4)	13.3
IPI00411765	Tax_Id=9606 Gene_Symbol=SFN Isoform 2 of 14-3-3 protein sigma	24.3	120.9 (M:120.9)	12.5
IPI00397361	Tax_Id=9606 Gene_Symbol=AXL Isoform Short of Tyrosine-protein kinase receptor UFO	97.3	115.6 (M:115.6)	4.4
IPI00552768	Tax_Id=9606 Gene_Symbol=TXN Uncharacterized protein	9.4	96.0 (M:96.0)	25.9
IPI00439446	Tax_Id=9606 Gene_Symbol=MAN1A1 Uncharacterized protein	40.0	93.6 (M:93.6)	14.7
IPI00465439	Tax_Id=9606 Gene_Symbol=ALDOA Fructose-bisphosphate aldolase A	39.4	92.7 (M:92.7)	9.6
IPI00908730	Tax_Id=9606 Gene_Symbol=- cDNA FLJ55126, highly similar to Procollagen C-endopeptidase enhancer 1	19.5	84.7 (M:84.7)	19.3
IPI00023728	Tax_Id=9606 Gene_Symbol=GGH Gamma-glutamyl hydrolase	35.9	83.8 (M:83.8)	16.0
IPI00896403	Tax_Id=9606 Gene_Symbol=GNN Isoform 1 of Tetratricopeptide repeat protein GNN	151.6	82.4 (M:82.4)	3.2
IPI00296141	Tax_Id=9606 Gene_Symbol=DPP7 Dipeptidyl peptidase 2	54.3	78.6 (M:78.6)	6.5
IPI00027843	Tax_Id=9606 Gene_Symbol=PROZ Isoform 1 of Vitamin K-dependent protein Z	44.7	78.2 (M:78.2)	6.5
IPI00011692	Tax_Id=9606 Gene_Symbol=IVL Involucrin	69.6	78.0 (M:78.0)	4.7
IPI01009324	Tax_Id=9606 Gene_Symbol=COL15A1 Uncharacterized protein	75.2	71.8 (M:71.8)	3.0
IPI00745180	Tax_Id=9606 Gene_Symbol=LOC285556 hypothetical protein LOC285556	193.5	71.6 (M:71.6)	1.1
IPI00556477	Tax_Id=9606 Gene_Symbol=LDHB Lactate dehydrogenase B variant (Fragment)	15.0	71.2 (M:71.2)	15.5
IPI00011564	Tax_Id=9606 Gene_Symbol=SDC4 Syndecan-4	21.6	69.8 (M:69.8)	13.1
IPI00177728	Tax_Id=9606 Gene_Symbol=CNDP2 Isoform 1 of Cytosolic non-specific dipeptidase	52.8	64.6 (M:64.6)	5.7
IPI01022836	Tax_Id=9606 Gene_Symbol=ATP5B Uncharacterized protein	55.3	60.1 (M:60.1)	2.9
IPI00413144	Tax_Id=9606 Gene_Symbol=C15orf42 Isoform 2 of Treslin	210.7	60.1 (M:60.1)	1.0
IPI00480117	Tax_Id=9606 Gene_Symbol=LHX8 Uncharacterized protein	38.1	58.9 (M:58.9)	8.4
IPI00981695	Tax_Id=9606 Gene_Symbol=CHMP5 charged multivesicular body protein 5 isoform 2	19.5	57.3 (M:57.3)	9.4
IPI00792115	Tax_Id=9606 Gene_Symbol=CLEC3B Uncharacterized protein	17.8	54.9 (M:54.9)	13.1
IPI00973508	Tax_Id=9606 Gene_Symbol=FAT3 Isoform 3 of Protocadherin Fat 3	501.7	54.2 (M:54.2)	0.0
IPI00641481	Tax_Id=9606 Gene_Symbol=CETP Isoform 2 of Cholesteryl ester transfer protein	47.8	53.2 (M:53.2)	3.5
IPI00873761	Tax_Id=9606 Gene_Symbol=SPRR1B Uncharacterized protein	8.1	48.8 (M:48.8)	23.3
IPI00910803	Tax_Id=9606 Gene_Symbol=- cDNA FLJ57491, moderately similar to T-cell antigen CD7	17.7	48.6 (M:48.6)	13.3
IPI00871227	Tax_Id=9606 Gene_Symbol=HMCN1 Isoform 1 of Hemicentin-1	613.0	47.6 (M:47.6)	0.7
IPI00028954	Tax_Id=9606 Gene_Symbol=MCM3AP 80 kDa MCM3-associated protein	218.3	46.7 (M:46.7)	1.0
IPI00219827	Tax_Id=9606 Gene_Symbol=LYNX1 Secreted Ly-6/uPAR-related protein 2	10.2	45.2 (M:45.2)	13.4
IPI00032179	Tax_Id=9606 Gene_Symbol=SERPINC1 Antithrombin-III	52.6	45.0 (M:45.0)	8.2
IPI01011923	Tax_Id=9606 Gene_Symbol=CEP112 Uncharacterized protein	107.6	44.6 (M:44.6)	2.0
IPI00215980	Tax_Id=9606 Gene_Symbol=PVRL2 Isoform Alpha of Poliovirus receptor-related protein 2	51.3	44.5 (M:44.5)	3.8
IPI00034558	Tax_Id=9606 Gene_Symbol=NRXN3 Isoform 1b of Neurexin-3-beta (Fragment)	69.3	44.4 (M:44.4)	3.8
IPI00644994	Tax_Id=9606 Gene_Symbol=FBP1 Uncharacterized protein	16.7	43.2 (M:43.2)	7.9
IPI00893755	Tax_Id=9606 Gene_Symbol=LOC728763 Protein	29.7	42.4 (M:42.4)	5.2
IPI00853468	Tax_Id=9606 Gene_Symbol=ARSA arylsulfatase A isoform b	44.9	42.4 (M:42.4)	7.1
IPI01021032	Tax_Id=9606 Gene_Symbol=ADCY5 Uncharacterized protein	55.4	42.1 (M:42.1)	1.8
IPI00186781	Tax_Id=9606 Gene_Symbol=PILRB Isoform 1 of Paired immunoglobulin-like type 2 receptor beta	25.5	40.1 (M:40.1)	4.8
IPI00872922	Tax_Id=9606 Gene_Symbol=UTP14A Uncharacterized protein	82.2	39.7 (M:39.7)	3.8
IPI00873236	Tax_Id=9606 Gene_Symbol=- Importin subunit alpha-2-like protein	18.3	39.6 (M:39.6)	5.5
IPI00020599	Tax_Id=9606 Gene_Symbol=CALR Calreticulin	48.1	39.5 (M:39.5)	6.2
IPI00023109	Tax_Id=9606 Gene_Symbol=CHD2 Isoform 2 of Chromodomain-helicase-DNA-binding protein 2	200.4	36.9 (M:36.9)	1.5
IPI00885069	Tax_Id=9606 Gene_Symbol=ASXL3 Isoform 2 of Putative Polycomb group protein ASXL3	209.5	36.7 (M:36.7)	0.8
IPI00478816	Tax_Id=9606 Gene_Symbol=SPINK5 Isoform f-l of Serine protease inhibitor Kazal-type 5	120.6	36.5 (M:36.5)	0.9
IPI00967315	Tax_Id=9606 Gene_Symbol=TXK Uncharacterized protein	16.2	36.4 (M:36.4)	8.7
IPI00926251	Tax_Id=9606 Gene_Symbol=CYTIP cDNA FLJ51348, highly similar to Pleckstrin homology Sec7 and coiled-coildomains-binding protein	28.2	35.3 (M:35.3)	13.8
IPI00655718	Tax_Id=9606 Gene_Symbol=TMC8 Isoform 2 of Transmembrane channel-like protein 8	56.1	35.2 (M:35.2)	0.0
IPI00786926	Tax_Id=9606 Gene_Symbol=IGHV1-69 Myosin-reactive immunoglobulin heavy chain variable region (Fragment)	12.6	34.4 (M:34.4)	10.3
IPI00219717	Tax_Id=9606 Gene_Symbol=SPAM1 Hyaluronidase PH-20	57.8	34.4 (M:34.4)	5.5
IPI00167941	Tax_Id=9606 Gene_Symbol=MDN1 Midasin	632.4	34.4 (M:34.4)	0.5
IPI00923514	Tax_Id=9606 Gene_Symbol=PIWIL2 Isoform 2 of Piwi-like protein 2	105.7	34.2 (M:34.2)	2.0
IPI00156374	Tax_Id=9606 Gene_Symbol=IPO4 Isoform 1 of Importin-4	118.6	34.1 (M:34.1)	0.8
IPI00465016	Tax_Id=9606 Gene_Symbol=QSOX1 Isoform 2 of Sulfhydryl oxidase 1	66.8	34.1 (M:34.1)	3.5
IPI00853553	Tax_Id=9606 Gene_Symbol=NKPD1 Uncharacterized protein	58.9	33.9 (M:33.9)	2.3
IPI00967987	Tax_Id=9606 Gene_Symbol=CENPC1 83 kDa protein	82.5	33.8 (M:33.8)	2.1
IPI00293331	Tax_Id=9606 Gene_Symbol=POP1 Ribonucleases P/MRP protein subunit POP1	114.6	33.8 (M:33.8)	0.0
IPI00185036	Tax_Id=9606 Gene_Symbol=MYO3A Myosin-IIIa	186.1	33.2 (M:33.2)	0.0
IPI00102575	Tax_Id=9606 Gene_Symbol=ATAD5 Isoform 1 of ATPase family AAA domain-containing protein 5	207.4	32.9 (M:32.9)	1.3
IPI00293188	Tax_Id=9606 Gene_Symbol=FAM178A Protein FAM178A	131.8	31.9 (M:31.9)	0.9
IPI00893219	Tax_Id=9606 Gene_Symbol=LUC7L Uncharacterized protein	21.4	31.6 (M:31.6)	3.8
IPI00830092	Tax_Id=9606 Gene_Symbol=TWSG1 Isoform 2 of Twisted gastrulation protein homolog 1	16.8	27.8 (M:27.8)	10.1
IPI00401554	Tax_Id=9606 Gene_Symbol=GSG2 Isoform 2 of Serine/threonine-protein kinase haspin	33.8	27.4 (M:27.4)	3.8
IPI00980733	Tax_Id=9606 Gene_Symbol=CD3D Uncharacterized protein	10.5	26.2 (M:26.2)	12.2
IPI00514947	Tax_Id=9606 Gene_Symbol=DIP2C Uncharacterized protein	20.9	25.9 (M:25.9)	6.4
IPI00017987	Tax_Id=9606 Gene_Symbol=SPRR1A Cornifin-A	9.9	25.4 (M:25.4)	19.1
IPI01011733	Tax_Id=9606 Gene_Symbol=ZNF35 cDNA FLJ50867, highly similar to Zinc finger protein 35	41.7	25.0 (M:25.0)	2.5
IPI00218265	Tax_Id=9606 Gene_Symbol=DFNA5 non-syndromic hearing impairment protein 5 isoform b	36.0	24.8 (M:24.8)	3.9
IPI00910438	Tax_Id=9606 Gene_Symbol=SND1 cDNA FLJ54574, highly similar to Staphylococcal nuclease domain-containing protein 1	99.6	24.7 (M:24.7)	2.2
IPI00105827	Tax_Id=9606 Gene_Symbol=ALG10B Putative Dol-P-Glc:Glc(2)Man(9)GlcNAc(2)-PP-Dol alpha-1,2-glucosyltransferase	55.4	23.5 (M:23.5)	2.5
IPI00976288	Tax_Id=9606 Gene_Symbol=NPAT Protein	32.7	23.2 (M:23.2)	6.3
IPI00641374	Tax_Id=9606 Gene_Symbol=CNTFR Uncharacterized protein	28.8	22.9 (M:22.9)	4.7
IPI00979547	Tax_Id=9606 Gene_Symbol=GRID1 84 kDa protein	84.0	22.9 (M:22.9)	1.6
IPI00940740	Tax_Id=9606 Gene_Symbol=ZNF184 cDNA FLJ16197 fis, clone CTONG1000113, highly similar to ZINC FINGER PROTEIN 184	76.5	22.9 (M:22.9)	1.5
IPI00884984	Tax_Id=9606 Gene_Symbol=PSD Isoform 2 of PH and SEC7 domain-containing protein 1	70.3	22.7 (M:22.7)	1.6
IPI00943773	Tax_Id=9606 Gene_Symbol=DNAH17 Isoform 2 of Dynein heavy chain 17, axonemal	507.5	22.5 (M:22.5)	0.3
IPI01010282	Tax_Id=9606 Gene_Symbol=ZNF525 Zinc finger protein 525	51.8	21.8 (M:21.8)	1.6
IPI00984364	Tax_Id=9606 Gene_Symbol=GRIN2B Conserved hypothetical protein	32.7	21.6 (M:21.6)	5.8
IPI00795283	Tax_Id=9606 Gene_Symbol=GTF2A2 8 kDa protein	8.4	21.6 (M:21.6)	13.5
IPI00718931	Tax_Id=9606 Gene_Symbol=PHLPP2 Isoform 3 of PH domain leucine-rich repeat-containing protein phosphatase 2	139.3	21.5 (M:21.5)	1.3
IPI00967619	Tax_Id=9606 Gene_Symbol=FAM81B Protein	20.4	21.4 (M:21.4)	4.9
IPI00942947	Tax_Id=9606 Gene_Symbol=KCTD15 Isoform 1 of BTB/POZ domain-containing protein KCTD15	31.9	21.2 (M:21.2)	3.2
IPI00479255	Tax_Id=9606 Gene_Symbol=KIF15 Isoform 4 of Kinesin-like protein KIF15	137.1	21.1 (M:21.1)	2.0
IPI00982606	Tax_Id=9606 Gene_Symbol=DAAM2 disheveled-associated activator of morphogenesis 2 isoform 2	123.3	21.1 (M:21.1)	0.7
IPI00645901	Tax_Id=9606 Gene_Symbol=C1orf94 Uncharacterized protein C1orf94	44.9	21.1 (M:21.1)	2.5
IPI00973141	Tax_Id=9606 Gene_Symbol=OSTM1 Uncharacterized protein	19.9	20.9 (M:20.9)	8.7
IPI00926511	Tax_Id=9606 Gene_Symbol=TATDN2 74 kDa protein	74.4	20.8 (M:20.8)	1.4
IPI00939743	Tax_Id=9606 Gene_Symbol=SNUPN Snurportin-1	41.1	20.7 (M:20.7)	4.4
IPI00658102	Tax_Id=9606 Gene_Symbol=MAP4K2 Uncharacterized protein	90.8	20.7 (M:20.7)	0.9
IPI01009604	Tax_Id=9606 Gene_Symbol=C11orf82 cDNA FLJ61316	78.1	20.7 (M:20.7)	1.4
IPI00974387	Tax_Id=9606 Gene_Symbol=HRSP12 Uncharacterized protein	11.8	20.6 (M:20.6)	14.0
IPI00219817	Tax_Id=9606 Gene_Symbol=MAPK8IP3 C-Jun-amino-terminal kinase-interacting protein 3 isoform 2	146.6	20.6 (M:20.6)	1.1
IPI00985302	Tax_Id=9606 Gene_Symbol=SBF2 cDNA FLJ34043 fis, clone FCBBF2006634, highly similar to Myotubularin-related protein 13	34.6	20.3 (M:20.3)	9.3
IPI01014320	Tax_Id=9606 Gene_Symbol=SPRY2 Protein sprouty homolog 2	34.7	20.3 (M:20.3)	4.8
IPI00419516	Tax_Id=9606 Gene_Symbol=MED8 Isoform 1 of Mediator of RNA polymerase II transcription subunit 8	29.1	20.2 (M:20.2)	10.8
IPI00853386	Tax_Id=9606 Gene_Symbol=SLC24A5 Uncharacterized protein	48.0	20.1 (M:20.1)	3.4
IPI00003750	Tax_Id=9606 Gene_Symbol=MCOLN1 Isoform 2 of Mucolipin-1	60.6	19.9 (M:19.9)	5.0
IPI00980755	Tax_Id=9606 Gene_Symbol=PRELP PRELP protein (Fragment)	43.8	19.8 (M:19.8)	8.4
IPI01013813	Tax_Id=9606 Gene_Symbol=MELK cDNA FLJ50445, highly similar to Maternal embryonic leucine zipper kinase	66.5	19.8 (M:19.8)	1.9
IPI00887602	Tax_Id=9606 Gene_Symbol=LOC284861 cDNA FLJ61480	47.0	19.6 (M:19.6)	3.9
IPI00032819	Tax_Id=9606 Gene_Symbol=- PRO2738	13.4	19.5 (M:19.5)	0.0
IPI00478809	Tax_Id=9606 Gene_Symbol=F5 Coagulation factor V	251.5	19.4 (M:19.4)	0.7
IPI00852791	Tax_Id=9606 Gene_Symbol=HFM1 Uncharacterized protein	22.2	19.3 (M:19.3)	9.2
IPI00872780	Tax_Id=9606 Gene_Symbol=ANXA4 cDNA FLJ51794, highly similar to Annexin A4	33.5	19.3 (M:19.3)	5.4
IPI00873011	Tax_Id=9606 Gene_Symbol=TAF1B Uncharacterized protein	39.5	19.2 (M:19.2)	3.9
IPI00167841	Tax_Id=9606 Gene_Symbol=ATF7IP2 Isoform 2 of Activating transcription factor 7-interacting protein 2	60.9	19.1 (M:19.1)	5.9
IPI00004420	Tax_Id=9606 Gene_Symbol=TRIM66 Isoform 2 of Tripartite motif-containing protein 66	134.3	19.0 (M:19.0)	1.4
IPI00465379	Tax_Id=9606 Gene_Symbol=OR11H12 Olfactory receptor 11H12	36.5	18.9 (M:18.9)	11.0
IPI00746030	Tax_Id=9606 Gene_Symbol=PLCD1 1-phosphatidylinositol-4,5-bisphosphate phosphodiesterase delta-1	85.6	18.9 (M:18.9)	2.5
IPI00983575	Tax_Id=9606 Gene_Symbol=CEACAM18 Uncharacterized protein	40.5	18.9 (M:18.9)	4.1
IPI00641363	Tax_Id=9606 Gene_Symbol=SPTA1 Isoform 2 of Spectrin alpha chain, erythrocyte	279.5	18.8 (M:18.8)	0.6
IPI00157442	Tax_Id=9606 Gene_Symbol=ARHGEF11 Rho guanine nucleotide exchange factor 11	167.6	18.8 (M:18.8)	1.0
IPI00220700	Tax_Id=9606 Gene_Symbol=KCNH5 Isoform 3 of Potassium voltage-gated channel subfamily H member 5	71.1	18.7 (M:18.7)	1.4
IPI00923545	Tax_Id=9606 Gene_Symbol=TBC1D21 Uncharacterized protein	34.9	18.7 (M:18.7)	5.0
IPI00375714	Tax_Id=9606 Gene_Symbol=HSPB7 Heat shock 27kDa protein family, member 7	27.9	18.6 (M:18.6)	5.0
IPI00940264	Tax_Id=9606 Gene_Symbol=GALK1 Galactokinase	42.2	18.6 (M:18.6)	2.6
IPI01025088	Tax_Id=9606 Gene_Symbol=RNASE1 13 kDa protein	13.0	18.5 (M:18.5)	20.7
IPI00375426	Tax_Id=9606 Gene_Symbol=CTSH Uncharacterized protein	36.2	18.5 (M:18.5)	4.0
IPI00012523	Tax_Id=9606 Gene_Symbol=PCDHGA5 Isoform 2 of Protocadherin gamma-A5	88.7	18.5 (M:18.5)	1.7
IPI00219003	Tax_Id=9606 Gene_Symbol=ZFHX3 Isoform B of Zinc finger homeobox protein 3	306.5	18.4 (M:18.4)	0.4
IPI00645436	Tax_Id=9606 Gene_Symbol=FBXO5 Isoform 2 of F-box only protein 5	45.3	18.2 (M:18.2)	3.0
IPI00872818	Tax_Id=9606 Gene_Symbol=C6orf136 hypothetical protein LOC221545 isoform 3	54.7	18.2 (M:18.2)	2.4
IPI00922203	Tax_Id=9606 Gene_Symbol=- cDNA FLJ54826, highly similar to Homo sapiens solute carrier family 25 (mitochondrial carrier	24.0	18.2 (M:18.2)	0.0
IPI00216695	Tax_Id=9606 Gene_Symbol=BAZ1B Isoform 2 of Tyrosine-protein kinase BAZ1B	170.3	18.2 (M:18.2)	0.9
IPI00909914	Tax_Id=9606 Gene_Symbol=HEXA cDNA FLJ50884, highly similar to Beta-hexosaminidase alpha chain	34.6	18.1 (M:18.1)	3.7
IPI00642371	Tax_Id=9606 Gene_Symbol=FBXL3 Uncharacterized protein	26.8	18.1 (M:18.1)	7.1
IPI00432063	Tax_Id=9606 Gene_Symbol=IL36G Isoform 2 of Interleukin-36 gamma	14.9	17.9 (M:17.9)	9.7
IPI01021912	Tax_Id=9606 Gene_Symbol=ERP29 Uncharacterized protein	18.1	17.8 (M:17.8)	6.2
IPI01010137	Tax_Id=9606 Gene_Symbol=IFNGR1 Uncharacterized protein	51.5	17.7 (M:17.7)	1.7
IPI01015328	Tax_Id=9606 Gene_Symbol=XAB2 Uncharacterized protein	99.6	17.7 (M:17.7)	0.9
IPI00001436	Tax_Id=9606 Gene_Symbol=RND2 Rho-related GTP-binding protein RhoN	25.4	17.7 (M:17.7)	8.4
IPI00978488	Tax_Id=9606 Gene_Symbol=PSAPL1 Conserved hypothetical protein	33.3	17.6 (M:17.6)	5.3
IPI01026239	Tax_Id=9606 Gene_Symbol=HEATR7B1 Uncharacterized protein	189.7	17.6 (M:17.6)	0.6
IPI00945244	Tax_Id=9606 Gene_Symbol=B3GALNT1 Uncharacterized protein	13.5	17.6 (M:17.6)	23.4
IPI00903325	Tax_Id=9606 Gene_Symbol=ZMYM6 Isoform 5 of Zinc finger MYM-type protein 6	73.2	17.6 (M:17.6)	1.4
IPI00184772	Tax_Id=9606 Gene_Symbol=DOCK6 Uncharacterized protein	154.4	17.6 (M:17.6)	1.8
IPI00873551	Tax_Id=9606 Gene_Symbol=HOOK1 cDNA FLJ53232, highly similar to Hook homolog 1	80.0	17.5 (M:17.5)	4.5
IPI00006967	Tax_Id=9606 Gene_Symbol=PCDH9 Isoform 2 of Protocadherin-9	132.2	17.4 (M:17.4)	1.0
IPI00926293	Tax_Id=9606 Gene_Symbol=SMYD1 Uncharacterized protein	55.0	17.4 (M:17.4)	1.3
IPI00873758	Tax_Id=9606 Gene_Symbol=PIK3C3 Uncharacterized protein	94.3	17.4 (M:17.4)	2.2
IPI00056334	Tax_Id=9606 Gene_Symbol=PRKCDBP Protein kinase C delta-binding protein	27.7	17.3 (M:17.3)	4.2
IPI00383554	Tax_Id=9606 Gene_Symbol=FAM20A FAM20A protein	28.0	17.3 (M:17.3)	0.0
IPI00878349	Tax_Id=9606 Gene_Symbol=CABIN1 calcineurin-binding protein cabin-1 isoform b	240.6	17.2 (M:17.2)	0.6
IPI00023640	Tax_Id=9606 Gene_Symbol=PDCD5 Programmed cell death protein 5	14.3	17.2 (M:17.2)	14.4
IPI00216360	Tax_Id=9606 Gene_Symbol=ARHGAP26 Isoform 2 of Rho GTPase-activating protein 26	86.1	17.2 (M:17.2)	1.4
IPI01014037	Tax_Id=9606 Gene_Symbol=NUBP2 cDNA FLJ57200, highly similar to Nucleotide-binding protein 2	13.8	17.1 (M:17.1)	7.7
IPI00023711	Tax_Id=9606 Gene_Symbol=EVPL Envoplakin	231.5	17.1 (M:17.1)	1.0
IPI00305409	Tax_Id=9606 Gene_Symbol=TNFRSF10C;LOC254896 Uncharacterized protein	16.2	17.0 (M:17.0)	7.7
IPI00397372	Tax_Id=9606 Gene_Symbol=DDX47 probable ATP-dependent RNA helicase DDX47 isoform 2	45.1	17.0 (M:17.0)	2.2
IPI00410411	Tax_Id=9606 Gene_Symbol=RPTOR regulatory-associated protein of mTOR isoform 2	131.4	17.0 (M:17.0)	0.8
IPI01014918	Tax_Id=9606 Gene_Symbol=SEMA3C Semaphorin-3C	85.2	17.0 (M:17.0)	2.4
IPI00890728	Tax_Id=9606 Gene_Symbol=FCRL4 Isoform 2 of Fc receptor-like protein 4	56.6	16.9 (M:16.9)	2.6
IPI01010790	Tax_Id=9606 Gene_Symbol=PTPRR Uncharacterized protein	61.4	16.8 (M:16.8)	2.8
IPI00977929	Tax_Id=9606 Gene_Symbol=KIAA1199 Protein	9.0	16.8 (M:16.8)	13.2
IPI00947164	Tax_Id=9606 Gene_Symbol=FAM116A Protein	14.8	16.8 (M:16.8)	8.0
IPI00216770	Tax_Id=9606 Gene_Symbol=PSMC4 Isoform 2 of 26S protease regulatory subunit 6B	43.5	16.7 (M:16.7)	4.9
IPI00657725	Tax_Id=9606 Gene_Symbol=SLC34A2 Isoform 2 of Sodium-dependent phosphate transport protein 2B	75.6	16.7 (M:16.7)	1.9
IPI00827905	Tax_Id=9606 Gene_Symbol=FAM111B Isoform 2 of Protein FAM111B	81.1	16.7 (M:16.7)	1.3
IPI00887249	Tax_Id=9606 Gene_Symbol=EYS Isoform 1 of Protein eyes shut homolog	348.2	16.6 (M:16.6)	0.5
IPI00910625	Tax_Id=9606 Gene_Symbol=- cDNA FLJ51265, moderately similar to Beta-2-glycoprotein 1	30.3	16.6 (M:16.6)	5.5
IPI00455575	Tax_Id=9606 Gene_Symbol=C3orf78 Uncharacterized protein	7.0	16.6 (M:16.6)	11.9
IPI01011497	Tax_Id=9606 Gene_Symbol=WSB2 Uncharacterized protein	6.1	16.5 (M:16.5)	30.4
IPI00168421	Tax_Id=9606 Gene_Symbol=FBXO15 F-box only protein 15	49.4	16.5 (M:16.5)	2.8
IPI00219849	Tax_Id=9606 Gene_Symbol=RTEL1 Isoform 1 of Regulator of telomere elongation helicase 1	152.3	16.5 (M:16.5)	0.9
IPI00878652	Tax_Id=9606 Gene_Symbol=GRAMD4 10 kDa protein	9.8	16.4 (M:16.4)	22.1
IPI00645710	Tax_Id=9606 Gene_Symbol=NEGR1 cDNA FLJ59691, highly similar to Neuronal growth regulator 1	24.7	16.3 (M:16.3)	5.8
IPI01009756	Tax_Id=9606 Gene_Symbol=VAV1 Uncharacterized protein	86.9	16.3 (M:16.3)	1.5
IPI01015972	Tax_Id=9606 Gene_Symbol=HIP1R Protein	21.8	16.3 (M:16.3)	6.1
IPI01014975	Tax_Id=9606 Gene_Symbol=TLN1 Uncharacterized protein	257.9	16.2 (M:16.2)	0.3
IPI01009722	Tax_Id=9606 Gene_Symbol=VWCE cDNA FLJ51386	43.7	16.2 (M:16.2)	3.1
IPI00410150	Tax_Id=9606 Gene_Symbol=USH2A Isoform 1 of Usherin	575.2	16.1 (M:16.1)	0.3
IPI00007248	Tax_Id=9606 Gene_Symbol=PLEKHA6 Pleckstrin homology domain-containing family A member 6	117.1	16.1 (M:16.1)	0.9
IPI00217756	Tax_Id=9606 Gene_Symbol=C18orf54 Isoform 1 of Uncharacterized protein C18orf54	41.8	16.1 (M:16.1)	3.2
IPI00419924	Tax_Id=9606 Gene_Symbol=OR2T35 Olfactory receptor 2T35	36.1	16.0 (M:16.0)	2.5
IPI00854873	Tax_Id=9606 Gene_Symbol=GNRHR2 Uncharacterized protein	32.0	16.0 (M:16.0)	4.5
IPI01011693	Tax_Id=9606 Gene_Symbol=RUSC2 Uncharacterized protein	97.0	16.0 (M:16.0)	1.1
IPI00927800	Tax_Id=9606 Gene_Symbol=CYP27A1 Uncharacterized protein	12.0	15.9 (M:15.9)	12.2
IPI00922833	Tax_Id=9606 Gene_Symbol=GRAP2 Uncharacterized protein	30.5	15.9 (M:15.9)	4.5
IPI00006854	Tax_Id=9606 Gene_Symbol=RASAL2 Ras GTPase-activating protein nGAP	128.5	15.9 (M:15.9)	1.1
IPI00792328	Tax_Id=9606 Gene_Symbol=FTCD Protein	13.4	15.8 (M:15.8)	20.3
IPI00742208	Tax_Id=9606 Gene_Symbol=LOC644249 Novel protein	20.0	15.8 (M:15.8)	8.7
IPI00384356	Tax_Id=9606 Gene_Symbol=HSD17B13 Isoform 1 of 17-beta-hydroxysteroid dehydrogenase 13	29.6	15.8 (M:15.8)	3.8
IPI00894514	Tax_Id=9606 Gene_Symbol=ROCK2 Uncharacterized protein	133.2	15.8 (M:15.8)	1.3
IPI00257910	Tax_Id=9606 Gene_Symbol=NHSL2 NHS-like protein 2	76.3	15.8 (M:15.8)	1.6
IPI00974298	Tax_Id=9606 Gene_Symbol=- Uncharacterized protein	7.2	15.8 (M:15.8)	18.8
IPI00964249	Tax_Id=9606 Gene_Symbol=NCAPG Uncharacterized protein	26.6	15.8 (M:15.8)	2.6
IPI00186736	Tax_Id=9606 Gene_Symbol=IGSF8 Isoform 3 of Immunoglobulin superfamily member 8	55.8	15.8 (M:15.8)	3.6
IPI00647820	Tax_Id=9606 Gene_Symbol=IDH3G Protein	17.0	15.7 (M:15.7)	20.6
IPI00604441	Tax_Id=9606 Gene_Symbol=DNTT Isoform 2 of DNA nucleotidylexotransferase	58.4	15.7 (M:15.7)	2.8
IPI01013975	Tax_Id=9606 Gene_Symbol=MBLAC2 cDNA FLJ46762 fis, clone TRACH3024342	23.3	15.7 (M:15.7)	6.2
IPI01018227	Tax_Id=9606 Gene_Symbol=URGCP-MRPS24 hypothetical protein LOC100534592	11.7	15.7 (M:15.7)	8.2
IPI00874095	Tax_Id=9606 Gene_Symbol=ZNF273 Isoform 2 of Zinc finger protein 273	58.0	15.7 (M:15.7)	0.0
IPI00640805	Tax_Id=9606 Gene_Symbol=FREM2 Isoform 2 of FRAS1-related extracellular matrix protein 2	295.7	15.6 (M:15.6)	1.1
IPI00945100	Tax_Id=9606 Gene_Symbol=TP53BP2 Protein	26.5	15.6 (M:15.6)	3.8
IPI00646445	Tax_Id=9606 Gene_Symbol=FCGR2A Isoform 2 of Low affinity immunoglobulin gamma Fc region receptor II-a	34.9	15.6 (M:15.6)	3.5
IPI00003072	Tax_Id=9606 Gene_Symbol=IFNA13;IFNA1 Interferon alpha-1/13	21.7	15.6 (M:15.6)	8.5
IPI00383404	Tax_Id=9606 Gene_Symbol=ATXN7L2 Uncharacterized protein	36.6	15.6 (M:15.6)	4.0
IPI00639980	Tax_Id=9606 Gene_Symbol=ACSM5 Isoform 2 of Acyl-coenzyme A synthetase ACSM5, mitochondrial	23.3	15.5 (M:15.5)	3.4
IPI00217512	Tax_Id=9606 Gene_Symbol=GPR115 Probable G-protein coupled receptor 115	77.7	15.5 (M:15.5)	2.0
IPI00025647	Tax_Id=9606 Gene_Symbol=FBXO21 Isoform 2 of F-box only protein 21	71.4	15.4 (M:15.4)	1.4
IPI00974124	Tax_Id=9606 Gene_Symbol=PDE3B Uncharacterized protein	118.7	15.4 (M:15.4)	1.3
IPI00910331	Tax_Id=9606 Gene_Symbol=SIPA1 cDNA FLJ60386, moderately similar to Signal-induced proliferation-associated protein 1	101.8	15.3 (M:15.3)	1.3
IPI00926673	Tax_Id=9606 Gene_Symbol=IFRD2 Interferon-related developmental regulator 2	54.8	15.3 (M:15.3)	3.4
IPI00973715	Tax_Id=9606 Gene_Symbol=DPYS Uncharacterized protein	16.2	15.3 (M:15.3)	6.7
IPI00303401	Tax_Id=9606 Gene_Symbol=TMEM206 Transmembrane protein 206	40.0	15.3 (M:15.3)	6.3
IPI01011915	Tax_Id=9606 Gene_Symbol=ZDHHC20 cDNA FLJ60835, highly similar to Probable palmitoyltransferase ZDHHC20	33.7	15.3 (M:15.3)	12.3
IPI00867661	Tax_Id=9606 Gene_Symbol=CYP26C1 FLJ00329 protein (Fragment)	37.7	15.3 (M:15.3)	2.9
IPI01021227	Tax_Id=9606 Gene_Symbol=CYP27B1 Uncharacterized protein	17.4	15.2 (M:15.2)	8.9
IPI01013111	Tax_Id=9606 Gene_Symbol=B3GAT1 Galactosylgalactosylxylosylprotein 3-beta-glucuronosyltransferase 1	38.2	15.2 (M:15.2)	4.5
IPI01011494	Tax_Id=9606 Gene_Symbol=ACVR2A cDNA FLJ51356, highly similar to Activin receptor type 2A	45.7	15.2 (M:15.2)	4.0
IPI00982231	Tax_Id=9606 Gene_Symbol=AP3B1 Uncharacterized protein	116.1	15.2 (M:15.2)	1.3
IPI00979796	Tax_Id=9606 Gene_Symbol=LOC100132368 Conserved hypothetical protein	6.7	15.1 (M:15.1)	13.6
IPI00297572	Tax_Id=9606 Gene_Symbol=AQR 157 kDa protein	156.8	15.1 (M:15.1)	0.7
IPI00967157	Tax_Id=9606 Gene_Symbol=SLC26A2 13 kDa protein	13.2	15.1 (M:15.1)	25.8
IPI00946917	Tax_Id=9606 Gene_Symbol=ATXN7L1 Uncharacterized protein	10.7	15.0 (M:15.0)	18.9
IPI00306339	Tax_Id=9606 Gene_Symbol=SPP1 osteopontin isoform b precursor	33.8	1108.2 (M:1108.2)	45.3
IPI00009865	Tax_Id=9606 Gene_Symbol=KRT10 Keratin, type I cytoskeletal 10	58.8	701.4 (M:701.4)	30.0
IPI00221224	Tax_Id=9606 Gene_Symbol=ANPEP Aminopeptidase N	109.5	665.6 (M:665.6)	26.7
IPI00220327	Tax_Id=9606 Gene_Symbol=KRT1 Keratin, type II cytoskeletal 1	66.0	657.0 (M:657.0)	22.5
IPI00395488	Tax_Id=9606 Gene_Symbol=VASN Vasorin	71.7	308.8 (M:308.8)	13.8
IPI00556287	Tax_Id=9606 Gene_Symbol=- Putative uncharacterized protein	20.7	270.1 (M:270.1)	26.5
IPI00387106	Tax_Id=9606 Gene_Symbol=- Ig kappa chain V-I region Ni	12.2	231.0 (M:231.0)	30.4
IPI00060800	Tax_Id=9606 Gene_Symbol=ZG16B Zymogen granule protein 16 homolog B	22.7	221.2 (M:221.2)	25.0
IPI00170635	Tax_Id=9606 Gene_Symbol=SECTM1 Secreted and transmembrane protein 1	27.0	205.1 (M:205.1)	21.0
IPI00930442	Tax_Id=9606 Gene_Symbol=IGHG4 Putative uncharacterized protein DKFZp686M24218	52.4	203.3 (M:203.3)	18.5
IPI00387113	Tax_Id=9606 Gene_Symbol=- Ig kappa chain V-III region B6	11.6	194.2 (M:194.2)	16.7
IPI00032293	Tax_Id=9606 Gene_Symbol=CST3 Cystatin-C	15.8	183.0 (M:183.0)	30.1
IPI00022429	Tax_Id=9606 Gene_Symbol=ORM1 Alpha-1-acid glycoprotein 1	23.5	181.3 (M:181.3)	25.4
IPI00005859	Tax_Id=9606 Gene_Symbol=KRT75 Keratin, type II cytoskeletal 75	59.5	177.5 (M:177.5)	7.4
IPI00387025	Tax_Id=9606 Gene_Symbol=- Ig kappa chain V-I region DEE	11.7	168.1 (M:168.1)	16.7
IPI00003469	Tax_Id=9606 Gene_Symbol=- Ig kappa chain V-I region WEA	11.8	167.2 (M:167.2)	16.7
IPI00976798	Tax_Id=9606 Gene_Symbol=- Similar to Kappa light chain variable region	12.3	158.8 (M:158.8)	14.3
IPI00027827	Tax_Id=9606 Gene_Symbol=SOD3 Extracellular superoxide dismutase [Cu-Zn]	25.8	157.9 (M:157.9)	20.0
IPI00021304	Tax_Id=9606 Gene_Symbol=KRT2 Keratin, type II cytoskeletal 2 epidermal	65.8	148.9 (M:148.9)	6.8
IPI00021085	Tax_Id=9606 Gene_Symbol=PGLYRP1 Peptidoglycan recognition protein 1	21.7	142.2 (M:142.2)	15.8
IPI00029997	Tax_Id=9606 Gene_Symbol=PGLS 6-phosphogluconolactonase	27.5	128.0 (M:128.0)	17.8
IPI00827892	Tax_Id=9606 Gene_Symbol=- VH87-2 protein (Fragment)	14.5	126.6 (M:126.6)	14.1
IPI00292946	Tax_Id=9606 Gene_Symbol=SERPINA7 Thyroxine-binding globulin	46.3	120.0 (M:120.0)	14.5
IPI00022255	Tax_Id=9606 Gene_Symbol=OLFM4 Olfactomedin-4	57.2	117.7 (M:117.7)	10.6
IPI00018953	Tax_Id=9606 Gene_Symbol=DPP4 Dipeptidyl peptidase 4	88.2	109.2 (M:109.2)	5.2
IPI00031065	Tax_Id=9606 Gene_Symbol=DNASE1 Deoxyribonuclease-1	31.4	107.5 (M:107.5)	16.3
IPI00219221	Tax_Id=9606 Gene_Symbol=LGALS7B;LGALS7 Galectin-7	15.1	103.4 (M:103.4)	19.1
IPI00062120	Tax_Id=9606 Gene_Symbol=S100A16 Protein S100-A16	11.8	99.1 (M:99.1)	29.1
IPI00410714	Tax_Id=9606 Gene_Symbol=HBA2;HBA1 Hemoglobin subunit alpha	15.2	95.3 (M:95.3)	30.3
IPI00027482	Tax_Id=9606 Gene_Symbol=SERPINA6 Corticosteroid-binding globulin	45.1	88.1 (M:88.1)	8.9
IPI00479116	Tax_Id=9606 Gene_Symbol=CPN2 Carboxypeptidase N subunit 2	60.5	85.2 (M:85.2)	7.9
IPI00009276	Tax_Id=9606 Gene_Symbol=PROCR Endothelial protein C receptor precursor	30.7	84.3 (M:84.3)	6.9
IPI00027462	Tax_Id=9606 Gene_Symbol=S100A9 Protein S100-A9	13.2	83.9 (M:83.9)	26.3
IPI00019449	Tax_Id=9606 Gene_Symbol=RNASE2 Non-secretory ribonuclease	18.3	80.0 (M:80.0)	9.3
IPI00032220	Tax_Id=9606 Gene_Symbol=AGT Angiotensinogen	53.1	79.9 (M:79.9)	3.5
IPI00009997	Tax_Id=9606 Gene_Symbol=B3GNT1 N-acetyllactosaminide beta-1,3-N-acetylglucosaminyltransferase	47.1	78.0 (M:78.0)	3.9
IPI00021828	Tax_Id=9606 Gene_Symbol=CSTB Cystatin-B	11.1	76.8 (M:76.8)	33.7
IPI00020091	Tax_Id=9606 Gene_Symbol=ORM2 Alpha-1-acid glycoprotein 2	23.6	75.3 (M:75.3)	18.4
IPI00014055	Tax_Id=9606 Gene_Symbol=NAPSA Napsin-A	45.4	70.8 (M:70.8)	5.0
IPI00216691	Tax_Id=9606 Gene_Symbol=PFN1 Profilin-1	15.0	70.0 (M:70.0)	10.0
IPI00853068	Tax_Id=9606 Gene_Symbol=HBA2;HBA1 Hemoglobin alpha-2	11.9	67.8 (M:67.8)	32.7
IPI00176427	Tax_Id=9606 Gene_Symbol=CADM4 Cell adhesion molecule 4	42.8	66.9 (M:66.9)	4.1
IPI00059476	Tax_Id=9606 Gene_Symbol=DPEP1 Dipeptidase 1	45.6	65.8 (M:65.8)	5.1
IPI00304273	Tax_Id=9606 Gene_Symbol=APOA4 Apolipoprotein A-IV	45.4	64.5 (M:64.5)	4.8
IPI00382436	Tax_Id=9606 Gene_Symbol=- Ig lambda chain V-III region SH	11.4	62.9 (M:62.9)	16.7
IPI00023648	Tax_Id=9606 Gene_Symbol=ISLR Immunoglobulin superfamily containing leucine-rich repeat protein	46.0	62.7 (M:62.7)	4.9
IPI00386131	Tax_Id=9606 Gene_Symbol=- Ig kappa chain V-III region IARC/BL41	14.1	62.5 (M:62.5)	12.5
IPI00009901	Tax_Id=9606 Gene_Symbol=NUTF2 Nuclear transport factor 2	14.5	62.2 (M:62.2)	11.0
IPI00414467	Tax_Id=9606 Gene_Symbol=COLEC12 Isoform 1 of Collectin-12	81.5	61.2 (M:61.2)	1.6
IPI00003470	Tax_Id=9606 Gene_Symbol=- Ig kappa chain V-I region Wes	11.6	60.9 (M:60.9)	16.7
IPI00012818	Tax_Id=9606 Gene_Symbol=AQP2 Aquaporin-2	28.8	60.5 (M:60.5)	4.1
IPI00013438	Tax_Id=9606 Gene_Symbol=IGLL1 Immunoglobulin lambda-like polypeptide 1	22.9	60.1 (M:60.1)	7.0
IPI00007778	Tax_Id=9606 Gene_Symbol=CTBS Di-N-acetylchitobiase	43.7	59.0 (M:59.0)	8.1
IPI00979320	Tax_Id=9606 Gene_Symbol=- Similar to Cold agglutinin FS-1 L-chain	8.1	56.9 (M:56.9)	17.6
IPI00021302	Tax_Id=9606 Gene_Symbol=SUSD2 Sushi domain-containing protein 2	90.1	56.3 (M:56.3)	2.4
IPI00056742	Tax_Id=9606 Gene_Symbol=TCHHL1 Trichohyalin-like protein 1	99.2	55.1 (M:55.1)	3.0
IPI00185661	Tax_Id=9606 Gene_Symbol=USP32 Ubiquitin carboxyl-terminal hydrolase 32	181.5	54.0 (M:54.0)	3.6
IPI00382499	Tax_Id=9606 Gene_Symbol=- Ig heavy chain V-III region JON	12.6	53.4 (M:53.4)	16.5
IPI00010214	Tax_Id=9606 Gene_Symbol=S100A14 Protein S100-A14	11.7	53.3 (M:53.3)	14.4
IPI00026256	Tax_Id=9606 Gene_Symbol=FLG Filaggrin	434.9	53.1 (M:53.1)	0.5
IPI00030790	Tax_Id=9606 Gene_Symbol=KIAA0556 Uncharacterized protein KIAA0556	180.8	53.1 (M:53.1)	0.0
IPI00006971	Tax_Id=9606 Gene_Symbol=CD248 Isoform 1 of Endosialin	80.8	52.8 (M:52.8)	2.9
IPI00298057	Tax_Id=9606 Gene_Symbol=PPL Periplakin	204.6	51.9 (M:51.9)	0.9
IPI00783987	Tax_Id=9606 Gene_Symbol=C3 Complement C3 (Fragment)	187.0	51.5 (M:51.5)	1.8
IPI00929313	Tax_Id=9606 Gene_Symbol=CCDC168 hypothetical protein LOC643677	801.4	51.5 (M:51.5)	0.0
IPI00382440	Tax_Id=9606 Gene_Symbol=- Ig lambda chain V-IV region Hil	11.5	51.4 (M:51.4)	17.8
IPI00019943	Tax_Id=9606 Gene_Symbol=AFM Afamin	69.0	49.7 (M:49.7)	2.7
IPI00007726	Tax_Id=9606 Gene_Symbol=KLK13 Kallikrein-13	30.6	49.5 (M:49.5)	5.8
IPI00001952	Tax_Id=9606 Gene_Symbol=ENDOD1 Endonuclease domain-containing 1 protein	55.0	49.1 (M:49.1)	2.8
IPI00554711	Tax_Id=9606 Gene_Symbol=JUP Junction plakoglobin	81.7	48.4 (M:48.4)	6.4
IPI00022974	Tax_Id=9606 Gene_Symbol=PIP Prolactin-inducible protein	16.6	47.8 (M:47.8)	8.2
IPI00026926	Tax_Id=9606 Gene_Symbol=GUCA2A Guanylin	12.4	47.4 (M:47.4)	8.7
IPI00009027	Tax_Id=9606 Gene_Symbol=REG1A Lithostathine-1-alpha	18.7	47.3 (M:47.3)	15.7
IPI00329538	Tax_Id=9606 Gene_Symbol=PRSS8 Prostasin	36.4	47.0 (M:47.0)	4.1
IPI00007047	Tax_Id=9606 Gene_Symbol=S100A8 Protein S100-A8	10.8	46.5 (M:46.5)	23.7
IPI00220301	Tax_Id=9606 Gene_Symbol=PRDX6 Peroxiredoxin-6	25.0	46.2 (M:46.2)	4.0
IPI00384404	Tax_Id=9606 Gene_Symbol=- Rheumatoid factor RF-ET9 (Fragment)	12.6	44.5 (M:44.5)	13.9
IPI00383970	Tax_Id=9606 Gene_Symbol=MUM1L1 PWWP domain-containing protein MUM1L1	79.0	44.1 (M:44.1)	3.2
IPI00925437	Tax_Id=9606 Gene_Symbol=PSMD2 Protein	22.4	42.9 (M:42.9)	3.0
IPI00220668	Tax_Id=9606 Gene_Symbol=SHMT1 Isoform 2 of Serine hydroxymethyltransferase, cytosolic	49.0	41.8 (M:41.8)	7.2
IPI00783982	Tax_Id=9606 Gene_Symbol=COPG Coatomer subunit gamma	97.7	41.5 (M:41.5)	5.0
IPI00216984	Tax_Id=9606 Gene_Symbol=CALML3 Calmodulin-like protein 3	16.9	41.3 (M:41.3)	7.4
IPI00220271	Tax_Id=9606 Gene_Symbol=AKR1A1 Alcohol dehydrogenase [NADP+]	36.5	40.5 (M:40.5)	5.8
IPI00419958	Tax_Id=9606 Gene_Symbol=CASC1 Isoform 3 of Cancer susceptibility candidate protein 1	79.3	39.4 (M:39.4)	4.3
IPI00647605	Tax_Id=9606 Gene_Symbol=PLEKHG1 Uncharacterized protein	4.9	38.8 (M:38.8)	32.6
IPI00910314	Tax_Id=9606 Gene_Symbol=TRIM54 cDNA FLJ60896, highly similar to Tripartite motif-containing protein 54	21.5	37.7 (M:37.7)	14.5
IPI00644766	Tax_Id=9606 Gene_Symbol=TOR1AIP1 Torsin A interacting protein 1	33.7	37.4 (M:37.4)	14.5
IPI00640211	Tax_Id=9606 Gene_Symbol=OR2J3;OR2J4P olfactory receptor 2J3	35.0	36.9 (M:36.9)	15.8
IPI00022479	Tax_Id=9606 Gene_Symbol=HERC1 Uncharacterized protein	532.0	36.7 (M:36.7)	0.2
IPI00021076	Tax_Id=9606 Gene_Symbol=PKP4 Plakophilin-4	134.2	35.3 (M:35.3)	0.8
IPI00019157	Tax_Id=9606 Gene_Symbol=CSPG4 Chondroitin sulfate proteoglycan 4	250.4	34.7 (M:34.7)	0.6
IPI00015504	Tax_Id=9606 Gene_Symbol=HHIPL2 HHIP-like protein 2	80.7	34.4 (M:34.4)	1.2
IPI00983474	Tax_Id=9606 Gene_Symbol=NUP98 Protein	18.5	34.4 (M:34.4)	10.1
IPI00064935	Tax_Id=9606 Gene_Symbol=ALPK3 Alpha-protein kinase 3	201.1	34.4 (M:34.4)	0.9
IPI00413265	Tax_Id=9606 Gene_Symbol=SMC5 Structural maintenance of chromosomes protein 5	128.7	34.2 (M:34.2)	1.0
IPI00745395	Tax_Id=9606 Gene_Symbol=- Conserved hypothetical protein	23.4	34.2 (M:34.2)	8.1
IPI00640707	Tax_Id=9606 Gene_Symbol=SIRPD Signal-regulatory protein delta	8.9	34.1 (M:34.1)	18.8
IPI00031752	Tax_Id=9606 Gene_Symbol=RNF6 E3 ubiquitin-protein ligase RNF6	78.0	34.1 (M:34.1)	2.3
IPI00745054	Tax_Id=9606 Gene_Symbol=- Conserved hypothetical protein	11.1	34.1 (M:34.1)	0.0
IPI00642510	Tax_Id=9606 Gene_Symbol=TEX10 testis-expressed sequence 10 protein isoform 2	103.8	34.0 (M:34.0)	0.0
IPI00926050	Tax_Id=9606 Gene_Symbol=ANKIB1 Protein	18.3	33.8 (M:33.8)	8.0
IPI00173461	Tax_Id=9606 Gene_Symbol=JPH1 Junctophilin-1	71.6	33.8 (M:33.8)	2.1
IPI00033138	Tax_Id=9606 Gene_Symbol=PPARGC1A Peroxisome proliferator-activated receptor gamma coactivator 1-alpha	91.0	33.7 (M:33.7)	1.4
IPI00457006	Tax_Id=9606 Gene_Symbol=- Protein	16.7	33.7 (M:33.7)	10.9
IPI00152701	Tax_Id=9606 Gene_Symbol=PLCD3 1-phosphatidylinositol-4,5-bisphosphate phosphodiesterase delta-3	89.2	33.0 (M:33.0)	1.5
IPI00103483	Tax_Id=9606 Gene_Symbol=COBRA1 Negative elongation factor B	65.7	32.9 (M:32.9)	2.6
IPI00174574	Tax_Id=9606 Gene_Symbol=CCDC147 Coiled-coil domain-containing protein 147	103.4	32.8 (M:32.8)	1.1
IPI00303832	Tax_Id=9606 Gene_Symbol=RTF1 RNA polymerase-associated protein RTF1 homolog	80.3	32.5 (M:32.5)	3.0
IPI00556442	Tax_Id=9606 Gene_Symbol=IGFBP2 Insulin-like growth factor binding protein 2 variant (Fragment)	30.3	32.4 (M:32.4)	3.8
IPI00894207	Tax_Id=9606 Gene_Symbol=LRRK2 Protein	23.0	32.3 (M:32.3)	4.8
IPI01015924	Tax_Id=9606 Gene_Symbol=SHMT1 Serine hydroxymethyltransferase	37.6	32.0 (M:32.0)	9.9
IPI00329536	Tax_Id=9606 Gene_Symbol=EEA1 Early endosome antigen 1	162.4	31.9 (M:31.9)	0.0
IPI00872370	Tax_Id=9606 Gene_Symbol=NEBL Nebulette variant 4	116.6	31.7 (M:31.7)	0.0
IPI00953956	Tax_Id=9606 Gene_Symbol=DDX4 probable ATP-dependent RNA helicase DDX4 isoform 3	77.0	31.7 (M:31.7)	1.7
IPI00217992	Tax_Id=9606 Gene_Symbol=DST Isoform 3 of Dystonin	306.6	31.7 (M:31.7)	0.4
IPI00001985	Tax_Id=9606 Gene_Symbol=VPS18 Vacuolar protein sorting-associated protein 18 homolog	110.1	31.4 (M:31.4)	1.3
IPI00644382	Tax_Id=9606 Gene_Symbol=RFWD2 Protein	12.4	30.3 (M:30.3)	15.0
IPI00293276	Tax_Id=9606 Gene_Symbol=MIF Macrophage migration inhibitory factor	12.5	30.1 (M:30.1)	9.6
IPI00175793	Tax_Id=9606 Gene_Symbol=VMAC Vimentin-type intermediate filament-associated coiled-coil protein	18.3	29.8 (M:29.8)	5.9
IPI00375127	Tax_Id=9606 Gene_Symbol=EIF4H Similar to mKIAA0038 protein	32.6	29.5 (M:29.5)	5.1
IPI00027166	Tax_Id=9606 Gene_Symbol=TIMP2 Metalloproteinase inhibitor 2	24.4	29.4 (M:29.4)	6.4
IPI00792691	Tax_Id=9606 Gene_Symbol=SYCP2 Uncharacterized protein	13.4	29.1 (M:29.1)	11.0
IPI00874020	Tax_Id=9606 Gene_Symbol=PCBD2 Pterin-4-alpha-carbinolamine dehydratase 2	14.4	28.2 (M:28.2)	14.6
IPI00872124	Tax_Id=9606 Gene_Symbol=CASP5 Protein	13.4	27.0 (M:27.0)	7.7
IPI00004317	Tax_Id=9606 Gene_Symbol=POLG DNA polymerase subunit gamma-1	139.5	26.9 (M:26.9)	0.7
IPI00382483	Tax_Id=9606 Gene_Symbol=- Ig heavy chain V-III region GA	13.2	26.8 (M:26.8)	15.6
IPI00009441	Tax_Id=9606 Gene_Symbol=TMEM216 transmembrane protein 216 isoform 2	16.5	26.7 (M:26.7)	20.0
IPI01011563	Tax_Id=9606 Gene_Symbol=HYDIN2;HYDIN Protein	5.8	25.8 (M:25.8)	32.7
IPI00973510	Tax_Id=9606 Gene_Symbol=HLA-DRB4;HLA-DRB3;LOC649783;HLA-DRB1;HLA-DRB5 HLA-DRB1-1113 protein	16.0	25.8 (M:25.8)	11.8
IPI00297089	Tax_Id=9606 Gene_Symbol=AKAP6 A-kinase anchor protein 6	256.6	25.6 (M:25.6)	0.5
IPI00454910	Tax_Id=9606 Gene_Symbol=CDC42BPG Serine/threonine-protein kinase MRCK gamma	172.4	25.4 (M:25.4)	0.8
IPI00982758	Tax_Id=9606 Gene_Symbol=ZNF707 Uncharacterized protein	14.7	25.2 (M:25.2)	12.7
IPI00513885	Tax_Id=9606 Gene_Symbol=ARHGEF19 Rho guanine nucleotide exchange factor (GEF) 19	34.6	25.2 (M:25.2)	2.6
IPI00887938	Tax_Id=9606 Gene_Symbol=SETP20 protein SET-like	43.8	25.0 (M:25.0)	3.1
IPI00465421	Tax_Id=9606 Gene_Symbol=RPRD1B Putative uncharacterized protein DKFZp434P0735	11.3	25.0 (M:25.0)	9.6
IPI00159049	Tax_Id=9606 Gene_Symbol=SETBP1 Isoform 1 of SET-binding protein	174.9	24.9 (M:24.9)	1.0
IPI00296594	Tax_Id=9606 Gene_Symbol=RYBP RING1 and YY1-binding protein	24.8	24.6 (M:24.6)	4.4
IPI00328722	Tax_Id=9606 Gene_Symbol=SLC9A11 Sodium/hydrogen exchanger 11	129.0	24.4 (M:24.4)	2.8
IPI00419908	Tax_Id=9606 Gene_Symbol=GPR179 Probable G-protein coupled receptor 179	257.2	24.3 (M:24.3)	0.8
IPI00940215	Tax_Id=9606 Gene_Symbol=ZNF766 cDNA FLJ40410 fis, clone TESTI2037819, moderately similar to Zinc finger protein 610	54.4	24.0 (M:24.0)	1.9
IPI00383447	Tax_Id=9606 Gene_Symbol=AFAP1L1 Isoform 3 of Actin filament-associated protein 1-like 1	42.2	23.8 (M:23.8)	3.2
IPI00946253	Tax_Id=9606 Gene_Symbol=SLMAP Protein	7.4	23.6 (M:23.6)	16.9
IPI00830107	Tax_Id=9606 Gene_Symbol=IGLV5-45 V4-2 protein	13.2	23.5 (M:23.5)	7.3
IPI00915900	Tax_Id=9606 Gene_Symbol=OSBPL3 Uncharacterized protein	12.8	23.4 (M:23.4)	16.1
IPI00945964	Tax_Id=9606 Gene_Symbol=GFM1 Isoform 2 of Elongation factor G, mitochondrial	85.8	23.3 (M:23.3)	1.0
IPI00853160	Tax_Id=9606 Gene_Symbol=C5orf38 Isoform 2 of Protein CEI	24.4	23.1 (M:23.1)	4.4
IPI00984052	Tax_Id=9606 Gene_Symbol=MLL 17 kDa protein	16.9	23.0 (M:23.0)	7.5
IPI00151141	Tax_Id=9606 Gene_Symbol=WNK4 Isoform 1 of Serine/threonine-protein kinase WNK4	134.7	22.5 (M:22.5)	1.3
IPI00446003	Tax_Id=9606 Gene_Symbol=- cDNA FLJ43210 fis, clone FEBRA2020582	15.5	22.4 (M:22.4)	6.2
IPI00377096	Tax_Id=9606 Gene_Symbol=DCDC1 Doublecortin domain-containing protein 1	39.8	22.3 (M:22.3)	2.8
IPI00455074	Tax_Id=9606 Gene_Symbol=ERVK-6 HERV-K_1q23.3 provirus ancestral Pol protein	91.9	22.3 (M:22.3)	3.8
IPI00023868	Tax_Id=9606 Gene_Symbol=ABCC2 Canalicular multispecific organic anion transporter 1	174.1	22.3 (M:22.3)	0.6
IPI00011044	Tax_Id=9606 Gene_Symbol=RP1 Oxygen-regulated protein 1	240.5	22.2 (M:22.2)	0.9
IPI00747499	Tax_Id=9606 Gene_Symbol=LRRC63 Leucine-rich repeat-containing protein 63	66.5	21.9 (M:21.9)	2.9
IPI00386224	Tax_Id=9606 Gene_Symbol=- Testis specific kinase-1 (Fragment)	13.5	21.9 (M:21.9)	5.6
IPI00984335	Tax_Id=9606 Gene_Symbol=ABCA10 Uncharacterized protein	150.8	21.7 (M:21.7)	1.0
IPI00604547	Tax_Id=9606 Gene_Symbol=AKIRIN2 Akirin-2	22.5	21.7 (M:21.7)	6.4
IPI00974513	Tax_Id=9606 Gene_Symbol=ANKRD6 Uncharacterized protein	32.7	21.6 (M:21.6)	5.2
IPI01026235	Tax_Id=9606 Gene_Symbol=EVL 22 kDa protein	22.0	21.6 (M:21.6)	8.8
IPI00395950	Tax_Id=9606 Gene_Symbol=CDR2L Cerebellar degeneration-related protein 2-like	53.0	21.4 (M:21.4)	1.9
IPI00007600	Tax_Id=9606 Gene_Symbol=MTNR1A Melatonin receptor type 1A	39.3	21.4 (M:21.4)	4.9
IPI00790402	Tax_Id=9606 Gene_Symbol=- Similar to cDNA sequence BC027231	2.7	21.2 (M:21.2)	60.9
IPI00914899	Tax_Id=9606 Gene_Symbol=LAMC3 Laminin subunit gamma-3 precursor	171.9	21.2 (M:21.2)	1.0
IPI00745628	Tax_Id=9606 Gene_Symbol=CCDC160 Coiled-coil domain-containing protein 160	38.3	20.9 (M:20.9)	4.6
IPI01009918	Tax_Id=9606 Gene_Symbol=PRSS1 Uncharacterized protein	25.4	20.9 (M:20.9)	4.2
IPI00745501	Tax_Id=9606 Gene_Symbol=- cDNA FLJ43617 fis, clone SPLEN2016863	39.7	20.9 (M:20.9)	4.2
IPI00432358	Tax_Id=9606 Gene_Symbol=LOC100133299 GALI1870	13.5	20.8 (M:20.8)	13.2
IPI00966905	Tax_Id=9606 Gene_Symbol=ANK2 Uncharacterized protein	11.9	20.6 (M:20.6)	12.5
IPI00893560	Tax_Id=9606 Gene_Symbol=- Protein	12.7	20.6 (M:20.6)	10.5
IPI00016637	Tax_Id=9606 Gene_Symbol=OXSM Isoform 1 of 3-oxoacyl-[acyl-carrier-protein] synthase, mitochondrial	48.8	20.6 (M:20.6)	2.4
IPI00005750	Tax_Id=9606 Gene_Symbol=PKDREJ PKDREJ (Fragment)	255.5	20.5 (M:20.5)	0.9
IPI00006440	Tax_Id=9606 Gene_Symbol=MRPS7 28S ribosomal protein S7, mitochondrial	28.1	20.4 (M:20.4)	5.4
IPI00917089	Tax_Id=9606 Gene_Symbol=RAB17 Uncharacterized protein	5.6	20.4 (M:20.4)	40.7
IPI01023009	Tax_Id=9606 Gene_Symbol=CNOT2 Uncharacterized protein	9.0	20.4 (M:20.4)	17.3
IPI00646304	Tax_Id=9606 Gene_Symbol=PPIB Peptidyl-prolyl cis-trans isomerase B	23.7	20.3 (M:20.3)	5.1
IPI01010351	Tax_Id=9606 Gene_Symbol=SMARCB1 Integrase interactor 1 protein isoform F (Fragment)	3.1	20.2 (M:20.2)	61.5
IPI00883997	Tax_Id=9606 Gene_Symbol=CCDC19 Coiled-coil domain-containing protein 19	61.6	20.2 (M:20.2)	3.1
IPI00005630	Tax_Id=9606 Gene_Symbol=E2F1 Transcription factor E2F1	46.9	20.1 (M:20.1)	3.2
IPI00301711	Tax_Id=9606 Gene_Symbol=C2CD4A C2 calcium-dependent domain-containing protein 4A	39.7	20.1 (M:20.1)	5.1
IPI00746465	Tax_Id=9606 Gene_Symbol=- Similar to Cytochrome P450 20A1	9.9	20.0 (M:20.0)	9.2
IPI00873498	Tax_Id=9606 Gene_Symbol=GLTSCR1 Isoform 2 of Glioma tumor suppressor candidate region gene 1 protein	134.1	20.0 (M:20.0)	0.9
IPI00103324	Tax_Id=9606 Gene_Symbol=C7orf45 Uncharacterized protein C7orf45	28.1	19.9 (M:19.9)	5.7
IPI00647050	Tax_Id=9606 Gene_Symbol=RTCD1 Uncharacterized protein	5.1	19.9 (M:19.9)	18.4
IPI00027264	Tax_Id=9606 Gene_Symbol=CALB2 Calretinin	31.5	19.8 (M:19.8)	4.8
IPI00878073	Tax_Id=9606 Gene_Symbol=C17orf37 Protein C17orf37	12.4	19.7 (M:19.7)	9.6
IPI00982234	Tax_Id=9606 Gene_Symbol=MYB V-myb myeloblastosis viral oncogene homologue	69.3	19.7 (M:19.7)	2.0
IPI00018290	Tax_Id=9606 Gene_Symbol=MOS Proto-oncogene serine/threonine-protein kinase mos	37.8	19.6 (M:19.6)	2.9
IPI00013183	Tax_Id=9606 Gene_Symbol=UBA7 Ubiquitin-like modifier-activating enzyme 7	111.6	19.6 (M:19.6)	1.2
IPI00910790	Tax_Id=9606 Gene_Symbol=CLASRP cDNA FLJ54587, highly similar to Splicing factor, arginine/serine-rich 16	70.2	19.5 (M:19.5)	2.9
IPI00647656	Tax_Id=9606 Gene_Symbol=NLRP12 Uncharacterized protein	114.0	19.5 (M:19.5)	1.3
IPI00893251	Tax_Id=9606 Gene_Symbol=SF1 Uncharacterized protein	4.5	19.5 (M:19.5)	41.2
IPI00008377	Tax_Id=9606 Gene_Symbol=LRRC3 Leucine-rich repeat-containing protein 3	28.1	19.4 (M:19.4)	6.2
IPI00019411	Tax_Id=9606 Gene_Symbol=CYP2J2 Cytochrome P450 2J2	57.6	19.4 (M:19.4)	2.4
IPI00012851	Tax_Id=9606 Gene_Symbol=ATP8B1 Probable phospholipid-transporting ATPase IC	143.6	19.4 (M:19.4)	0.6
IPI00401831	Tax_Id=9606 Gene_Symbol=PLEKHH1 Isoform 1 of Pleckstrin homology domain-containing family H member 1	151.1	19.4 (M:19.4)	1.1
IPI00376457	Tax_Id=9606 Gene_Symbol=CD300E cDNA FLJ61198, highly similar to Homo sapiens CD300 antigen like family member E (CD300LE), mRNA	27.7	19.2 (M:19.2)	5.3
IPI00641472	Tax_Id=9606 Gene_Symbol=C10orf136 Putative uncharacterized protein C10orf136	6.8	19.2 (M:19.2)	47.6
IPI00550126	Tax_Id=9606 Gene_Symbol=FBXO47 F-box only protein 47	51.9	19.1 (M:19.1)	3.3
IPI00167196	Tax_Id=9606 Gene_Symbol=UBL4B Ubiquitin-like protein 4B	19.9	19.1 (M:19.1)	9.2
IPI00741855	Tax_Id=9606 Gene_Symbol=KRT39 Keratin, type I cytoskeletal 39	55.6	19.1 (M:19.1)	3.5
IPI00657982	Tax_Id=9606 Gene_Symbol=HJURP 29 kDa protein	29.3	19.1 (M:19.1)	4.1
IPI00927918	Tax_Id=9606 Gene_Symbol=MLH1 MutL protein homolog 1 variant	75.8	19.1 (M:19.1)	1.5
IPI00300623	Tax_Id=9606 Gene_Symbol=PMCH Pro-MCH	18.7	19.1 (M:19.1)	9.1
IPI00180408	Tax_Id=9606 Gene_Symbol=MYH15 Myosin-15	224.5	19.0 (M:19.0)	0.5
IPI00443022	Tax_Id=9606 Gene_Symbol=- CDNA FLJ26091 fis, clone RCT06468 (Fragment)	15.4	19.0 (M:19.0)	8.0
IPI00447178	Tax_Id=9606 Gene_Symbol=- Antigen MLAA-20 (Fragment)	28.1	19.0 (M:19.0)	4.9
IPI00168249	Tax_Id=9606 Gene_Symbol=KIRREL cDNA FLJ33235 fis, clone ASTRO2002202	22.7	19.0 (M:19.0)	4.8
IPI00935968	Tax_Id=9606 Gene_Symbol=ZNF724P Putative zinc finger protein 724	71.1	19.0 (M:19.0)	1.9
IPI00295844	Tax_Id=9606 Gene_Symbol=LOC100128310 Uncharacterized protein	14.7	18.9 (M:18.9)	13.6
IPI00644680	Tax_Id=9606 Gene_Symbol=ZNF469 Zinc finger protein 469	409.9	18.9 (M:18.9)	0.3
IPI00215920	Tax_Id=9606 Gene_Symbol=ARF6 ADP-ribosylation factor 6	20.1	18.9 (M:18.9)	6.3
IPI00215890	Tax_Id=9606 Gene_Symbol=ZNF22 Zinc finger protein 22	25.9	18.8 (M:18.8)	5.8
IPI00926182	Tax_Id=9606 Gene_Symbol=TOP2B 8 kDa protein	8.2	18.8 (M:18.8)	21.4
IPI01013882	Tax_Id=9606 Gene_Symbol=KIAA0195 cDNA FLJ58177, highly similar to Transmembrane protein 94	152.1	18.7 (M:18.7)	0.9
IPI00306794	Tax_Id=9606 Gene_Symbol=CARD6 Caspase recruitment domain-containing protein 6	116.4	18.7 (M:18.7)	1.4
IPI00022460	Tax_Id=9606 Gene_Symbol=ZNF592 Zinc finger protein 592	137.4	18.7 (M:18.7)	0.8
IPI00954850	Tax_Id=9606 Gene_Symbol=STARD9 stAR-related lipid transfer protein 9	516.0	18.7 (M:18.7)	0.2
IPI00157358	Tax_Id=9606 Gene_Symbol=CDCA4 Cell division cycle-associated protein 4	26.1	18.7 (M:18.7)	3.7
IPI00307446	Tax_Id=9606 Gene_Symbol=CDHR2 Cadherin-related family member 2	141.5	18.7 (M:18.7)	0.7
IPI00478033	Tax_Id=9606 Gene_Symbol=ST6GALNAC6 Similar to Alpha-N-acetylgalactosaminide alpha-2,6-sialyltransferase 6	40.8	18.7 (M:18.7)	4.3
IPI00006193	Tax_Id=9606 Gene_Symbol=NTN3 Netrin-3	61.4	18.7 (M:18.7)	2.2
IPI00010388	Tax_Id=9606 Gene_Symbol=CENPB Major centromere autoantigen B	65.1	18.7 (M:18.7)	2.2
IPI00168139	Tax_Id=9606 Gene_Symbol=MON1A Isoform 3 of Vacuolar fusion protein MON1 homolog A	33.7	18.7 (M:18.7)	2.3
IPI00022331	Tax_Id=9606 Gene_Symbol=LCAT Phosphatidylcholine-sterol acyltransferase	49.5	18.6 (M:18.6)	3.2
IPI00029236	Tax_Id=9606 Gene_Symbol=IGFBP5 Insulin-like growth factor-binding protein 5	30.5	18.6 (M:18.6)	4.4
IPI00302467	Tax_Id=9606 Gene_Symbol=CCDC54 Coiled-coil domain-containing protein 54	37.9	18.5 (M:18.5)	2.1
IPI00307535	Tax_Id=9606 Gene_Symbol=KLHL15 Kelch-like protein 15	69.7	18.5 (M:18.5)	4.3
IPI00015079	Tax_Id=9606 Gene_Symbol=IFNK Interferon kappa	25.2	18.5 (M:18.5)	7.2
IPI00064799	Tax_Id=9606 Gene_Symbol=SLC35G5 Protein AMAC1L2	35.1	18.4 (M:18.4)	5.0
IPI00927453	Tax_Id=9606 Gene_Symbol=LZTFL1 Uncharacterized protein	12.3	18.4 (M:18.4)	17.6
IPI01012018	Tax_Id=9606 Gene_Symbol=LONRF3 LON peptidase N-terminal domain and ring finger 3	59.4	18.4 (M:18.4)	2.9
IPI00748875	Tax_Id=9606 Gene_Symbol=LOC286121 Conserved hypothetical protein	27.5	18.3 (M:18.3)	4.3
IPI00942352	Tax_Id=9606 Gene_Symbol=WASIR2 Putative uncharacterized protein gs3	13.1	18.3 (M:18.3)	8.5
IPI00170508	Tax_Id=9606 Gene_Symbol=CAMK1D Isoform 1 of Calcium/calmodulin-dependent protein kinase type 1D	42.9	18.3 (M:18.3)	3.9
IPI00740019	Tax_Id=9606 Gene_Symbol=CCDC88C Isoform 1 of Protein Daple	228.1	18.3 (M:18.3)	0.5
IPI00979702	Tax_Id=9606 Gene_Symbol=ADAMTS1 Uncharacterized protein	18.8	18.2 (M:18.2)	9.9
IPI00016470	Tax_Id=9606 Gene_Symbol=SYNDIG1 Synapse differentiation-inducing gene protein 1	28.5	18.2 (M:18.2)	5.8
IPI00017111	Tax_Id=9606 Gene_Symbol=- PRO3098	4.4	18.2 (M:18.2)	23.1
IPI00384549	Tax_Id=9606 Gene_Symbol=TTC31 TTC31 protein (Fragment)	53.3	18.2 (M:18.2)	2.1
IPI00910546	Tax_Id=9606 Gene_Symbol=RGS22 cDNA FLJ54512, highly similar to Homo sapiens regulator of G-protein signalling 22 (RGS22), mRNA	84.9	18.1 (M:18.1)	2.3
IPI00807647	Tax_Id=9606 Gene_Symbol=TRBV10-2 V_segment translation product	13.1	18.1 (M:18.1)	11.3
IPI00514095	Tax_Id=9606 Gene_Symbol=MDM4 Uncharacterized protein	14.5	18.1 (M:18.1)	14.5
IPI00922495	Tax_Id=9606 Gene_Symbol=CXorf49B;CXorf49 hypothetical protein LOC100132994	54.4	18.1 (M:18.1)	3.1
IPI00291488	Tax_Id=9606 Gene_Symbol=WFDC2 Isoform 1 of WAP four-disulfide core domain protein 2	13.0	18.0 (M:18.0)	27.4
IPI00018781	Tax_Id=9606 Gene_Symbol=MTERFD3 mTERF domain-containing protein 3, mitochondrial	44.4	18.0 (M:18.0)	5.5
IPI00981325	Tax_Id=9606 Gene_Symbol=TMEM67 Protein	9.9	18.0 (M:18.0)	21.8
IPI00445539	Tax_Id=9606 Gene_Symbol=UBR2 Isoform 3 of E3 ubiquitin-protein ligase UBR2	66.0	18.0 (M:18.0)	2.3
IPI00218414	Tax_Id=9606 Gene_Symbol=CA2 Carbonic anhydrase 2	29.2	18.0 (M:18.0)	6.2
IPI00000048	Tax_Id=9606 Gene_Symbol=IL20 Interleukin-20	20.1	17.9 (M:17.9)	9.7
IPI00607757	Tax_Id=9606 Gene_Symbol=ZNF688 zinc finger protein 688 isoform b	28.9	17.9 (M:17.9)	2.7
IPI00927741	Tax_Id=9606 Gene_Symbol=TMEM127 Uncharacterized protein	17.2	17.9 (M:17.9)	6.5
IPI00982531	Tax_Id=9606 Gene_Symbol=LOC100509824 hypothetical protein LOC100509824	15.3	17.9 (M:17.9)	12.8
IPI00735377	Tax_Id=9606 Gene_Symbol=FKSG49 Uncharacterized protein	21.6	17.9 (M:17.9)	5.1
IPI00981984	Tax_Id=9606 Gene_Symbol=PICALM Protein	25.5	17.8 (M:17.8)	6.1
IPI00744749	Tax_Id=9606 Gene_Symbol=LOC400622 Conserved hypothetical protein	21.0	17.8 (M:17.8)	5.0
IPI00921879	Tax_Id=9606 Gene_Symbol=- cDNA FLJ53547	13.2	17.8 (M:17.8)	12.3
IPI01018656	Tax_Id=9606 Gene_Symbol=ZNF155 63 kDa protein	63.3	17.8 (M:17.8)	2.9
IPI00515024	Tax_Id=9606 Gene_Symbol=GTPBP2 GTP binding protein 2	35.3	17.8 (M:17.8)	5.1
IPI00006114	Tax_Id=9606 Gene_Symbol=SERPINF1 Pigment epithelium-derived factor	46.3	17.8 (M:17.8)	3.3
IPI00916188	Tax_Id=9606 Gene_Symbol=NCL 32 kDa protein	32.4	17.8 (M:17.8)	4.4
IPI00746650	Tax_Id=9606 Gene_Symbol=NPAS2 Similar to Neuronal PAS domain-containing protein 2	16.1	17.8 (M:17.8)	7.2
IPI00749452	Tax_Id=9606 Gene_Symbol=CIR1 Isoform 1 of Corepressor interacting with RBPJ 1	52.3	17.7 (M:17.7)	2.9
IPI00746294	Tax_Id=9606 Gene_Symbol=- Conserved hypothetical protein	6.4	17.7 (M:17.7)	17.2
IPI00020684	Tax_Id=9606 Gene_Symbol=GCGR;DOC2B Double C2-like domain-containing protein beta	45.9	17.6 (M:17.6)	2.7
IPI01026306	Tax_Id=9606 Gene_Symbol=GOLGA5 Protein	12.8	17.6 (M:17.6)	13.7
IPI00303099	Tax_Id=9606 Gene_Symbol=CDCA8 Borealin	31.3	17.6 (M:17.6)	3.9
IPI00737545	Tax_Id=9606 Gene_Symbol=PEAK1 Pseudopodium-enriched atypical kinase 1	193.0	17.6 (M:17.6)	0.7
IPI00549292	Tax_Id=9606 Gene_Symbol=ZFP1 Isoform 1 of Zinc finger protein 1 homolog	47.5	17.6 (M:17.6)	7.4
IPI00604685	Tax_Id=9606 Gene_Symbol=FRMPD2 Isoform 5 of FERM and PDZ domain-containing protein 2	28.8	17.6 (M:17.6)	10.7
IPI00983447	Tax_Id=9606 Gene_Symbol=NFASC Similar to SubName: Full=Neurofascin; Flags: Fragment;	12.9	17.5 (M:17.5)	17.2
IPI00852693	Tax_Id=9606 Gene_Symbol=LMF2 Isoform 2 of Lipase maturation factor 2	76.9	17.5 (M:17.5)	2.6
IPI00784136	Tax_Id=9606 Gene_Symbol=- Similar to Neutral amino acid transporter B	6.5	17.5 (M:17.5)	16.9
IPI00922804	Tax_Id=9606 Gene_Symbol=- cDNA FLJ55212, highly similar to Erythroid membrane-associated protein	31.3	17.5 (M:17.5)	8.5
IPI00217469	Tax_Id=9606 Gene_Symbol=HIST1H1A Histone H1.1	21.8	17.5 (M:17.5)	4.2
IPI00981084	Tax_Id=9606 Gene_Symbol=VPS13B Protein	17.0	17.5 (M:17.5)	8.4
IPI00171768	Tax_Id=9606 Gene_Symbol=KIF18A Kinesin-like protein KIF18A	102.2	17.5 (M:17.5)	1.0
IPI00902841	Tax_Id=9606 Gene_Symbol=KIAA0284 cDNA FLJ34661 fis, clone KIDNE2018989, weakly similar to Homo sapiens centrosomal protein 170 kDa (CEP170), transcript variant alpha, mRNA	23.0	17.4 (M:17.4)	5.9
IPI00784697	Tax_Id=9606 Gene_Symbol=HEATR6 Uncharacterized protein	99.6	17.4 (M:17.4)	3.7
IPI00643519	Tax_Id=9606 Gene_Symbol=JPH3 cDNA FLJ58183, highly similar to Junctophilin-3	66.7	17.4 (M:17.4)	1.3
IPI00925161	Tax_Id=9606 Gene_Symbol=SLC26A3 Uncharacterized protein	5.9	17.4 (M:17.4)	23.1
IPI00307209	Tax_Id=9606 Gene_Symbol=IFNG Interferon gamma	19.3	17.3 (M:17.3)	8.4
IPI00795262	Tax_Id=9606 Gene_Symbol=PCNT Protein	25.9	17.3 (M:17.3)	7.0
IPI00985248	Tax_Id=9606 Gene_Symbol=LOC100288524 forkhead box L1-like	26.0	17.3 (M:17.3)	9.0
IPI01014760	Tax_Id=9606 Gene_Symbol=C1orf63 Uncharacterized protein	33.9	17.3 (M:17.3)	7.6
IPI00013912	Tax_Id=9606 Gene_Symbol=C1orf198 Uncharacterized protein C1orf198	36.3	17.3 (M:17.3)	3.7
IPI00554590	Tax_Id=9606 Gene_Symbol=RAB3GAP2 Isoform 1 of Rab3 GTPase-activating protein non-catalytic subunit	155.9	17.2 (M:17.2)	1.3
IPI00012390	Tax_Id=9606 Gene_Symbol=HOXD4 Homeobox protein Hox-D4	27.9	17.2 (M:17.2)	3.5
IPI00514361	Tax_Id=9606 Gene_Symbol=C1orf220 Uncharacterized protein	12.0	17.2 (M:17.2)	12.3
IPI00026669	Tax_Id=9606 Gene_Symbol=UBL3 Ubiquitin-like protein 3	13.1	17.2 (M:17.2)	17.1
IPI00784385	Tax_Id=9606 Gene_Symbol=ADCY1 Adenylate cyclase type 1	123.4	17.2 (M:17.2)	1.4
IPI00978700	Tax_Id=9606 Gene_Symbol=NRIP3 Protein	6.4	17.2 (M:17.2)	14.5
IPI00010304	Tax_Id=9606 Gene_Symbol=SERPINB10 Serpin B10	45.4	17.1 (M:17.1)	4.3
IPI00513803	Tax_Id=9606 Gene_Symbol=MAP3K2 Mitogen-activated protein kinase kinase kinase 2	69.7	17.1 (M:17.1)	1.8
IPI01012277	Tax_Id=9606 Gene_Symbol=RAB6A Uncharacterized protein	9.8	17.0 (M:17.0)	17.2
IPI00027688	Tax_Id=9606 Gene_Symbol=GPR183 G-protein coupled receptor 183	41.2	17.0 (M:17.0)	3.0
IPI00025463	Tax_Id=9606 Gene_Symbol=PHLDA1 Pleckstrin homology-like domain family A member 1	45.0	17.0 (M:17.0)	2.0
IPI00925090	Tax_Id=9606 Gene_Symbol=SLC41A2 Uncharacterized protein	8.4	17.0 (M:17.0)	22.4
IPI00395979	Tax_Id=9606 Gene_Symbol=XKR3 XK-related protein 3	53.4	17.0 (M:17.0)	2.6
IPI00883911	Tax_Id=9606 Gene_Symbol=USP17L2 Ubiquitin carboxyl-terminal hydrolase 17-like protein 2	59.6	17.0 (M:17.0)	3.2
IPI00090764	Tax_Id=9606 Gene_Symbol=TLR1 Toll-like receptor 1	90.2	17.0 (M:17.0)	1.7
IPI00978477	Tax_Id=9606 Gene_Symbol=AIM1 Uncharacterized protein	141.1	17.0 (M:17.0)	1.5
IPI00894265	Tax_Id=9606 Gene_Symbol=CATSPER2 Protein	1.5	17.0 (M:17.0)	92.3
IPI00221285	Tax_Id=9606 Gene_Symbol=ANKRD50 Ankyrin repeat domain-containing protein 50	155.8	17.0 (M:17.0)	1.2
IPI00401145	Tax_Id=9606 Gene_Symbol=LOC401286 Putative uncharacterized protein FLJ45177	16.9	16.9 (M:16.9)	8.6
IPI01012218	Tax_Id=9606 Gene_Symbol=DNAH10 Protein	38.4	16.9 (M:16.9)	3.8
IPI00293013	Tax_Id=9606 Gene_Symbol=TCL6 T-cell leukemia/lymphoma 6 ORF163	18.5	16.9 (M:16.9)	8.6
IPI00783904	Tax_Id=9606 Gene_Symbol=C9orf169 Novel protein	19.7	16.9 (M:16.9)	14.1
IPI00065181	Tax_Id=9606 Gene_Symbol=C1orf190 NF-kappa-B activator C1orf190	25.8	16.9 (M:16.9)	6.3
IPI00917639	Tax_Id=9606 Gene_Symbol=PLEKHG2 Uncharacterized protein	13.0	16.9 (M:16.9)	5.5
IPI00424460	Tax_Id=9606 Gene_Symbol=ZFYVE16 Isoform 1 of Zinc finger FYVE domain-containing protein 16	168.8	16.8 (M:16.8)	0.8
IPI00307794	Tax_Id=9606 Gene_Symbol=AKAP5 A-kinase anchor protein 5	47.1	16.8 (M:16.8)	1.9
IPI00946796	Tax_Id=9606 Gene_Symbol=NME9 Uncharacterized protein	9.8	16.8 (M:16.8)	14.6
IPI00029473	Tax_Id=9606 Gene_Symbol=C17orf75 Protein Njmu-R1	44.6	16.8 (M:16.8)	3.5
IPI00922093	Tax_Id=9606 Gene_Symbol=TRIM46 Uncharacterized protein	78.8	16.8 (M:16.8)	3.5
IPI00412408	Tax_Id=9606 Gene_Symbol=BRCA2 Breast cancer type 2 susceptibility protein	384.0	16.8 (M:16.8)	0.4
IPI00017578	Tax_Id=9606 Gene_Symbol=SHB SH2 domain-containing adapter protein B	64.5	16.8 (M:16.8)	2.7
IPI01015802	Tax_Id=9606 Gene_Symbol=QKI Protein	4.0	16.8 (M:16.8)	35.3
IPI00439344	Tax_Id=9606 Gene_Symbol=XPNPEP2 Xaa-Pro aminopeptidase 2	75.6	16.8 (M:16.8)	3.0
IPI00007411	Tax_Id=9606 Gene_Symbol=AKAP11 A-kinase anchor protein 11	210.4	16.7 (M:16.7)	0.6
IPI00031547	Tax_Id=9606 Gene_Symbol=DSG3 Desmoglein-3	107.5	16.7 (M:16.7)	1.2
IPI01012247	Tax_Id=9606 Gene_Symbol=KIAA1609 cDNA FLJ59753	48.1	16.7 (M:16.7)	7.0
IPI00014305	Tax_Id=9606 Gene_Symbol=ZNF146 Zinc finger protein OZF	33.3	16.6 (M:16.6)	2.7
IPI00023105	Tax_Id=9606 Gene_Symbol=RASSF9 Ras association domain-containing protein 9	50.0	16.6 (M:16.6)	2.5
IPI01016062	Tax_Id=9606 Gene_Symbol=ULBP3 cDNA FLJ55413, highly similar to NKG2D ligand 3	19.2	16.6 (M:16.6)	6.5
IPI00001564	Tax_Id=9606 Gene_Symbol=CDKN2C Cyclin-dependent kinase 4 inhibitor C	18.1	16.6 (M:16.6)	11.3
IPI00303873	Tax_Id=9606 Gene_Symbol=- Seven transmembrane helix receptor	34.4	16.6 (M:16.6)	3.9
IPI00908367	Tax_Id=9606 Gene_Symbol=- cDNA FLJ60274, moderately similar to Homo sapiens tripartite motif-containing 60 (TRIM60), mRNA	55.4	16.6 (M:16.6)	3.6
IPI00167642	Tax_Id=9606 Gene_Symbol=LOC100129858 cDNA FLJ38235 fis, clone FCBBF2005428	15.4	16.6 (M:16.6)	5.1
IPI00217066	Tax_Id=9606 Gene_Symbol=LINC00346 Uncharacterized protein C13orf29	18.1	16.5 (M:16.5)	6.7
IPI00980003	Tax_Id=9606 Gene_Symbol=LOC91450 Conserved hypothetical protein	11.2	16.5 (M:16.5)	14.2
IPI00788005	Tax_Id=9606 Gene_Symbol=LOC729724;LOC729706;LOC402207 putative TAF11-like protein ENSP00000332601-like	21.6	16.5 (M:16.5)	6.6
IPI00448767	Tax_Id=9606 Gene_Symbol=GRB7 Isoform 3 of Growth factor receptor-bound protein 7	62.1	16.5 (M:16.5)	3.6
IPI00013159	Tax_Id=9606 Gene_Symbol=ETV6 Transcription factor ETV6	53.0	16.5 (M:16.5)	3.3
IPI00221386	Tax_Id=9606 Gene_Symbol=GNGT1 Guanine nucleotide-binding protein G(T) subunit gamma-T1	8.5	16.5 (M:16.5)	17.6
IPI00747966	Tax_Id=9606 Gene_Symbol=- Conserved hypothetical protein	13.0	16.4 (M:16.4)	8.4
IPI00009851	Tax_Id=9606 Gene_Symbol=PCDH12 PCDH12 protein	129.2	16.4 (M:16.4)	1.6
IPI01020888	Tax_Id=9606 Gene_Symbol=ERBB3 Protein	5.3	16.4 (M:16.4)	17.4
IPI00556393	Tax_Id=9606 Gene_Symbol=FGFR4 Fibroblast growth factor receptor 4 variant (Fragment)	112.1	16.3 (M:16.3)	2.9
IPI00012480	Tax_Id=9606 Gene_Symbol=RACGAP1P FKSG42	70.0	16.3 (M:16.3)	1.6
IPI00973050	Tax_Id=9606 Gene_Symbol=FBXO16 37 kDa protein	36.7	16.3 (M:16.3)	4.4
IPI00966701	Tax_Id=9606 Gene_Symbol=F2R cDNA FLJ55303, highly similar to Proteinase-activated receptor 1	11.3	16.3 (M:16.3)	8.8
IPI00166901	Tax_Id=9606 Gene_Symbol=LOC389199 Uncharacterized protein	27.6	16.3 (M:16.3)	7.4
IPI00939720	Tax_Id=9606 Gene_Symbol=BIRC6 Baculoviral IAP repeat-containing protein 6	529.9	16.3 (M:16.3)	0.3
IPI00945738	Tax_Id=9606 Gene_Symbol=MLL5 Protein	2.2	16.3 (M:16.3)	42.9
IPI00946660	Tax_Id=9606 Gene_Symbol=SLC37A3 Protein	9.9	16.3 (M:16.3)	10.2
IPI00847321	Tax_Id=9606 Gene_Symbol=TMBIM6 bax inhibitor 1 isoform 2	32.7	16.3 (M:16.3)	9.8
IPI00014256	Tax_Id=9606 Gene_Symbol=ARHGEF6 Isoform 1 of Rho guanine nucleotide exchange factor 6	87.4	16.3 (M:16.3)	1.3
IPI00478824	Tax_Id=9606 Gene_Symbol=ZNF600 Zinc finger protein 600	83.1	16.2 (M:16.2)	2.2
IPI00166612	Tax_Id=9606 Gene_Symbol=CMYA5 Cardiomyopathy-associated protein 5	448.9	16.2 (M:16.2)	0.8
IPI00963942	Tax_Id=9606 Gene_Symbol=LOC152586 Uncharacterized protein	20.0	16.2 (M:16.2)	5.4
IPI00977040	Tax_Id=9606 Gene_Symbol=- Conserved hypothetical protein	12.2	16.2 (M:16.2)	7.2
IPI00792427	Tax_Id=9606 Gene_Symbol=RAD51AP2 RAD51-associated protein 2	133.8	16.2 (M:16.2)	1.0
IPI00018087	Tax_Id=9606 Gene_Symbol=CTC1 Isoform 1 of CST complex subunit CTC1	134.5	16.1 (M:16.1)	0.9
IPI00167753	Tax_Id=9606 Gene_Symbol=DIS3L2 Isoform 3 of DIS3-like exonuclease 2	67.2	16.1 (M:16.1)	1.7
IPI00303677	Tax_Id=9606 Gene_Symbol=OR52N5 Olfactory receptor 52N5	36.2	16.1 (M:16.1)	8.6
IPI00168603	Tax_Id=9606 Gene_Symbol=CHDH Choline dehydrogenase, mitochondrial	65.3	16.1 (M:16.1)	5.2
IPI00217355	Tax_Id=9606 Gene_Symbol=ZC3H7A Isoform 1 of Zinc finger CCCH domain-containing protein 7A	110.5	16.1 (M:16.1)	1.1
IPI00328350	Tax_Id=9606 Gene_Symbol=FAM129A Protein Niban	103.1	16.1 (M:16.1)	1.1
IPI00975530	Tax_Id=9606 Gene_Symbol=HBS1L Protein	18.7	16.1 (M:16.1)	6.5
IPI00854612	Tax_Id=9606 Gene_Symbol=BTK Dominant-negative kinase-deficient Brutons tyrosine kinase isoform 3 (Fragment)	19.5	16.1 (M:16.1)	5.2
IPI00295390	Tax_Id=9606 Gene_Symbol=FGF5 Isoform Long of Fibroblast growth factor 5	29.5	16.1 (M:16.1)	3.4
IPI00219274	Tax_Id=9606 Gene_Symbol=SYT2 Synaptotagmin-2	46.8	16.1 (M:16.1)	2.1
IPI00915895	Tax_Id=9606 Gene_Symbol=TMEM150A Uncharacterized protein	4.7	16.1 (M:16.1)	28.9
IPI00217288	Tax_Id=9606 Gene_Symbol=UBE2DNL Putative ubiquitin-conjugating enzyme E2 D2-like protein	8.8	16.0 (M:16.0)	10.7
IPI00977577	Tax_Id=9606 Gene_Symbol=- Conserved hypothetical protein	23.2	16.0 (M:16.0)	5.9
IPI00964407	Tax_Id=9606 Gene_Symbol=ZNF888 LOW QUALITY PROTEIN: zinc finger protein 320 isoform 1	98.9	16.0 (M:16.0)	1.2
IPI00003494	Tax_Id=9606 Gene_Symbol=PTTG1 Securin	22.0	16.0 (M:16.0)	8.4
IPI00444145	Tax_Id=9606 Gene_Symbol=LOC440031 Conserved hypothetical protein	24.7	16.0 (M:16.0)	4.8
IPI00025073	Tax_Id=9606 Gene_Symbol=BMP3 Bone morphogenetic protein 3	53.3	16.0 (M:16.0)	1.9
IPI00384217	Tax_Id=9606 Gene_Symbol=- Envelope glycoprotein	77.1	16.0 (M:16.0)	1.3
IPI00217662	Tax_Id=9606 Gene_Symbol=C11orf35 Uncharacterized protein C11orf35	70.3	16.0 (M:16.0)	2.8
IPI00828125	Tax_Id=9606 Gene_Symbol=SMPD4 Isoform 4 of Sphingomyelin phosphodiesterase 4	98.1	16.0 (M:16.0)	1.7
IPI00916518	Tax_Id=9606 Gene_Symbol=AFF3 Uncharacterized protein	109.9	15.9 (M:15.9)	2.4
IPI00926036	Tax_Id=9606 Gene_Symbol=VILL Protein	11.2	15.9 (M:15.9)	13.9
IPI01017883	Tax_Id=9606 Gene_Symbol=KLK7 cDNA FLJ50769, highly similar to Kallikrein-7	15.2	15.9 (M:15.9)	7.1
IPI00893711	Tax_Id=9606 Gene_Symbol=GLCCI1 Protein	20.7	15.9 (M:15.9)	17.3
IPI00746358	Tax_Id=9606 Gene_Symbol=CLUAP1 Isoform 1 of Clusterin-associated protein 1	48.1	15.9 (M:15.9)	2.7
IPI00170596	Tax_Id=9606 Gene_Symbol=SIN3A Paired amphipathic helix protein Sin3a	145.1	15.9 (M:15.9)	1.0
IPI00922308	Tax_Id=9606 Gene_Symbol=- cDNA FLJ61748	15.3	15.9 (M:15.9)	10.6
IPI00433948	Tax_Id=9606 Gene_Symbol=- HERV-K_19q12 provirus ancestral Gag polyprotein	74.1	15.9 (M:15.9)	3.2
IPI00186853	Tax_Id=9606 Gene_Symbol=PCNXL2 Isoform 1 of Pecanex-like protein 2	237.1	15.9 (M:15.9)	1.0
IPI00300576	Tax_Id=9606 Gene_Symbol=GLP1R Glucagon-like peptide 1 receptor	53.0	15.9 (M:15.9)	2.2
IPI00922617	Tax_Id=9606 Gene_Symbol=RTN3 cDNA FLJ52565, highly similar to Reticulon-3	23.5	15.8 (M:15.8)	5.1
IPI00398064	Tax_Id=9606 Gene_Symbol=ERVFRD-1 HERV-FRD_6p24.1 provirus ancestral Env polyprotein	59.5	15.8 (M:15.8)	3.0
IPI00432713	Tax_Id=9606 Gene_Symbol=- RRLF9220	27.1	15.8 (M:15.8)	5.6
IPI00145593	Tax_Id=9606 Gene_Symbol=NOM1 Nucleolar MIF4G domain-containing protein 1	96.2	15.8 (M:15.8)	0.9
IPI00879397	Tax_Id=9606 Gene_Symbol=LOC120824 tripartite motif-containing protein ENSP00000309378-like	53.0	15.8 (M:15.8)	3.3
IPI00981838	Tax_Id=9606 Gene_Symbol=- Conserved hypothetical protein	6.4	15.7 (M:15.7)	17.2
IPI00007205	Tax_Id=9606 Gene_Symbol=ITGAE Integrin alpha-E precursor	131.8	15.7 (M:15.7)	1.3
IPI00977310	Tax_Id=9606 Gene_Symbol=POLA2 Protein	29.6	15.7 (M:15.7)	5.0
IPI00025702	Tax_Id=9606 Gene_Symbol=PRDM15 PR domain zinc finger protein 15	169.2	15.7 (M:15.7)	0.9
IPI00869201	Tax_Id=9606 Gene_Symbol=- Similar to Argininosuccinate lyase isoform 3	17.4	15.7 (M:15.7)	12.3
IPI00011652	Tax_Id=9606 Gene_Symbol=EFS Isoform Efs1 of Embryonal Fyn-associated substrate	58.8	15.7 (M:15.7)	1.8
IPI00008200	Tax_Id=9606 Gene_Symbol=YEATS2 YEATS domain-containing protein 2	150.7	15.7 (M:15.7)	1.0
IPI00964832	Tax_Id=9606 Gene_Symbol=PARP8 Uncharacterized protein	14.9	15.6 (M:15.6)	12.0
IPI01014208	Tax_Id=9606 Gene_Symbol=MCAM Melanoma adhesion molecule (Fragment)	5.0	15.6 (M:15.6)	17.4
IPI00946751	Tax_Id=9606 Gene_Symbol=KIAA0564 Uncharacterized protein	13.6	15.6 (M:15.6)	13.2
IPI00293359	Tax_Id=9606 Gene_Symbol=C4orf19 Uncharacterized protein C4orf19	33.7	15.6 (M:15.6)	2.9
IPI00306651	Tax_Id=9606 Gene_Symbol=GPR87 G-protein coupled receptor 87	41.4	15.6 (M:15.6)	2.0
IPI00011070	Tax_Id=9606 Gene_Symbol=FTHL17 Ferritin heavy polypeptide-like 17	21.1	15.6 (M:15.6)	6.0
IPI00303753	Tax_Id=9606 Gene_Symbol=SELRC1 Sel1 repeat-containing protein 1	25.7	15.6 (M:15.6)	10.0
IPI00883640	Tax_Id=9606 Gene_Symbol=FLJ30901 Conserved hypothetical protein	17.8	15.6 (M:15.6)	10.4
IPI00385573	Tax_Id=9606 Gene_Symbol=GPR144 Probable G-protein coupled receptor 144	104.0	15.6 (M:15.6)	1.6
IPI01022622	Tax_Id=9606 Gene_Symbol=NACA Uncharacterized protein	7.7	15.6 (M:15.6)	18.1
IPI00604570	Tax_Id=9606 Gene_Symbol=C1orf192 UPF0740 protein C1orf192	19.3	15.6 (M:15.6)	9.6
IPI00869011	Tax_Id=9606 Gene_Symbol=CARD11 Caspase recruitment domain-containing protein 11	133.2	15.5 (M:15.5)	1.3
IPI01010054	Tax_Id=9606 Gene_Symbol=ITSN1 Intersectin 1 isoform 7	36.3	15.5 (M:15.5)	9.5
IPI00922032	Tax_Id=9606 Gene_Symbol=HDGF cDNA FLJ55039, moderately similar to Hepatoma-derived growth factor	28.8	15.5 (M:15.5)	3.8
IPI00073577	Tax_Id=9606 Gene_Symbol=WDFY2 WD repeat and FYVE domain-containing protein 2	45.1	15.5 (M:15.5)	3.0
IPI00741635	Tax_Id=9606 Gene_Symbol=ANKRD34C ankyrin repeat domain-containing protein 34C	58.2	15.5 (M:15.5)	2.4
IPI00024006	Tax_Id=9606 Gene_Symbol=PIK3R4 Phosphoinositide 3-kinase regulatory subunit 4	153.0	15.5 (M:15.5)	0.8
IPI00217811	Tax_Id=9606 Gene_Symbol=HEXDC Isoform 1 of Hexosaminidase D	53.8	15.5 (M:15.5)	2.3
IPI00793661	Tax_Id=9606 Gene_Symbol=FBXL15 F-box/LRR-repeat protein 15	33.0	15.5 (M:15.5)	4.3
IPI00748714	Tax_Id=9606 Gene_Symbol=- Conserved hypothetical protein	15.0	15.4 (M:15.4)	14.1
IPI01024741	Tax_Id=9606 Gene_Symbol=DGKA 11 kDa protein	11.0	15.4 (M:15.4)	15.8
IPI00455352	Tax_Id=9606 Gene_Symbol=- Putative LRRC37B-like protein 1	28.5	15.4 (M:15.4)	5.9
IPI00019487	Tax_Id=9606 Gene_Symbol=NUDT15 Probable 7,8-dihydro-8-oxoguanine triphosphatase NUDT15	18.6	15.4 (M:15.4)	4.3
IPI00444873	Tax_Id=9606 Gene_Symbol=DNM2 cDNA FLJ40670 fis, clone THYMU2020959, highly similar to Dynamin-2	67.3	15.4 (M:15.4)	2.9
IPI00853092	Tax_Id=9606 Gene_Symbol=C9orf84 Uncharacterized protein	157.0	15.4 (M:15.4)	0.9
IPI00045459	Tax_Id=9606 Gene_Symbol=- Putative uncharacterized protein gs79	20.4	15.4 (M:15.4)	15.3
IPI00868970	Tax_Id=9606 Gene_Symbol=ARHGEF38 Uncharacterized protein	89.0	15.4 (M:15.4)	3.3
IPI01010763	Tax_Id=9606 Gene_Symbol=TTN Uncharacterized protein	19.8	15.4 (M:15.4)	4.4
IPI00152071	Tax_Id=9606 Gene_Symbol=C9orf43 cDNA FLJ56263	54.3	15.4 (M:15.4)	1.5
IPI00796062	Tax_Id=9606 Gene_Symbol=COX17 Uncharacterized protein	10.8	15.4 (M:15.4)	15.3
IPI00385352	Tax_Id=9606 Gene_Symbol=SNORD43;RPL3 NPC-A-12	11.8	15.4 (M:15.4)	13.6
IPI01010928	Tax_Id=9606 Gene_Symbol=EIF4G3 Uncharacterized protein	146.8	15.3 (M:15.3)	0.8
IPI00169084	Tax_Id=9606 Gene_Symbol=OR1S2 Olfactory receptor 1S2	36.6	15.3 (M:15.3)	3.4
IPI00748827	Tax_Id=9606 Gene_Symbol=POU2F3 POU domain, class 2, transcription factor 3	47.4	15.3 (M:15.3)	8.3
IPI00975509	Tax_Id=9606 Gene_Symbol=LOC283861 Conserved hypothetical protein	6.7	15.3 (M:15.3)	12.1
IPI00748363	Tax_Id=9606 Gene_Symbol=- Similar to UDP-glucuronic acid decarboxylase 1	13.0	15.3 (M:15.3)	7.4
IPI00005014	Tax_Id=9606 Gene_Symbol=PIM1 Isoform 1 of Proto-oncogene serine/threonine-protein kinase pim-1	45.4	15.3 (M:15.3)	3.5
IPI00847588	Tax_Id=9606 Gene_Symbol=LOC400099 Conserved hypothetical protein	17.5	15.3 (M:15.3)	6.9
IPI00966565	Tax_Id=9606 Gene_Symbol=ISL1 Uncharacterized protein	21.0	15.3 (M:15.3)	8.6
IPI00154512	Tax_Id=9606 Gene_Symbol=C22orf32 UPF0466 protein C22orf32, mitochondrial	11.4	15.3 (M:15.3)	20.6
IPI00983493	Tax_Id=9606 Gene_Symbol=LOC283481 Conserved hypothetical protein	11.8	15.2 (M:15.2)	8.0
IPI00744810	Tax_Id=9606 Gene_Symbol=SAT2 Diamine acetyltransferase 2	27.8	15.2 (M:15.2)	4.4
IPI01011215	Tax_Id=9606 Gene_Symbol=RNF10 Protein	15.3	15.2 (M:15.2)	10.9
IPI00292787	Tax_Id=9606 Gene_Symbol=ACTR5 Actin-related protein 5	68.3	15.2 (M:15.2)	2.6
IPI01021870	Tax_Id=9606 Gene_Symbol=CCDC41 Uncharacterized protein	41.5	15.2 (M:15.2)	2.6
IPI00926448	Tax_Id=9606 Gene_Symbol=SLC6A6 Uncharacterized protein	12.7	15.2 (M:15.2)	9.8
IPI00306402	Tax_Id=9606 Gene_Symbol=LOXL4 Lysyl oxidase homolog 4	84.4	15.2 (M:15.2)	0.0
IPI00021733	Tax_Id=9606 Gene_Symbol=NDST4 Bifunctional heparan sulfate N-deacetylase/N-sulfotransferase 4	100.7	15.2 (M:15.2)	1.4
IPI00256434	Tax_Id=9606 Gene_Symbol=CYP27C1 Cytochrome P450 27C1	42.6	15.2 (M:15.2)	4.8
IPI00984309	Tax_Id=9606 Gene_Symbol=- Conserved hypothetical protein	26.6	15.2 (M:15.2)	6.2
IPI00978947	Tax_Id=9606 Gene_Symbol=NRBP2 Protein	18.4	15.2 (M:15.2)	6.0
IPI01013519	Tax_Id=9606 Gene_Symbol=TMEM120B Uncharacterized protein	9.8	15.2 (M:15.2)	31.5
IPI01026218	Tax_Id=9606 Gene_Symbol=GABRA5 10 kDa protein	10.1	15.2 (M:15.2)	9.3
IPI00418277	Tax_Id=9606 Gene_Symbol=CHSY3 Chondroitin sulfate synthase 3	100.2	15.2 (M:15.2)	2.3
IPI00748255	Tax_Id=9606 Gene_Symbol=PHKA1 Similar to Phosphorylase kinase, alpha 1 (muscle) isoform 2	9.7	15.1 (M:15.1)	18.1
IPI00419431	Tax_Id=9606 Gene_Symbol=ASXL2 Isoform 1 of Putative Polycomb group protein ASXL2	153.7	15.1 (M:15.1)	1.3
IPI00746793	Tax_Id=9606 Gene_Symbol=- Similar to Aldehyde oxidase 1	3.6	15.1 (M:15.1)	30.0
IPI00307235	Tax_Id=9606 Gene_Symbol=PTPLA Isoform 1 of 3-hydroxyacyl-CoA dehydratase 1	32.4	15.1 (M:15.1)	2.8
IPI00001590	Tax_Id=9606 Gene_Symbol=LENEP Lens epithelial cell protein LEP503	6.9	15.1 (M:15.1)	24.6
IPI00455822	Tax_Id=9606 Gene_Symbol=FAM90A8 Putative protein FAM90A8	49.6	15.1 (M:15.1)	2.4
IPI00008164	Tax_Id=9606 Gene_Symbol=PREP Prolyl endopeptidase	80.6	15.1 (M:15.1)	1.7
IPI00785015	Tax_Id=9606 Gene_Symbol=UBN2 Isoform 1 of Ubinuclein-2	146.0	15.1 (M:15.1)	1.0
IPI00926601	Tax_Id=9606 Gene_Symbol=PLOD3 Protein	7.7	15.1 (M:15.1)	25.8
IPI00465045	Tax_Id=9606 Gene_Symbol=DIP2B Disco-interacting protein 2 homolog B	171.4	15.1 (M:15.1)	1.3
IPI00028350	Tax_Id=9606 Gene_Symbol=TAS2R14 Taste receptor type 2	36.7	15.1 (M:15.1)	2.8
IPI00168482	Tax_Id=9606 Gene_Symbol=GIMAP8 GTPase IMAP family member 8	74.8	15.1 (M:15.1)	2.1
IPI00384056	Tax_Id=9606 Gene_Symbol=SLC43A3 PRO1659	11.8	15.1 (M:15.1)	0.0
IPI00927183	Tax_Id=9606 Gene_Symbol=WBSCR22 Protein	7.9	15.0 (M:15.0)	21.5
IPI00043541	Tax_Id=9606 Gene_Symbol=LOC388387 cDNA FLJ31222 fis, clone KIDNE2004294	14.3	15.0 (M:15.0)	8.3

## Sheet: control_6
Accession	Protein	MW [kDa]	Scores	SC [%]
IPI01015522	Tax_Id=9606 Gene_Symbol=ACTB cDNA FLJ55253, highly similar to Actin, cytoplasmic 1	38.6	291.3 (M:291.3)	19.3
IPI00894373	Tax_Id=9606 Gene_Symbol=LILRB2 Protein	22.6	19.3 (M:19.3)	9.0
IPI00911039	Tax_Id=9606 Gene_Symbol=HSPA1B;HSPA1A cDNA FLJ54408, highly similar to Heat shock 70 kDa protein 1	63.9	123.9 (M:123.9)	8.4
IPI00982370	Tax_Id=9606 Gene_Symbol=CD44 CD44 molecule	19.6	140.0 (M:140.0)	25.4
IPI00855927	Tax_Id=9606 Gene_Symbol=MUC1 MUC1 isoform M8	22.9	87.1 (M:87.1)	13.0
IPI01022207	Tax_Id=9606 Gene_Symbol=TUBA1A Uncharacterized protein	2.7	62.9 (M:62.9)	76.9
IPI00942257	Tax_Id=9606 Gene_Symbol=KRT6A Uncharacterized protein	55.8	387.6 (M:387.6)	22.3
IPI01015016	Tax_Id=9606 Gene_Symbol=UBC Uncharacterized protein	6.9	64.8 (M:64.8)	26.2
IPI00654755	Tax_Id=9606 Gene_Symbol=HBB Hemoglobin subunit beta	16.0	271.1 (M:271.1)	48.3
IPI00386879	Tax_Id=9606 Gene_Symbol=IGHA1 cDNA FLJ14473 fis, clone MAMMA1001080, highly similar to Homo sapiens SNC73 protein (SNC73) mRNA	53.1	241.0 (M:241.0)	17.4
IPI00922213	Tax_Id=9606 Gene_Symbol=FN1 cDNA FLJ53292, highly similar to Homo sapiens fibronectin 1 (FN1), transcript variant 5, mRNA	111.2	129.5 (M:129.5)	3.3
IPI00009866	Tax_Id=9606 Gene_Symbol=KRT13 Isoform 1 of Keratin, type I cytoskeletal 13	49.6	821.0 (M:821.0)	25.8
IPI00448925	Tax_Id=9606 Gene_Symbol=IGHV4-31;IGHG1 44 kDa protein	43.9	231.6 (M:231.6)	17.8
IPI00966153	Tax_Id=9606 Gene_Symbol=DDR1 Protein	21.9	61.3 (M:61.3)	17.9
IPI00980296	Tax_Id=9606 Gene_Symbol=ST5 Uncharacterized protein	5.9	17.5 (M:17.5)	59.6
IPI00784985	Tax_Id=9606 Gene_Symbol=IGK@ IGK@ protein	25.5	569.6 (M:569.6)	35.3
IPI00879415	Tax_Id=9606 Gene_Symbol=GGT2 Uncharacterized protein	60.8	120.4 (M:120.4)	5.5
IPI00384398	Tax_Id=9606 Gene_Symbol=- Myosin-reactive immunoglobulin light chain variable region (Fragment)	11.5	211.1 (M:211.1)	16.8
IPI00942494	Tax_Id=9606 Gene_Symbol=ENO3 Isoform 3 of Beta-enolase	42.2	182.7 (M:182.7)	14.1
IPI00168265	Tax_Id=9606 Gene_Symbol=RTP1 Receptor-transporting protein 1	30.9	43.3 (M:43.3)	1.9
IPI00922330	Tax_Id=9606 Gene_Symbol=IGKC Putative uncharacterized protein	9.1	18.4 (M:18.4)	19.3
IPI01022579	Tax_Id=9606 Gene_Symbol=MYBPC1 116 kDa protein	115.4	15.7 (M:15.7)	1.5
IPI00719452	Tax_Id=9606 Gene_Symbol=IGLV1-40 IGL@ protein	24.7	196.4 (M:196.4)	24.2
IPI01015738	Tax_Id=9606 Gene_Symbol=ACTN4 Uncharacterized protein	79.9	61.1 (M:61.1)	3.3
IPI00940723	Tax_Id=9606 Gene_Symbol=TNXB Tenascin XB	233.2	42.5 (M:42.5)	1.4
IPI01021962	Tax_Id=9606 Gene_Symbol=MYL6 Protein	9.2	27.5 (M:27.5)	15.7
IPI00025476	Tax_Id=9606 Gene_Symbol=AMY1C;AMY1A;AMY1B;AMY2A Pancreatic alpha-amylase	57.7	267.7 (M:267.7)	16.8
IPI00983335	Tax_Id=9606 Gene_Symbol=ACP2 Uncharacterized protein	35.1	104.5 (M:104.5)	14.1
IPI00247295	Tax_Id=9606 Gene_Symbol=SYNE1 Isoform 4 of Nesprin-1	1004.6	65.1 (M:65.1)	0.3
IPI00925310	Tax_Id=9606 Gene_Symbol=GNAI1 Uncharacterized protein	16.4	25.4 (M:25.4)	8.3
IPI01009624	Tax_Id=9606 Gene_Symbol=STAU2 Isoform 4 of Double-stranded RNA-binding protein Staufen homolog 2	34.3	18.2 (M:18.2)	7.3
IPI00745872	Tax_Id=9606 Gene_Symbol=ALB Isoform 1 of Serum albumin	69.3	1036.8 (M:1036.8)	31.9
IPI00007221	Tax_Id=9606 Gene_Symbol=SERPINA5 Plasma serine protease inhibitor	45.6	188.1 (M:188.1)	14.5
IPI00854610	Tax_Id=9606 Gene_Symbol=NLRC5 Isoform 5 of Protein NLRC5	148.9	43.0 (M:43.0)	2.1
IPI00644982	Tax_Id=9606 Gene_Symbol=ECHDC1 Uncharacterized protein	13.6	18.3 (M:18.3)	12.0
IPI00977208	Tax_Id=9606 Gene_Symbol=AP2A2 Uncharacterized protein	15.6	16.7 (M:16.7)	5.8
IPI00477739	Tax_Id=9606 Gene_Symbol=CD55 Uncharacterized protein	34.0	133.4 (M:133.4)	15.1
IPI00456484	Tax_Id=9606 Gene_Symbol=PDE4DIP Isoform 3 of Myomegalin	253.9	37.0 (M:37.0)	1.4
IPI01013280	Tax_Id=9606 Gene_Symbol=SLC3A2 cDNA FLJ54090, highly similar to 4F2 cell-surface antigen heavy chain	55.9	36.4 (M:36.4)	6.5
IPI00975776	Tax_Id=9606 Gene_Symbol=C11orf54 Uncharacterized protein	8.3	33.0 (M:33.0)	23.4
IPI00410172	Tax_Id=9606 Gene_Symbol=KCNMA1 Isoform 6 of Calcium-activated potassium channel subunit alpha-1	17.2	20.9 (M:20.9)	14.3
IPI01011887	Tax_Id=9606 Gene_Symbol=NDRG1 Uncharacterized protein	14.8	20.6 (M:20.6)	12.8
IPI01021112	Tax_Id=9606 Gene_Symbol=DCTN2 29 kDa protein	29.3	15.5 (M:15.5)	3.7
IPI00644572	Tax_Id=9606 Gene_Symbol=KCNQ2 cDNA FLJ60440, highly similar to Potassium voltage-gated channel subfamily KQT member 2	49.6	15.3 (M:15.3)	3.4
IPI00910753	Tax_Id=9606 Gene_Symbol=ERBB2IP cDNA FLJ58745, highly similar to Protein LAP2	68.5	15.3 (M:15.3)	2.1
IPI01011554	Tax_Id=9606 Gene_Symbol=HMGA2 6 kDa protein	6.2	15.1 (M:15.1)	21.8
IPI00384418	Tax_Id=9606 Gene_Symbol=CDK5RAP2 Isoform 4 of CDK5 regulatory subunit-associated protein 2	206.2	52.8 (M:52.8)	0.7
IPI00382699	Tax_Id=9606 Gene_Symbol=FLNB Isoform 5 of Filamin-B	230.1	38.0 (M:38.0)	0.6
IPI00374520	Tax_Id=9606 Gene_Symbol=FAM75A6 Protein FAM75A6	147.7	25.6 (M:25.6)	0.7
IPI00657916	Tax_Id=9606 Gene_Symbol=DEPDC5 Uncharacterized protein	75.3	18.6 (M:18.6)	1.5
IPI00924992	Tax_Id=9606 Gene_Symbol=CASP12 Uncharacterized protein	15.6	18.5 (M:18.5)	8.6
IPI00790641	Tax_Id=9606 Gene_Symbol=ABCG1 Uncharacterized protein	27.8	15.6 (M:15.6)	4.3
IPI00983419	Tax_Id=9606 Gene_Symbol=LETM2 Uncharacterized protein	13.0	15.5 (M:15.5)	15.5
IPI01013130	Tax_Id=9606 Gene_Symbol=CAPRIN2 Uncharacterized protein	58.5	15.4 (M:15.4)	3.6
IPI01013853	Tax_Id=9606 Gene_Symbol=BDP1 Uncharacterized protein	91.9	15.2 (M:15.2)	1.2
IPI00977041	Tax_Id=9606 Gene_Symbol=IGLL5 Isoform 1 of Immunoglobulin lambda-like polypeptide 5	23.0	183.8 (M:183.8)	26.6
IPI00377087	Tax_Id=9606 Gene_Symbol=GSN Uncharacterized protein	20.8	87.3 (M:87.3)	14.4
IPI01022408	Tax_Id=9606 Gene_Symbol=- Uncharacterized protein	11.1	85.1 (M:85.1)	15.4
IPI00926685	Tax_Id=9606 Gene_Symbol=TUBB4 cDNA FLJ53341, highly similar to Tubulin beta-4 chain	40.5	73.8 (M:73.8)	11.6
IPI01016069	Tax_Id=9606 Gene_Symbol=CADM1 Uncharacterized protein	20.5	65.8 (M:65.8)	7.1
IPI00010779	Tax_Id=9606 Gene_Symbol=TPM4 Isoform 1 of Tropomyosin alpha-4 chain	28.5	32.9 (M:32.9)	4.0
IPI00853506	Tax_Id=9606 Gene_Symbol=BAI2 Uncharacterized protein	159.8	25.6 (M:25.6)	2.1
IPI00297574	Tax_Id=9606 Gene_Symbol=LRRC37A3 Leucine-rich repeat-containing protein 37A3	180.5	25.2 (M:25.2)	0.4
IPI00384928	Tax_Id=9606 Gene_Symbol=ANK2 Isoform 5 of Ankyrin-2	63.3	24.7 (M:24.7)	1.6
IPI00894440	Tax_Id=9606 Gene_Symbol=DDT cDNA FLJ51263, moderately similar to D-dopachrome decarboxylase	11.3	21.6 (M:21.6)	11.2
IPI00877806	Tax_Id=9606 Gene_Symbol=CASK Calcium/calmodulin-dependent serine protein kinase	59.3	21.4 (M:21.4)	5.2
IPI00856046	Tax_Id=9606 Gene_Symbol=PALLD Isoform 7 of Palladin	42.9	19.6 (M:19.6)	3.9
IPI00926044	Tax_Id=9606 Gene_Symbol=C21orf59 Protein	13.4	15.2 (M:15.2)	17.1
IPI00385896	Tax_Id=9606 Gene_Symbol=SPP1 Isoform D of Osteopontin	33.0	515.6 (M:515.6)	39.0
IPI00479186	Tax_Id=9606 Gene_Symbol=PKM2 Isoform M2 of Pyruvate kinase isozymes M1/M2	57.9	152.4 (M:152.4)	11.7
IPI00978715	Tax_Id=9606 Gene_Symbol=CLU Clusterin	37.2	107.7 (M:107.7)	14.3
IPI00607878	Tax_Id=9606 Gene_Symbol=EPHA7 Isoform 3 of Ephrin type-A receptor 7	31.8	77.6 (M:77.6)	6.5
IPI01013352	Tax_Id=9606 Gene_Symbol=SDCBP cDNA FLJ55055, moderately similar to Syntenin-1	26.0	51.9 (M:51.9)	8.4
IPI00925411	Tax_Id=9606 Gene_Symbol=PPIA Uncharacterized protein	13.0	51.6 (M:51.6)	11.7
IPI00657951	Tax_Id=9606 Gene_Symbol=OSCAR Isoform 4 of Osteoclast-associated immunoglobulin-like receptor	29.3	45.0 (M:45.0)	15.1
IPI00010471	Tax_Id=9606 Gene_Symbol=LCP1 Plastin-2	70.2	39.8 (M:39.8)	3.8
IPI01011808	Tax_Id=9606 Gene_Symbol=ZNF10 Uncharacterized protein	5.2	36.9 (M:36.9)	25.6
IPI00914026	Tax_Id=9606 Gene_Symbol=DCTN1 dynactin subunit 1 isoform 4	126.7	36.2 (M:36.2)	0.0
IPI01025149	Tax_Id=9606 Gene_Symbol=TTC7B 22 kDa protein	22.3	34.7 (M:34.7)	8.5
IPI00977758	Tax_Id=9606 Gene_Symbol=S100PBP Uncharacterized protein	14.0	34.7 (M:34.7)	24.6
IPI01020799	Tax_Id=9606 Gene_Symbol=NTM Uncharacterized protein	21.3	24.6 (M:24.6)	5.2
IPI00658143	Tax_Id=9606 Gene_Symbol=SERPINB13 14 kDa protein	13.7	21.9 (M:21.9)	12.1
IPI00844172	Tax_Id=9606 Gene_Symbol=MYO6 Myosin	144.9	20.7 (M:20.7)	1.8
IPI01013495	Tax_Id=9606 Gene_Symbol=VAMP1 Uncharacterized protein	11.7	19.2 (M:19.2)	30.2
IPI00910835	Tax_Id=9606 Gene_Symbol=COL4A6 cDNA FLJ57675, highly similar to Collagen alpha-6(IV) chain	29.3	18.2 (M:18.2)	5.0
IPI00793082	Tax_Id=9606 Gene_Symbol=AKAP9 Isoform 4 of A-kinase anchor protein 9	191.2	17.9 (M:17.9)	0.7
IPI00384901	Tax_Id=9606 Gene_Symbol=CALCOCO1 Uncharacterized protein	43.0	17.5 (M:17.5)	3.8
IPI00977672	Tax_Id=9606 Gene_Symbol=EPHX2 Protein	34.9	16.9 (M:16.9)	6.7
IPI00789795	Tax_Id=9606 Gene_Symbol=ADAM22 Uncharacterized protein	89.5	16.9 (M:16.9)	2.7
IPI01008775	Tax_Id=9606 Gene_Symbol=BRCA1 Uncharacterized protein	174.3	16.8 (M:16.8)	1.0
IPI00952591	Tax_Id=9606 Gene_Symbol=SLCO4A1 Uncharacterized protein	62.1	16.4 (M:16.4)	2.2
IPI00900328	Tax_Id=9606 Gene_Symbol=SMARCA4 transcription activator BRG1 isoform F	181.1	16.3 (M:16.3)	0.6
IPI00946318	Tax_Id=9606 Gene_Symbol=TMEM39A Uncharacterized protein	4.7	15.0 (M:15.0)	45.7
IPI00013945	Tax_Id=9606 Gene_Symbol=UMOD Isoform 1 of Uromodulin	69.7	1259.9 (M:1259.9)	29.7
IPI01022175	Tax_Id=9606 Gene_Symbol=KRT4 cDNA FLJ55805, highly similar to Keratin, type II cytoskeletal 4	51.7	501.3 (M:501.3)	23.0
IPI00022463	Tax_Id=9606 Gene_Symbol=TF Serotransferrin	77.0	339.5 (M:339.5)	15.8
IPI01025882	Tax_Id=9606 Gene_Symbol=IGKV3-20 Myosin-reactive immunoglobulin light chain variable region (Fragment)	11.6	273.1 (M:273.1)	31.2
IPI00916434	Tax_Id=9606 Gene_Symbol=- Anti-(ED-B) scFV (Fragment)	25.1	226.1 (M:226.1)	14.7
IPI00896413	Tax_Id=9606 Gene_Symbol=ITIH4 inter-alpha-trypsin inhibitor heavy chain H4 isoform 2 precursor	99.8	217.3 (M:217.3)	7.0
IPI01012002	Tax_Id=9606 Gene_Symbol=GPRC5B G-protein coupled receptor family C group 5 member B	44.8	128.9 (M:128.9)	11.7
IPI00037070	Tax_Id=9606 Gene_Symbol=HSPA8 Uncharacterized protein	53.5	90.3 (M:90.3)	5.5
IPI00289933	Tax_Id=9606 Gene_Symbol=MADCAM1 Isoform 2 of Mucosal addressin cell adhesion molecule 1	28.7	76.7 (M:76.7)	5.5
IPI00879357	Tax_Id=9606 Gene_Symbol=CDH13 Uncharacterized protein	19.6	76.2 (M:76.2)	17.1
IPI00927191	Tax_Id=9606 Gene_Symbol=GLB1 Isoform 3 of Beta-galactosidase	72.7	70.2 (M:70.2)	8.5
IPI00916818	Tax_Id=9606 Gene_Symbol=PGK1 Phosphoglycerate kinase	35.0	62.4 (M:62.4)	10.1
IPI00644930	Tax_Id=9606 Gene_Symbol=CD84 Isoform 6 of SLAM family member 5	26.9	37.0 (M:37.0)	6.6
IPI00917638	Tax_Id=9606 Gene_Symbol=AARSD1 Uncharacterized protein	19.0	36.9 (M:36.9)	20.0
IPI00976893	Tax_Id=9606 Gene_Symbol=ARHGAP28 Uncharacterized protein	63.0	36.4 (M:36.4)	3.2
IPI00967116	Tax_Id=9606 Gene_Symbol=APC Uncharacterized protein	145.7	34.1 (M:34.1)	2.7
IPI00916547	Tax_Id=9606 Gene_Symbol=CAB39L Uncharacterized protein	21.4	34.0 (M:34.0)	16.0
IPI01015518	Tax_Id=9606 Gene_Symbol=SLC44A4 Solute carrier family 44, member 4	45.7	31.1 (M:31.1)	3.4
IPI01015586	Tax_Id=9606 Gene_Symbol=GNS Uncharacterized protein	28.4	25.1 (M:25.1)	4.8
IPI00552858	Tax_Id=9606 Gene_Symbol=FLNA Filamin A, alpha	29.8	25.0 (M:25.0)	5.7
IPI00981054	Tax_Id=9606 Gene_Symbol=WDR67 Uncharacterized protein	73.4	24.1 (M:24.1)	2.3
IPI01009949	Tax_Id=9606 Gene_Symbol=- Protein	4.7	23.2 (M:23.2)	22.5
IPI00926232	Tax_Id=9606 Gene_Symbol=ARPC4;ARPC4-TTLL3 Uncharacterized protein	13.0	22.3 (M:22.3)	15.0
IPI00908506	Tax_Id=9606 Gene_Symbol=DDX3Y cDNA FLJ53122, highly similar to ATP-dependent RNA helicase DDX3Y	44.8	19.9 (M:19.9)	2.5
IPI00885170	Tax_Id=9606 Gene_Symbol=TIAM2 Isoform 4 of T-lymphoma invasion and metastasis-inducing protein 2	121.2	19.5 (M:19.5)	1.5
IPI01025335	Tax_Id=9606 Gene_Symbol=ATP6V1D 7 kDa protein	6.6	19.2 (M:19.2)	16.9
IPI01015386	Tax_Id=9606 Gene_Symbol=EIF4G3 Uncharacterized protein	121.5	19.0 (M:19.0)	1.6
IPI00412316	Tax_Id=9606 Gene_Symbol=CACNA1I Isoform 3 of Voltage-dependent T-type calcium channel subunit alpha-1I	220.6	18.8 (M:18.8)	0.6
IPI01020772	Tax_Id=9606 Gene_Symbol=ACAD10 Uncharacterized protein	26.8	18.4 (M:18.4)	7.2
IPI00964603	Tax_Id=9606 Gene_Symbol=ARHGAP22 Uncharacterized protein	29.8	18.4 (M:18.4)	6.1
IPI00645091	Tax_Id=9606 Gene_Symbol=GK3P;GK 13 kDa protein	13.1	18.0 (M:18.0)	7.3
IPI00100867	Tax_Id=9606 Gene_Symbol=TAF1L Transcription initiation factor TFIID subunit 1-like	207.2	17.9 (M:17.9)	0.6
IPI00926823	Tax_Id=9606 Gene_Symbol=DOCK4 Uncharacterized protein	23.5	17.4 (M:17.4)	8.8
IPI00386833	Tax_Id=9606 Gene_Symbol=EPN3 Isoform 2 of Epsin-3	23.6	16.9 (M:16.9)	9.1
IPI00954794	Tax_Id=9606 Gene_Symbol=AFF2 AF4/FMR2 family member 2 isoform 6	105.1	16.8 (M:16.8)	3.2
IPI00607549	Tax_Id=9606 Gene_Symbol=AMICA1 Isoform 3 of Junctional adhesion molecule-like	29.4	16.7 (M:16.7)	4.2
IPI01010172	Tax_Id=9606 Gene_Symbol=PECAM1 Isoform Delta14-15 of Platelet endothelial cell adhesion molecule	79.2	16.5 (M:16.5)	2.5
IPI00925853	Tax_Id=9606 Gene_Symbol=NDUFS1 cDNA FLJ60586, highly similar to NADH-ubiquinone oxidoreductase 75 kDa subunit, mitochondrial	66.9	15.9 (M:15.9)	2.0
IPI00657750	Tax_Id=9606 Gene_Symbol=PRPF31 Uncharacterized protein	28.9	15.9 (M:15.9)	5.0
IPI00845239	Tax_Id=9606 Gene_Symbol=C1orf131 Isoform 4 of Uncharacterized protein C1orf131	18.2	15.9 (M:15.9)	7.8
IPI00893750	Tax_Id=9606 Gene_Symbol=IQCE Uncharacterized protein	27.3	15.8 (M:15.8)	6.1
IPI00044147	Tax_Id=9606 Gene_Symbol=TRPC4 Isoform Zeta of Short transient receptor potential channel 4	92.2	15.6 (M:15.6)	1.4
IPI00978582	Tax_Id=9606 Gene_Symbol=GDPD5 20 kDa protein	19.9	15.4 (M:15.4)	10.8
IPI00981513	Tax_Id=9606 Gene_Symbol=RAD21 Uncharacterized protein	13.8	15.1 (M:15.1)	10.8
IPI01012492	Tax_Id=9606 Gene_Symbol=KNG1 cDNA FLJ53075, highly similar to Kininogen-1	46.5	610.1 (M:610.1)	22.9
IPI00790784	Tax_Id=9606 Gene_Symbol=SERPINA1 Isoform 2 of Alpha-1-antitrypsin	40.2	444.9 (M:444.9)	21.7
IPI00930073	Tax_Id=9606 Gene_Symbol=KRT6C cDNA, FLJ93744, highly similar to Homo sapiens keratin 6E (KRT6E), mRNA	60.0	365.9 (M:365.9)	18.8
IPI00455315	Tax_Id=9606 Gene_Symbol=ANXA2 Isoform 1 of Annexin A2	38.6	271.1 (M:271.1)	14.2
IPI00555812	Tax_Id=9606 Gene_Symbol=GC vitamin D-binding protein isoform 1 precursor	52.9	251.2 (M:251.2)	12.0
IPI00847635	Tax_Id=9606 Gene_Symbol=SERPINA3 Isoform 1 of Alpha-1-antichymotrypsin	47.6	229.4 (M:229.4)	15.4
IPI00556459	Tax_Id=9606 Gene_Symbol=SERPING1 cDNA FLJ58564, highly similar to Plasma protease C1 inhibitor	49.7	224.4 (M:224.4)	13.2
IPI00009867	Tax_Id=9606 Gene_Symbol=KRT5 Keratin, type II cytoskeletal 5	62.3	207.8 (M:207.8)	13.6
IPI00884085	Tax_Id=9606 Gene_Symbol=MXRA8 cDNA FLJ38647 fis, clone HHDPC2006862, highly similar to Homo sapiens matrix-remodelling associated 8 (MXRA8), mRNA	47.9	185.2 (M:185.2)	23.3
IPI00387120	Tax_Id=9606 Gene_Symbol=- Ig kappa chain V-IV region Len	12.6	147.6 (M:147.6)	23.7
IPI00879328	Tax_Id=9606 Gene_Symbol=CTSD Uncharacterized protein	30.0	117.8 (M:117.8)	22.5
IPI00829813	Tax_Id=9606 Gene_Symbol=PIK3IP1 Isoform 2 of Phosphoinositide-3-kinase-interacting protein 1	25.3	114.5 (M:114.5)	12.8
IPI00908496	Tax_Id=9606 Gene_Symbol=EFEMP1 cDNA FLJ53670, highly similar to EGF-containing fibulin-like extracellularmatrix protein 1	39.2	87.6 (M:87.6)	8.2
IPI00384067	Tax_Id=9606 Gene_Symbol=COMP cDNA FLJ90027 fis, clone HEMBA1001228, highly similar to Human germline oligomeric matrix protein (COMP) mRNA	13.8	74.3 (M:74.3)	36.9
IPI01011117	Tax_Id=9606 Gene_Symbol=EEF1A1 Uncharacterized protein	12.1	71.0 (M:71.0)	25.2
IPI00924574	Tax_Id=9606 Gene_Symbol=APOD Uncharacterized protein	24.1	70.5 (M:70.5)	12.6
IPI00555577	Tax_Id=9606 Gene_Symbol=THY1 Thy-1 cell surface antigen variant (Fragment)	15.9	62.1 (M:62.1)	10.3
IPI00981450	Tax_Id=9606 Gene_Symbol=YWHAZ cDNA FLJ50142, highly similar to 14-3-3 protein zeta/delta	14.0	60.7 (M:60.7)	14.4
IPI00983815	Tax_Id=9606 Gene_Symbol=PGCP Uncharacterized protein	14.6	58.9 (M:58.9)	8.5
IPI00784295	Tax_Id=9606 Gene_Symbol=HSP90AA1 Isoform 1 of Heat shock protein HSP 90-alpha	84.6	57.4 (M:57.4)	3.8
IPI00916887	Tax_Id=9606 Gene_Symbol=CPVL Uncharacterized protein	26.8	50.7 (M:50.7)	9.5
IPI00646524	Tax_Id=9606 Gene_Symbol=DDAH2 Uncharacterized protein	23.5	50.2 (M:50.2)	7.1
IPI01018299	Tax_Id=9606 Gene_Symbol=FBLN2 Uncharacterized protein	16.5	44.6 (M:44.6)	15.1
IPI00295386	Tax_Id=9606 Gene_Symbol=CBR1 Carbonyl reductase [NADPH] 1	30.4	36.3 (M:36.3)	11.2
IPI00918003	Tax_Id=9606 Gene_Symbol=SSFA2 Uncharacterized protein	136.1	36.0 (M:36.0)	2.8
IPI01014131	Tax_Id=9606 Gene_Symbol=GPR56 Uncharacterized protein	57.3	35.9 (M:35.9)	2.9
IPI00917728	Tax_Id=9606 Gene_Symbol=NEB nebulin isoform 2	986.0	35.3 (M:35.3)	0.3
IPI00220289	Tax_Id=9606 Gene_Symbol=CHD6 Isoform 1 of Chromodomain-helicase-DNA-binding protein 6	305.2	35.2 (M:35.2)	0.6
IPI00010554	Tax_Id=9606 Gene_Symbol=SORBS1 Isoform 3 of Sorbin and SH3 domain-containing protein 1	101.0	34.5 (M:34.5)	1.7
IPI00007694	Tax_Id=9606 Gene_Symbol=PPME1 Isoform 1 of Protein phosphatase methylesterase 1	42.3	33.8 (M:33.8)	7.3
IPI01014767	Tax_Id=9606 Gene_Symbol=SLC24A1 Uncharacterized protein	109.0	26.8 (M:26.8)	1.2
IPI00377170	Tax_Id=9606 Gene_Symbol=MSL3 male-specific lethal 3 homolog isoform c	40.6	26.5 (M:26.5)	2.8
IPI00869048	Tax_Id=9606 Gene_Symbol=RTTN Isoform 4 of Rotatin	98.9	26.4 (M:26.4)	1.9
IPI00966938	Tax_Id=9606 Gene_Symbol=SERINC5 Isoform 3 of Serine incorporator 5	46.3	25.8 (M:25.8)	3.1
IPI01014583	Tax_Id=9606 Gene_Symbol=DYRK2 10 kDa protein	10.4	25.5 (M:25.5)	16.0
IPI00032299	Tax_Id=9606 Gene_Symbol=CNOT1 Uncharacterized protein	139.6	23.8 (M:23.8)	0.9
IPI00788612	Tax_Id=9606 Gene_Symbol=LIMS1 LIM and senescent cell antigen-like-containing domain protein 1	37.2	23.1 (M:23.1)	3.7
IPI00472618	Tax_Id=9606 Gene_Symbol=NOS1 Isoform 3 of Nitric oxide synthase, brain	125.0	22.6 (M:22.6)	1.5
IPI00910420	Tax_Id=9606 Gene_Symbol=ALDH7A1 Isoform 3 of Alpha-aminoadipic semialdehyde dehydrogenase	37.4	21.8 (M:21.8)	5.2
IPI00984366	Tax_Id=9606 Gene_Symbol=BBS1 Uncharacterized protein	21.3	21.8 (M:21.8)	6.8
IPI00910497	Tax_Id=9606 Gene_Symbol=PODN cDNA FLJ54652, highly similar to Homo sapiens podocan (PODN), mRNA	40.6	20.9 (M:20.9)	3.1
IPI00910118	Tax_Id=9606 Gene_Symbol=AASDH cDNA FLJ51442, highly similar to Homo sapiens 2-aminoadipic 6-semialdehyde dehydrogenase (AASDH), mRNA	89.0	19.4 (M:19.4)	1.6
IPI01010130	Tax_Id=9606 Gene_Symbol=PTCH1 Patched variant (Fragment)	66.4	19.4 (M:19.4)	1.4
IPI00946158	Tax_Id=9606 Gene_Symbol=ZCWPW1 28 kDa protein	28.5	19.2 (M:19.2)	7.3
IPI00983869	Tax_Id=9606 Gene_Symbol=PIK3R1 Uncharacterized protein	42.8	18.7 (M:18.7)	3.9
IPI00943344	Tax_Id=9606 Gene_Symbol=AGAP8 Uncharacterized protein	48.5	18.4 (M:18.4)	6.8
IPI00927049	Tax_Id=9606 Gene_Symbol=DAGLB Uncharacterized protein	16.4	18.4 (M:18.4)	6.7
IPI00908396	Tax_Id=9606 Gene_Symbol=- cDNA FLJ52216, highly similar to Actin-like protein 3	18.1	18.1 (M:18.1)	10.9
IPI01015884	Tax_Id=9606 Gene_Symbol=SLC44A5 cDNA FLJ60667, highly similar to Choline transporter-like protein 5	67.1	17.3 (M:17.3)	2.5
IPI00184720	Tax_Id=9606 Gene_Symbol=PHF23 Uncharacterized protein	17.0	17.0 (M:17.0)	8.9
IPI00930540	Tax_Id=9606 Gene_Symbol=ANKRD20A2 ANKRD20A2 protein	93.9	16.9 (M:16.9)	1.8
IPI00398012	Tax_Id=9606 Gene_Symbol=KIAA1109 Isoform 2 of Uncharacterized protein KIAA1109	319.8	16.8 (M:16.8)	0.3
IPI00383774	Tax_Id=9606 Gene_Symbol=CASP4 Mih1/Tx protein	13.3	16.6 (M:16.6)	17.2
IPI00413266	Tax_Id=9606 Gene_Symbol=IQCA1 Isoform 2 of IQ and AAA domain-containing protein 1	78.9	16.3 (M:16.3)	2.5
IPI00394763	Tax_Id=9606 Gene_Symbol=CSMD3 Isoform 5 of CUB and sushi domain-containing protein 3	294.6	16.3 (M:16.3)	1.0
IPI01013073	Tax_Id=9606 Gene_Symbol=MSH6 Uncharacterized protein	119.7	16.0 (M:16.0)	1.0
IPI00844252	Tax_Id=9606 Gene_Symbol=ARHGAP20 Isoform 5 of Rho GTPase-activating protein 20	80.8	15.9 (M:15.9)	1.8
IPI00979759	Tax_Id=9606 Gene_Symbol=KIF21B Protein	83.1	15.9 (M:15.9)	1.7
IPI00982930	Tax_Id=9606 Gene_Symbol=CHIA Uncharacterized protein	30.8	15.7 (M:15.7)	3.5
IPI00945383	Tax_Id=9606 Gene_Symbol=ARHGEF3 Uncharacterized protein	56.7	15.5 (M:15.5)	5.2
IPI00878690	Tax_Id=9606 Gene_Symbol=PAM Isoform 2 of Peptidyl-glycine alpha-amidating monooxygenase	96.2	15.3 (M:15.3)	2.1
IPI00829935	Tax_Id=9606 Gene_Symbol=TPRKB Isoform 2 of TP53RK-binding protein	16.1	15.3 (M:15.3)	8.5
IPI00792283	Tax_Id=9606 Gene_Symbol=TRPM1 Isoform 2 of Transient receptor potential cation channel subfamily M member 1	174.3	15.2 (M:15.2)	1.1
IPI00983650	Tax_Id=9606 Gene_Symbol=GABRA6 21 kDa protein	21.2	15.1 (M:15.1)	8.1
IPI00398170	Tax_Id=9606 Gene_Symbol=ARHGAP27 Isoform 2 of Rho GTPase-activating protein 27	61.7	15.0 (M:15.0)	2.2
IPI00291136	Tax_Id=9606 Gene_Symbol=COL6A1 Collagen alpha-1(VI) chain	108.5	442.8 (M:442.8)	11.4
IPI00218918	Tax_Id=9606 Gene_Symbol=ANXA1 Annexin A1	38.7	308.2 (M:308.2)	19.7
IPI00013179	Tax_Id=9606 Gene_Symbol=PTGDS Prostaglandin-H2 D-isomerase	21.0	264.3 (M:264.3)	17.4
IPI00947307	Tax_Id=9606 Gene_Symbol=CP cDNA FLJ58075, highly similar to Ceruloplasmin	108.8	260.2 (M:260.2)	9.2
IPI01008905	Tax_Id=9606 Gene_Symbol=SIRPA Isoform 4 of Tyrosine-protein phosphatase non-receptor type substrate 1	54.8	198.3 (M:198.3)	8.9
IPI01010990	Tax_Id=9606 Gene_Symbol=LGALS3BP cDNA FLJ53478, highly similar to Galectin-3-binding protein	64.1	186.7 (M:186.7)	10.5
IPI00399007	Tax_Id=9606 Gene_Symbol=IGHG2 Putative uncharacterized protein DKFZp686I04196 (Fragment)	46.0	175.6 (M:175.6)	12.9
IPI00174541	Tax_Id=9606 Gene_Symbol=IL1RN Isoform 4 of Interleukin-1 receptor antagonist protein	16.1	170.5 (M:170.5)	23.8
IPI00966202	Tax_Id=9606 Gene_Symbol=LMAN2 cDNA FLJ52285, highly similar to Vesicular integral-membrane protein VIP36	32.6	169.1 (M:169.1)	32.3
IPI00013933	Tax_Id=9606 Gene_Symbol=DSP Isoform DPI of Desmoplakin	331.6	168.2 (M:168.2)	2.5
IPI00977567	Tax_Id=9606 Gene_Symbol=OPCML cDNA FLJ51061, highly similar to Opioid-binding protein/cell adhesion molecule	33.6	153.9 (M:153.9)	12.5
IPI00219131	Tax_Id=9606 Gene_Symbol=ICOSLG Isoform 1 of ICOS ligand	33.3	147.1 (M:147.1)	14.6
IPI00414694	Tax_Id=9606 Gene_Symbol=COL18A1 Isoform 3 of Collagen alpha-1(XVIII) chain	135.7	132.6 (M:132.6)	4.6
IPI00977773	Tax_Id=9606 Gene_Symbol=TPP1 cDNA FLJ59472, highly similar to Tripeptidyl-peptidase 1	37.8	127.1 (M:127.1)	13.3
IPI00451401	Tax_Id=9606 Gene_Symbol=TPI1;TPI1P1 Isoform 2 of Triosephosphate isomerase	27.1	124.1 (M:124.1)	20.1
IPI01011941	Tax_Id=9606 Gene_Symbol=CD276 42 kDa protein	41.7	96.4 (M:96.4)	4.6
IPI00642259	Tax_Id=9606 Gene_Symbol=DST Uncharacterized protein	860.3	88.9 (M:88.9)	0.1
IPI00297284	Tax_Id=9606 Gene_Symbol=IGFBP2 insulin-like growth factor-binding protein 2 precursor	35.1	87.5 (M:87.5)	11.0
IPI00879368	Tax_Id=9606 Gene_Symbol=APOE Uncharacterized protein	24.6	81.4 (M:81.4)	6.9
IPI00014424	Tax_Id=9606 Gene_Symbol=EEF1A2 Elongation factor 1-alpha 2	50.4	72.6 (M:72.6)	6.3
IPI00924948	Tax_Id=9606 Gene_Symbol=AZGP1 Uncharacterized protein	26.3	72.2 (M:72.2)	10.1
IPI01015306	Tax_Id=9606 Gene_Symbol=TTR Uncharacterized protein	15.1	72.1 (M:72.1)	25.9
IPI00926737	Tax_Id=9606 Gene_Symbol=BTD Uncharacterized protein	58.9	66.5 (M:66.5)	5.0
IPI00004901	Tax_Id=9606 Gene_Symbol=GPRC5C cDNA FLJ20242 fis, clone COLF6369	17.8	58.5 (M:58.5)	8.0
IPI00946864	Tax_Id=9606 Gene_Symbol=TKT cDNA FLJ56274, highly similar to Transketolase	36.4	56.7 (M:56.7)	5.1
IPI00514669	Tax_Id=9606 Gene_Symbol=SH3BGRL3 Uncharacterized protein	9.4	55.1 (M:55.1)	17.0
IPI00983742	Tax_Id=9606 Gene_Symbol=CD59 Conserved hypothetical protein	8.3	54.3 (M:54.3)	16.9
IPI00945650	Tax_Id=9606 Gene_Symbol=ACPP cDNA FLJ54158, highly similar to Prostatic acid phosphatase	40.4	52.9 (M:52.9)	6.2
IPI01024886	Tax_Id=9606 Gene_Symbol=PNP 10 kDa protein	10.5	52.5 (M:52.5)	20.4
IPI00645255	Tax_Id=9606 Gene_Symbol=GDI2 Uncharacterized protein	29.8	52.1 (M:52.1)	7.2
IPI00168184	Tax_Id=9606 Gene_Symbol=PPP2R1A cDNA FLJ56053, highly similar to Serine/threonine-protein phosphatase 2A 65 kDa regulatory subunit A alpha isoform	56.8	51.6 (M:51.6)	3.1
IPI01014579	Tax_Id=9606 Gene_Symbol=CTSB cDNA FLJ59133, highly similar to Cathepsin B	26.8	48.4 (M:48.4)	6.9
IPI00798275	Tax_Id=9606 Gene_Symbol=RHCG cDNA FLJ51037, moderately similar to Homo sapiens Rhesus blood group, C glycoprotein (RHCG), mRNA	45.8	47.2 (M:47.2)	3.1
IPI00797969	Tax_Id=9606 Gene_Symbol=GNB2 Uncharacterized protein	17.0	46.4 (M:46.4)	12.5
IPI01009353	Tax_Id=9606 Gene_Symbol=PGD 6-phosphogluconate dehydrogenase, decarboxylating	47.4	46.4 (M:46.4)	4.0
IPI00217691	Tax_Id=9606 Gene_Symbol=C17orf57;ITGB3 Isoform 1 of EF-hand domain-containing protein C17orf57	110.1	45.9 (M:45.9)	3.4
IPI00895917	Tax_Id=9606 Gene_Symbol=FCGR3A low affinity immunoglobulin gamma Fc region receptor III-A isoform d precursor	28.9	44.3 (M:44.3)	4.3
IPI00935618	Tax_Id=9606 Gene_Symbol=PLEKHG2 Uncharacterized protein	133.3	39.9 (M:39.9)	2.8
IPI00797358	Tax_Id=9606 Gene_Symbol=VPS13C Isoform 3 of Vacuolar protein sorting-associated protein 13C	417.0	37.8 (M:37.8)	0.4
IPI00914601	Tax_Id=9606 Gene_Symbol=USP34 Ubiquitin carboxyl-terminal hydrolase	377.2	37.2 (M:37.2)	0.5
IPI00418145	Tax_Id=9606 Gene_Symbol=ROBO4 Isoform 3 of Roundabout homolog 4	75.2	35.9 (M:35.9)	2.3
IPI00418234	Tax_Id=9606 Gene_Symbol=MECP2 Isoform A of Methyl-CpG-binding protein 2	52.4	34.0 (M:34.0)	5.6
IPI00963899	Tax_Id=9606 Gene_Symbol=HMGCS1 cDNA FLJ38173 fis, clone FCBBF1000053, highly similar to HYDROXYMETHYLGLUTARYL-COA SYNTHASE, CYTOPLASMIC	56.2	33.1 (M:33.1)	2.6
IPI00515120	Tax_Id=9606 Gene_Symbol=TASP1 Uncharacterized protein	32.5	32.8 (M:32.8)	14.8
IPI00953099	Tax_Id=9606 Gene_Symbol=C5orf42 Uncharacterized protein	204.1	32.7 (M:32.7)	0.9
IPI00868787	Tax_Id=9606 Gene_Symbol=TANC2 Isoform 1 of Protein TANC2	219.5	32.6 (M:32.6)	0.6
IPI00910875	Tax_Id=9606 Gene_Symbol=ABHD14B cDNA FLJ52723, highly similar to Abhydrolase domain-containing protein 14B	19.7	29.8 (M:29.8)	5.3
IPI01015924	Tax_Id=9606 Gene_Symbol=SHMT1 Serine hydroxymethyltransferase	37.6	27.1 (M:27.1)	4.6
IPI00947071	Tax_Id=9606 Gene_Symbol=ADAM9 Uncharacterized protein	69.3	27.0 (M:27.0)	2.9
IPI00942124	Tax_Id=9606 Gene_Symbol=GOSR1 cDNA FLJ58038, highly similar to Golgi SNAP receptor complex member 1	20.0	26.9 (M:26.9)	3.4
IPI00383447	Tax_Id=9606 Gene_Symbol=AFAP1L1 Isoform 3 of Actin filament-associated protein 1-like 1	42.2	26.8 (M:26.8)	1.9
IPI00978718	Tax_Id=9606 Gene_Symbol=KIAA1731 Uncharacterized protein	15.5	25.6 (M:25.6)	13.0
IPI00927045	Tax_Id=9606 Gene_Symbol=TNS1 CDNA: FLJ21295 fis, clone COL02001	25.5	23.7 (M:23.7)	3.8
IPI00942507	Tax_Id=9606 Gene_Symbol=CES1 cDNA FLJ57637, highly similar to Liver carboxylesterase 1	47.7	21.2 (M:21.2)	4.2
IPI00909513	Tax_Id=9606 Gene_Symbol=PYGM Phosphorylase	67.6	21.0 (M:21.0)	4.7
IPI00974343	Tax_Id=9606 Gene_Symbol=DECR1 Uncharacterized protein	4.9	21.0 (M:21.0)	29.3
IPI00941138	Tax_Id=9606 Gene_Symbol=FEZF1 Uncharacterized protein	3.8	21.0 (M:21.0)	100.0
IPI00220114	Tax_Id=9606 Gene_Symbol=SLIT2 Isoform 3 of Slit homolog 2 protein	168.8	20.5 (M:20.5)	1.8
IPI00844368	Tax_Id=9606 Gene_Symbol=SUV420H1 Uncharacterized protein	42.0	20.1 (M:20.1)	4.1
IPI00644785	Tax_Id=9606 Gene_Symbol=PLXNB3 Protein	19.2	19.5 (M:19.5)	8.0
IPI00916861	Tax_Id=9606 Gene_Symbol=MDH1 Uncharacterized protein	18.7	19.5 (M:19.5)	7.1
IPI00746361	Tax_Id=9606 Gene_Symbol=C10orf137 Isoform 2 of Erythroid differentiation-related factor 1	88.8	19.4 (M:19.4)	1.6
IPI01015151	Tax_Id=9606 Gene_Symbol=WAPAL Wings apart-like homolog variant 11 (Fragment)	8.9	19.2 (M:19.2)	19.5
IPI00786896	Tax_Id=9606 Gene_Symbol=NRAP Isoform 4 of Nebulin-related-anchoring protein	192.9	18.7 (M:18.7)	1.1
IPI00940046	Tax_Id=9606 Gene_Symbol=ASAH1 Uncharacterized protein	41.8	18.6 (M:18.6)	3.0
IPI00816801	Tax_Id=9606 Gene_Symbol=DNA2 Isoform 2 of DNA2-like helicase	78.4	18.2 (M:18.2)	4.1
IPI00604711	Tax_Id=9606 Gene_Symbol=KIF1A Isoform 1 of Kinesin-like protein KIF1A	190.9	18.2 (M:18.2)	1.8
IPI00022274	Tax_Id=9606 Gene_Symbol=KIAA0889 Isoform 3 of Uncharacterized protein KIAA0889	55.7	18.2 (M:18.2)	2.7
IPI00027801	Tax_Id=9606 Gene_Symbol=FBXW10 Isoform 3 of F-box/WD repeat-containing protein 10	113.9	18.0 (M:18.0)	1.4
IPI00376765	Tax_Id=9606 Gene_Symbol=KGFLP2 Putative keratinocyte growth factor-like protein 2	11.0	17.9 (M:17.9)	14.4
IPI00965290	Tax_Id=9606 Gene_Symbol=CUL4B Isoform 3 of Cullin-4B	84.0	17.5 (M:17.5)	2.6
IPI00916809	Tax_Id=9606 Gene_Symbol=PSMD1 Protein	18.4	17.5 (M:17.5)	7.3
IPI01021615	Tax_Id=9606 Gene_Symbol=PRICKLE1 Uncharacterized protein	12.6	17.4 (M:17.4)	10.9
IPI00917449	Tax_Id=9606 Gene_Symbol=GGCT Protein	13.2	17.4 (M:17.4)	14.3
IPI00922915	Tax_Id=9606 Gene_Symbol=BUB1B Isoform 2 of Mitotic checkpoint serine/threonine-protein kinase BUB1 beta	105.8	17.3 (M:17.3)	2.1
IPI00658112	Tax_Id=9606 Gene_Symbol=SPEG Uncharacterized protein	32.4	17.2 (M:17.2)	6.0
IPI00893940	Tax_Id=9606 Gene_Symbol=RADIL Uncharacterized protein	42.9	17.1 (M:17.1)	3.4
IPI00925677	Tax_Id=9606 Gene_Symbol=DDC Uncharacterized protein	24.7	17.1 (M:17.1)	7.0
IPI00943945	Tax_Id=9606 Gene_Symbol=SYTL2 Isoform 8 of Synaptotagmin-like protein 2	137.4	17.0 (M:17.0)	1.3
IPI00892959	Tax_Id=9606 Gene_Symbol=NCOA1 Uncharacterized protein	135.5	16.9 (M:16.9)	1.4
IPI00952627	Tax_Id=9606 Gene_Symbol=RYR3 Uncharacterized protein	435.0	16.9 (M:16.9)	0.6
IPI00939641	Tax_Id=9606 Gene_Symbol=NBEA Uncharacterized protein	175.3	16.8 (M:16.8)	1.7
IPI01014147	Tax_Id=9606 Gene_Symbol=PKNOX2 Uncharacterized protein	33.5	16.7 (M:16.7)	3.3
IPI00909675	Tax_Id=9606 Gene_Symbol=NF1;LOC731788 cDNA FLJ54393, highly similar to Neurofibromin	71.4	16.7 (M:16.7)	4.7
IPI01014444	Tax_Id=9606 Gene_Symbol=SPHK1 SPHK1 protein	42.4	16.6 (M:16.6)	4.7
IPI00334818	Tax_Id=9606 Gene_Symbol=FKBP10 Uncharacterized protein	52.0	16.6 (M:16.6)	4.0
IPI00065383	Tax_Id=9606 Gene_Symbol=C9orf84 Isoform 2 of Uncharacterized protein C9orf84	56.7	16.4 (M:16.4)	3.1
IPI00967820	Tax_Id=9606 Gene_Symbol=SMAD5 Uncharacterized protein	8.8	16.4 (M:16.4)	21.2
IPI01012024	Tax_Id=9606 Gene_Symbol=ZNF34 Uncharacterized protein	30.1	16.4 (M:16.4)	6.4
IPI00894448	Tax_Id=9606 Gene_Symbol=RAD50 Uncharacterized protein	64.0	16.2 (M:16.2)	2.0
IPI00640783	Tax_Id=9606 Gene_Symbol=NOL10 Uncharacterized protein	74.3	16.2 (M:16.2)	4.5
IPI00855961	Tax_Id=9606 Gene_Symbol=CTCFL BORIS transcription factor transcript variant F6 (Fragment)	16.3	16.1 (M:16.1)	13.8
IPI00216453	Tax_Id=9606 Gene_Symbol=RGS9 Isoform 2 of Regulator of G-protein signaling 9	54.9	16.1 (M:16.1)	2.8
IPI00793248	Tax_Id=9606 Gene_Symbol=ZNF286A cDNA FLJ55788, highly similar to Zinc finger protein 286	59.0	16.1 (M:16.1)	2.5
IPI00902440	Tax_Id=9606 Gene_Symbol=WDR35 cDNA FLJ33886 fis, clone CTONG2007399, highly similar to WD repeat protein 35	63.8	15.9 (M:15.9)	3.2
IPI00180426	Tax_Id=9606 Gene_Symbol=GRK4 Isoform 3 of G protein-coupled receptor kinase 4	57.6	15.9 (M:15.9)	1.8
IPI01009991	Tax_Id=9606 Gene_Symbol=NOP2 Uncharacterized protein	17.2	15.7 (M:15.7)	8.2
IPI01014067	Tax_Id=9606 Gene_Symbol=LOC441155;ZC3H11A Uncharacterized protein	72.5	15.7 (M:15.7)	3.2
IPI01015348	Tax_Id=9606 Gene_Symbol=ABCC4 cDNA FLJ52311, highly similar to Multidrug resistance-associated protein 4	88.1	15.7 (M:15.7)	2.4
IPI00745978	Tax_Id=9606 Gene_Symbol=FAM208A Isoform 2 of Uncharacterized protein C3orf63	139.9	15.6 (M:15.6)	1.4
IPI00936697	Tax_Id=9606 Gene_Symbol=LY6G5C 16 kDa protein	16.2	15.6 (M:15.6)	17.0
IPI00930356	Tax_Id=9606 Gene_Symbol=ARMC10 armadillo repeat-containing protein 10 isoform f	24.7	15.6 (M:15.6)	10.7
IPI00745010	Tax_Id=9606 Gene_Symbol=MED12 Uncharacterized protein	222.2	15.6 (M:15.6)	1.5
IPI01020988	Tax_Id=9606 Gene_Symbol=LRIG3 Uncharacterized protein	17.6	15.6 (M:15.6)	4.5
IPI01022953	Tax_Id=9606 Gene_Symbol=PDE1B Uncharacterized protein	21.4	15.6 (M:15.6)	8.9
IPI00845289	Tax_Id=9606 Gene_Symbol=GRAMD1A Isoform 2 of GRAM domain-containing protein 1A	79.3	15.6 (M:15.6)	2.9
IPI00952708	Tax_Id=9606 Gene_Symbol=LRRIQ1 Uncharacterized protein	151.2	15.5 (M:15.5)	2.7
IPI00470749	Tax_Id=9606 Gene_Symbol=UNC5C Isoform 2 of Netrin receptor UNC5C	66.0	15.4 (M:15.4)	4.0
IPI00902622	Tax_Id=9606 Gene_Symbol=NCKAP5L Isoform 2 of Nck-associated protein 5-like	134.8	15.4 (M:15.4)	0.9
IPI01014117	Tax_Id=9606 Gene_Symbol=VPS33B cDNA FLJ90382 fis, clone NT2RP2005069, highly similar to Vacuolar protein sorting 33B	60.0	15.3 (M:15.3)	2.5
IPI00299590	Tax_Id=9606 Gene_Symbol=PTPRS Isoform PTPS-F4-7 of Receptor-type tyrosine-protein phosphatase S	171.7	15.3 (M:15.3)	1.8
IPI00798009	Tax_Id=9606 Gene_Symbol=GPR160 Uncharacterized protein	10.3	15.3 (M:15.3)	21.6
IPI00910799	Tax_Id=9606 Gene_Symbol=SUGP2 cDNA FLJ55365, highly similar to splicing factor, arginine/serine-rich14	95.5	15.1 (M:15.1)	2.0
IPI01015541	Tax_Id=9606 Gene_Symbol=MTM1 cDNA FLJ52391, highly similar to Myotubularin	48.1	15.0 (M:15.0)	2.9
IPI00877967	Tax_Id=9606 Gene_Symbol=F2 Uncharacterized protein	35.9	278.6 (M:278.6)	17.9
IPI00967121	Tax_Id=9606 Gene_Symbol=EGF pro-epidermal growth factor isoform 2 preproprotein	129.7	247.1 (M:247.1)	7.5
IPI00219018	Tax_Id=9606 Gene_Symbol=GAPDH Glyceraldehyde-3-phosphate dehydrogenase	36.0	224.4 (M:224.4)	12.8
IPI00007797	Tax_Id=9606 Gene_Symbol=FABP5 Fatty acid-binding protein, epidermal	15.2	219.2 (M:219.2)	32.6
IPI01010668	Tax_Id=9606 Gene_Symbol=SPRR3 Uncharacterized protein	17.3	218.7 (M:218.7)	29.8
IPI00746033	Tax_Id=9606 Gene_Symbol=NAGLU 47 kDa protein	47.1	205.7 (M:205.7)	13.4
IPI00025512	Tax_Id=9606 Gene_Symbol=HSPB1 Heat shock protein beta-1	22.8	201.3 (M:201.3)	21.0
IPI00216914	Tax_Id=9606 Gene_Symbol=VMO1 Vitelline membrane outer layer protein 1 homolog	21.5	190.4 (M:190.4)	22.3
IPI00953689	Tax_Id=9606 Gene_Symbol=AHSG Alpha-2-HS-glycoprotein	39.3	185.8 (M:185.8)	15.0
IPI00217963	Tax_Id=9606 Gene_Symbol=KRT16 Keratin, type I cytoskeletal 16	51.2	161.7 (M:161.7)	8.9
IPI00412407	Tax_Id=9606 Gene_Symbol=SERPINB4 Serpin peptidase inhibitor, clade B (Ovalbumin), member 4, isoform CRA_a	42.3	157.0 (M:157.0)	8.1
IPI00477227	Tax_Id=9606 Gene_Symbol=KRT78 Isoform 1 of Keratin, type II cytoskeletal 78	56.8	156.8 (M:156.8)	7.3
IPI00022488	Tax_Id=9606 Gene_Symbol=HPX Hemopexin	51.6	144.5 (M:144.5)	9.1
IPI00387024	Tax_Id=9606 Gene_Symbol=- Ig kappa chain V-I region CAR	11.7	143.9 (M:143.9)	16.8
IPI00942961	Tax_Id=9606 Gene_Symbol=ALDOB Fructose-bisphosphate aldolase	34.7	132.1 (M:132.1)	15.8
IPI00939169	Tax_Id=9606 Gene_Symbol=ATRN Isoform 3 of Attractin	133.6	124.3 (M:124.3)	2.8
IPI00328113	Tax_Id=9606 Gene_Symbol=FBN1 Fibrillin-1	312.0	110.0 (M:110.0)	1.6
IPI00015881	Tax_Id=9606 Gene_Symbol=CSF1 Isoform 1 of Macrophage colony-stimulating factor 1	60.1	101.8 (M:101.8)	5.6
IPI00386035	Tax_Id=9606 Gene_Symbol=FLG Profilaggrin (Fragment)	115.2	96.0 (M:96.0)	3.5
IPI00981634	Tax_Id=9606 Gene_Symbol=PRG2 Uncharacterized protein	23.9	93.6 (M:93.6)	15.2
IPI00163074	Tax_Id=9606 Gene_Symbol=GP6 Isoform 2 of Platelet glycoprotein VI	35.1	92.9 (M:92.9)	5.3
IPI01025642	Tax_Id=9606 Gene_Symbol=ERO1L 19 kDa protein	19.1	90.5 (M:90.5)	10.1
IPI00183629	Tax_Id=9606 Gene_Symbol=WFDC2 Isoform 3 of WAP four-disulfide core domain protein 2	8.1	84.7 (M:84.7)	23.7
IPI01013717	Tax_Id=9606 Gene_Symbol=PLAU Uncharacterized protein	44.6	84.5 (M:84.5)	9.4
IPI01026288	Tax_Id=9606 Gene_Symbol=KLK1 Uncharacterized protein	17.4	79.8 (M:79.8)	17.5
IPI00297763	Tax_Id=9606 Gene_Symbol=ABCA4 Retinal-specific ATP-binding cassette transporter	255.8	78.7 (M:78.7)	1.9
IPI01013763	Tax_Id=9606 Gene_Symbol=LCN2 Isoform 2 of Neutrophil gelatinase-associated lipocalin	22.4	72.4 (M:72.4)	13.1
IPI00383032	Tax_Id=9606 Gene_Symbol=HAVCR2 Isoform 2 of Hepatitis A virus cellular receptor 2	16.1	60.0 (M:60.0)	9.9
IPI00003515	Tax_Id=9606 Gene_Symbol=TRIP11 Thyroid receptor-interacting protein 11	227.4	53.9 (M:53.9)	4.0
IPI01010684	Tax_Id=9606 Gene_Symbol=A2ML1 Uncharacterized protein	105.9	53.9 (M:53.9)	3.5
IPI00815843	Tax_Id=9606 Gene_Symbol=RPL14 RPL14 protein (Fragment)	14.6	47.4 (M:47.4)	9.7
IPI01026115	Tax_Id=9606 Gene_Symbol=NID1 cDNA FLJ51241, highly similar to Nidogen-1	79.3	47.0 (M:47.0)	2.6
IPI00026534	Tax_Id=9606 Gene_Symbol=BDKRB2 Isoform Long of B2 bradykinin receptor	44.4	45.9 (M:45.9)	6.9
IPI00877102	Tax_Id=9606 Gene_Symbol=HEATR5B Isoform 2 of HEAT repeat-containing protein 5B	83.4	41.6 (M:41.6)	1.4
IPI00783191	Tax_Id=9606 Gene_Symbol=SPRR2G;SPRR2C;SPRR2D Similar to SubName: Full=Glycine-rich protein;	7.9	40.4 (M:40.4)	18.1
IPI00639861	Tax_Id=9606 Gene_Symbol=C10orf118 cDNA FLJ32946 fis, clone TESTI2007872, weakly similar to INTRACELLULAR PROTEIN TRANSPORT PROTEIN USO1	47.2	38.0 (M:38.0)	4.7
IPI00385631	Tax_Id=9606 Gene_Symbol=ZZEF1 Isoform 1 of Zinc finger ZZ-type and EF-hand domain-containing protein 1	330.9	37.8 (M:37.8)	0.9
IPI00984227	Tax_Id=9606 Gene_Symbol=ODZ2 Uncharacterized protein	281.3	36.6 (M:36.6)	0.0
IPI00292059	Tax_Id=9606 Gene_Symbol=NUP153 Nuclear pore complex protein Nup153	153.8	33.8 (M:33.8)	2.2
IPI01014133	Tax_Id=9606 Gene_Symbol=RUVBL2 cDNA FLJ32936 fis, clone TESTI2007533, highly similar to RuvB-like 2	46.3	33.8 (M:33.8)	2.9
IPI00513682	Tax_Id=9606 Gene_Symbol=DHX35 probable ATP-dependent RNA helicase DHX35 isoform 2	75.4	33.1 (M:33.1)	4.6
IPI00969166	Tax_Id=9606 Gene_Symbol=PLEKHA7 Isoform 3 of Pleckstrin homology domain-containing family A member 7	79.1	32.5 (M:32.5)	4.5
IPI00146077	Tax_Id=9606 Gene_Symbol=FAM190B Isoform 1 of Protein FAM190B	93.5	31.8 (M:31.8)	0.0
IPI00171491	Tax_Id=9606 Gene_Symbol=KCNH5 Isoform 1 of Potassium voltage-gated channel subfamily H member 5	111.8	31.6 (M:31.6)	2.1
IPI00925923	Tax_Id=9606 Gene_Symbol=FAM3C Uncharacterized protein	11.6	30.6 (M:30.6)	15.6
IPI00100151	Tax_Id=9606 Gene_Symbol=XRN2 Isoform 1 of 5'-3' exoribonuclease 2	108.5	30.6 (M:30.6)	1.4
IPI00647751	Tax_Id=9606 Gene_Symbol=CAMSAP1 Isoform 2 of Calmodulin-regulated spectrin-associated protein 1	146.5	29.6 (M:29.6)	1.1
IPI00967267	Tax_Id=9606 Gene_Symbol=TRIM36 Uncharacterized protein	65.5	27.7 (M:27.7)	2.8
IPI01026145	Tax_Id=9606 Gene_Symbol=SKOR1 96 kDa protein	95.7	27.4 (M:27.4)	5.0
IPI00922421	Tax_Id=9606 Gene_Symbol=GOT1 Aspartate aminotransferase	41.0	25.8 (M:25.8)	4.1
IPI01011315	Tax_Id=9606 Gene_Symbol=ATP8A2 Uncharacterized protein	109.0	25.8 (M:25.8)	1.2
IPI00977978	Tax_Id=9606 Gene_Symbol=SLC12A1 Uncharacterized protein	46.5	25.7 (M:25.7)	3.5
IPI00977012	Tax_Id=9606 Gene_Symbol=SLC25A12 Conserved hypothetical protein	17.0	25.7 (M:25.7)	12.0
IPI00878879	Tax_Id=9606 Gene_Symbol=COL27A1 Isoform 2 of Collagen alpha-1(XXVII) chain	82.8	24.9 (M:24.9)	1.7
IPI00441894	Tax_Id=9606 Gene_Symbol=CREB3L3 Isoform 3 of Cyclic AMP-responsive element-binding protein 3-like protein 3	44.1	24.2 (M:24.2)	5.3
IPI00984400	Tax_Id=9606 Gene_Symbol=PRAMEF25 putative PRAME family member 25 isoform 1	54.9	24.0 (M:24.0)	2.1
IPI00909703	Tax_Id=9606 Gene_Symbol=ANXA11 Uncharacterized protein	45.7	23.9 (M:23.9)	3.9
IPI00807491	Tax_Id=9606 Gene_Symbol=GTF3C1 Isoform 2 of General transcription factor 3C polypeptide 1	236.1	23.5 (M:23.5)	0.5
IPI00442805	Tax_Id=9606 Gene_Symbol=DMXL2 CDNA FLJ26672 fis, clone MPG03403, highly similar to Ligatin	49.5	23.4 (M:23.4)	2.5
IPI00922352	Tax_Id=9606 Gene_Symbol=MYO19 cDNA FLJ61691, highly similar to Homo sapiens myosin head domain containing 1 (MYOHD1), transcript variant 2, mRNA	47.9	23.4 (M:23.4)	2.1
IPI00909357	Tax_Id=9606 Gene_Symbol=DPYD cDNA FLJ53741, moderately similar to Dihydropyrimidine dehydrogenase	16.8	23.1 (M:23.1)	11.5
IPI00893229	Tax_Id=9606 Gene_Symbol=DNMT3A Isoform 2 of DNA (cytosine-5)-methyltransferase 3A	77.8	22.9 (M:22.9)	2.8
IPI00789869	Tax_Id=9606 Gene_Symbol=TBC1D23 Uncharacterized protein	63.2	22.5 (M:22.5)	0.0
IPI00977047	Tax_Id=9606 Gene_Symbol=SLC45A4 Isoform 2 of Solute carrier family 45 member 4	78.1	22.4 (M:22.4)	1.5
IPI01012321	Tax_Id=9606 Gene_Symbol=LAMC2 Uncharacterized protein	110.6	22.0 (M:22.0)	1.6
IPI00922584	Tax_Id=9606 Gene_Symbol=CTSH Uncharacterized protein	23.3	21.8 (M:21.8)	4.9
IPI00471928	Tax_Id=9606 Gene_Symbol=ATP5A1 ATP synthase subunit alpha	54.5	21.5 (M:21.5)	3.6
IPI00967844	Tax_Id=9606 Gene_Symbol=MCCC2 Uncharacterized protein	39.6	21.3 (M:21.3)	4.1
IPI00028078	Tax_Id=9606 Gene_Symbol=KCNK10 Isoform A of Potassium channel subfamily K member 10	59.7	21.3 (M:21.3)	6.3
IPI00645522	Tax_Id=9606 Gene_Symbol=PADI2 Uncharacterized protein	49.3	21.2 (M:21.2)	7.6
IPI00930346	Tax_Id=9606 Gene_Symbol=MORF4L1 Isoform 2 of Mortality factor 4-like protein 1	37.2	21.2 (M:21.2)	5.3
IPI00909705	Tax_Id=9606 Gene_Symbol=- cDNA FLJ57896, highly similar to Arylsulfatase A	20.2	21.2 (M:21.2)	6.6
IPI00829821	Tax_Id=9606 Gene_Symbol=ARHGAP24 Isoform 4 of Rho GTPase-activating protein 24	28.2	21.0 (M:21.0)	10.2
IPI01012909	Tax_Id=9606 Gene_Symbol=NBN Uncharacterized protein	53.2	20.6 (M:20.6)	3.1
IPI01010638	Tax_Id=9606 Gene_Symbol=PHGDH Uncharacterized protein	43.2	20.6 (M:20.6)	4.7
IPI01015362	Tax_Id=9606 Gene_Symbol=EML3 95 kDa protein	95.0	20.5 (M:20.5)	1.5
IPI00982727	Tax_Id=9606 Gene_Symbol=KIAA1267 hypothetical protein LOC284058 isoform 2	120.8	20.4 (M:20.4)	1.6
IPI00396230	Tax_Id=9606 Gene_Symbol=MASTL Isoform 2 of Serine/threonine-protein kinase greatwall	92.8	20.3 (M:20.3)	1.9
IPI00880164	Tax_Id=9606 Gene_Symbol=NAPRT1 Isoform 3 of Nicotinate phosphoribosyltransferase	56.1	20.0 (M:20.0)	2.7
IPI00060287	Tax_Id=9606 Gene_Symbol=TAMM41 MMP37-like protein, mitochondrial	35.9	20.0 (M:20.0)	9.2
IPI00977296	Tax_Id=9606 Gene_Symbol=TMTC1 Isoform 5 of Transmembrane and TPR repeat-containing protein 1	98.8	19.8 (M:19.8)	1.9
IPI00167574	Tax_Id=9606 Gene_Symbol=THAP3 Isoform 3 of THAP domain-containing protein 3	19.7	19.7 (M:19.7)	10.9
IPI00795525	Tax_Id=9606 Gene_Symbol=SLC1A2 Uncharacterized protein	21.5	19.6 (M:19.6)	10.6
IPI00975474	Tax_Id=9606 Gene_Symbol=C11orf41 Protein	90.4	19.6 (M:19.6)	2.8
IPI00940134	Tax_Id=9606 Gene_Symbol=GABRR1 Uncharacterized protein	45.5	19.6 (M:19.6)	7.4
IPI00329305	Tax_Id=9606 Gene_Symbol=GNAL Uncharacterized protein	37.5	19.4 (M:19.4)	3.1
IPI00910044	Tax_Id=9606 Gene_Symbol=- cDNA FLJ54856, highly similar to Homo sapiens G protein-coupled receptor 126 (GPR126), transcript variant b1, mRNA	35.2	19.4 (M:19.4)	4.8
IPI00916512	Tax_Id=9606 Gene_Symbol=ATP13A1 Protein	20.7	19.3 (M:19.3)	8.1
IPI00607795	Tax_Id=9606 Gene_Symbol=KAT6B Isoform 3 of Histone acetyltransferase MYST4	199.7	19.3 (M:19.3)	1.0
IPI01015286	Tax_Id=9606 Gene_Symbol=ADSL cDNA FLJ53891, highly similar to Adenylosuccinate lyase	34.5	19.3 (M:19.3)	9.2
IPI00947280	Tax_Id=9606 Gene_Symbol=RFC2 Protein	22.6	19.1 (M:19.1)	6.1
IPI01010472	Tax_Id=9606 Gene_Symbol=ZNF550 zinc finger protein 550	43.8	19.1 (M:19.1)	3.9
IPI00926502	Tax_Id=9606 Gene_Symbol=RFTN1 Uncharacterized protein	29.7	19.0 (M:19.0)	6.5
IPI00168766	Tax_Id=9606 Gene_Symbol=FCRL5 FLJ00333 protein (Fragment)	46.5	19.0 (M:19.0)	2.5
IPI00556097	Tax_Id=9606 Gene_Symbol=VILL Uncharacterized protein	63.9	19.0 (M:19.0)	3.3
IPI00646339	Tax_Id=9606 Gene_Symbol=EPS15L1 cDNA FLJ14104 fis, clone MAMMA1001198, highly similar to Epidermal growth factor receptor substrate 15-like 1	83.2	18.9 (M:18.9)	1.3
IPI00926254	Tax_Id=9606 Gene_Symbol=MAP2 Uncharacterized protein	61.7	18.8 (M:18.8)	2.5
IPI00977390	Tax_Id=9606 Gene_Symbol=ID1 Conserved hypothetical protein	15.5	18.7 (M:18.7)	16.2
IPI00549517	Tax_Id=9606 Gene_Symbol=AZI1 Isoform 3 of 5-azacytidine-induced protein 1	117.3	18.6 (M:18.6)	1.3
IPI00916534	Tax_Id=9606 Gene_Symbol=AAK1 Uncharacterized protein	73.7	18.6 (M:18.6)	1.0
IPI01010152	Tax_Id=9606 Gene_Symbol=NRD1 Nardilysin isoform	125.0	18.6 (M:18.6)	1.4
IPI01014869	Tax_Id=9606 Gene_Symbol=PSMD3 cDNA FLJ54148, highly similar to 26S proteasome non-ATPase regulatory subunit 3	41.2	18.5 (M:18.5)	3.7
IPI01025265	Tax_Id=9606 Gene_Symbol=GSTA2 Glutathione S-transferase	25.6	18.5 (M:18.5)	5.0
IPI00873948	Tax_Id=9606 Gene_Symbol=POLR2B DNA-directed RNA polymerase	125.1	18.5 (M:18.5)	1.3
IPI00103630	Tax_Id=9606 Gene_Symbol=PPM1E Isoform 2 of Protein phosphatase 1E	83.9	18.4 (M:18.4)	2.5
IPI00977729	Tax_Id=9606 Gene_Symbol=PRDM11 Uncharacterized protein	20.5	18.4 (M:18.4)	7.6
IPI01012993	Tax_Id=9606 Gene_Symbol=EIF4A1 cDNA FLJ58012, moderately similar to Eukaryotic initiation factor 4A-I	23.2	18.3 (M:18.3)	16.0
IPI01014029	Tax_Id=9606 Gene_Symbol=CRISP3 17 kDa protein	17.3	18.3 (M:18.3)	9.0
IPI00983716	Tax_Id=9606 Gene_Symbol=UBR5 Uncharacterized protein	308.4	18.1 (M:18.1)	0.7
IPI00001613	Tax_Id=9606 Gene_Symbol=NOS2 cDNA FLJ60219, highly similar to Nitric oxide synthase, inducible	82.9	18.0 (M:18.0)	2.3
IPI00455204	Tax_Id=9606 Gene_Symbol=SEPN1 Isoform 2 of Selenoprotein N	61.9	18.0 (M:18.0)	2.7
IPI00302008	Tax_Id=9606 Gene_Symbol=ZNF407 Isoform 3 of Zinc finger protein 407	184.0	18.0 (M:18.0)	1.1
IPI00384714	Tax_Id=9606 Gene_Symbol=SMEK1 Isoform 4 of Serine/threonine-protein phosphatase 4 regulatory subunit 3A	67.8	17.9 (M:17.9)	2.4
IPI01012356	Tax_Id=9606 Gene_Symbol=POLQ Isoform 2 of DNA polymerase theta	197.4	17.9 (M:17.9)	0.7
IPI00745182	Tax_Id=9606 Gene_Symbol=PLCG1 Putative uncharacterized protein DKFZp434N101 (Fragment)	71.3	17.9 (M:17.9)	1.7
IPI00964432	Tax_Id=9606 Gene_Symbol=MRPL1 Protein	13.1	17.9 (M:17.9)	8.4
IPI00947370	Tax_Id=9606 Gene_Symbol=HOXB3 cDNA FLJ51054, highly similar to Homeobox protein Hox-B3	31.0	17.8 (M:17.8)	16.1
IPI00747307	Tax_Id=9606 Gene_Symbol=WNT5B Protein Wnt	17.3	17.7 (M:17.7)	12.1
IPI00218100	Tax_Id=9606 Gene_Symbol=POLK Isoform 3 of DNA polymerase kappa	76.4	17.7 (M:17.7)	2.8
IPI00984543	Tax_Id=9606 Gene_Symbol=- Conserved hypothetical protein	22.3	17.6 (M:17.6)	7.3
IPI01013567	Tax_Id=9606 Gene_Symbol=STXBP1 Uncharacterized protein	63.6	17.6 (M:17.6)	2.2
IPI00749486	Tax_Id=9606 Gene_Symbol=KDM3B Isoform 2 of Lysine-specific demethylase 3B	154.6	17.4 (M:17.4)	0.8
IPI00903112	Tax_Id=9606 Gene_Symbol=LTF cDNA FLJ36533 fis, clone TRACH2004428, highly similar to Lactotransferrin (Fragment)	76.7	17.4 (M:17.4)	1.9
IPI00438113	Tax_Id=9606 Gene_Symbol=SNCAIP Isoform 6 of Synphilin-1	64.4	17.3 (M:17.3)	2.2
IPI00945296	Tax_Id=9606 Gene_Symbol=MAPK14 cDNA FLJ58214, highly similar to Mitogen-activated protein kinase 14	32.3	17.3 (M:17.3)	6.4
IPI00855793	Tax_Id=9606 Gene_Symbol=CDADC1 Isoform 4 of Cytidine and dCMP deaminase domain-containing protein 1	36.5	17.3 (M:17.3)	6.3
IPI00216593	Tax_Id=9606 Gene_Symbol=NOX1 Isoform NOH-1LV of NADPH oxidase 1	58.9	17.3 (M:17.3)	2.9
IPI00551043	Tax_Id=9606 Gene_Symbol=CHPF2 Uncharacterized protein	74.6	17.2 (M:17.2)	2.1
IPI00968083	Tax_Id=9606 Gene_Symbol=MCC Uncharacterized protein	86.0	17.2 (M:17.2)	2.2
IPI00878122	Tax_Id=9606 Gene_Symbol=MIS18BP1 22 kDa protein	21.7	17.2 (M:17.2)	12.8
IPI00744524	Tax_Id=9606 Gene_Symbol=WDR87 Isoform 1 of WD repeat-containing protein 87	333.0	17.2 (M:17.2)	0.5
IPI00946179	Tax_Id=9606 Gene_Symbol=RAB19 Uncharacterized protein	17.0	17.1 (M:17.1)	9.4
IPI01015797	Tax_Id=9606 Gene_Symbol=SEPSECS Soluble liver antigen/liver pancreas antigen, isoform CRA_a	48.8	17.1 (M:17.1)	4.3
IPI00443767	Tax_Id=9606 Gene_Symbol=PTK2B Uncharacterized protein	68.1	17.0 (M:17.0)	2.3
IPI00795394	Tax_Id=9606 Gene_Symbol=DNAH9 Isoform 2 of Dynein heavy chain 9, axonemal	503.0	17.0 (M:17.0)	0.4
IPI00375729	Tax_Id=9606 Gene_Symbol=MLL3 Isoform 2 of Histone-lysine N-methyltransferase MLL3	443.3	16.9 (M:16.9)	0.4
IPI00910344	Tax_Id=9606 Gene_Symbol=AP1M1 cDNA FLJ58317, highly similar to Adaptor-relatedprotein complex 1 mu-1 subunit	42.6	16.9 (M:16.9)	4.9
IPI00216438	Tax_Id=9606 Gene_Symbol=SLC12A3 Isoform 1 of Solute carrier family 12 member 3	113.1	16.9 (M:16.9)	1.3
IPI00879437	Tax_Id=9606 Gene_Symbol=P4HB Protein	32.1	16.7 (M:16.7)	3.2
IPI00966466	Tax_Id=9606 Gene_Symbol=SRP72 Uncharacterized protein	34.2	16.7 (M:16.7)	4.6
IPI01009285	Tax_Id=9606 Gene_Symbol=- Similar to Zinc finger, CW type with coiled-coil domain 2 isoform b	4.2	16.6 (M:16.6)	43.2
IPI00939246	Tax_Id=9606 Gene_Symbol=KY Isoform 1 of Kyphoscoliosis peptidase	63.9	16.6 (M:16.6)	2.5
IPI00980409	Tax_Id=9606 Gene_Symbol=HPS5 45 kDa protein	45.1	16.6 (M:16.6)	2.0
IPI00719643	Tax_Id=9606 Gene_Symbol=SETX Isoform 3 of Probable helicase senataxin	299.2	16.5 (M:16.5)	0.4
IPI00398301	Tax_Id=9606 Gene_Symbol=GFRA2 Isoform 2 of GDNF family receptor alpha-2	36.4	16.5 (M:16.5)	4.2
IPI00973137	Tax_Id=9606 Gene_Symbol=NFKB2 Isoform 3 of Nuclear factor NF-kappa-B p100 subunit	47.0	16.5 (M:16.5)	3.0
IPI00178926	Tax_Id=9606 Gene_Symbol=IGJ Immunoglobulin J chain	18.1	16.4 (M:16.4)	6.3
IPI00885096	Tax_Id=9606 Gene_Symbol=ASXL3 Isoform 3 of Putative Polycomb group protein ASXL3	136.1	16.3 (M:16.3)	1.1
IPI00893815	Tax_Id=9606 Gene_Symbol=NIPSNAP1 Protein	25.6	16.2 (M:16.2)	4.5
IPI00249305	Tax_Id=9606 Gene_Symbol=PRIC285 Isoform 2 of Peroxisomal proliferator-activated receptor A-interacting complex 285 kDa protein	231.5	16.2 (M:16.2)	0.7
IPI01025728	Tax_Id=9606 Gene_Symbol=N4BP2 Uncharacterized protein	189.7	16.2 (M:16.2)	1.6
IPI00975821	Tax_Id=9606 Gene_Symbol=RAB1B Uncharacterized protein	18.5	16.1 (M:16.1)	8.3
IPI00105620	Tax_Id=9606 Gene_Symbol=RRAGA Ras-related GTP-binding protein A	36.5	16.1 (M:16.1)	5.1
IPI00925203	Tax_Id=9606 Gene_Symbol=QARS 29 kDa protein	28.5	16.0 (M:16.0)	4.0
IPI00853557	Tax_Id=9606 Gene_Symbol=CECR2 Uncharacterized protein	143.0	16.0 (M:16.0)	1.4
IPI00965894	Tax_Id=9606 Gene_Symbol=CWH43 Uncharacterized protein	26.6	15.9 (M:15.9)	5.5
IPI00002236	Tax_Id=9606 Gene_Symbol=MFGE8 cDNA FLJ59612, highly similar to Lactadherin	38.4	15.9 (M:15.9)	3.5
IPI00640388	Tax_Id=9606 Gene_Symbol=C10orf57 Uncharacterized protein	9.7	15.8 (M:15.8)	14.3
IPI00956603	Tax_Id=9606 Gene_Symbol=OXR1 Isoform 5 of Oxidation resistance protein 1	94.6	15.8 (M:15.8)	3.8
IPI01014726	Tax_Id=9606 Gene_Symbol=CNN1 cDNA, FLJ79305, highly similar to Calponin-1	27.4	15.8 (M:15.8)	10.5
IPI00926520	Tax_Id=9606 Gene_Symbol=AKR1B1 Uncharacterized protein	11.0	15.7 (M:15.7)	11.8
IPI00017083	Tax_Id=9606 Gene_Symbol=CAMKK1 Isoform 1 of Calcium/calmodulin-dependent protein kinase kinase 1	55.7	15.7 (M:15.7)	2.2
IPI01014108	Tax_Id=9606 Gene_Symbol=CA2 Uncharacterized protein	10.9	15.6 (M:15.6)	12.4
IPI00642492	Tax_Id=9606 Gene_Symbol=ZNF20 zinc finger protein 20 2	61.1	15.5 (M:15.5)	6.4
IPI00293539	Tax_Id=9606 Gene_Symbol=CDH11 Isoform 2 of Cadherin-11	76.4	15.5 (M:15.5)	0.0
IPI00788016	Tax_Id=9606 Gene_Symbol=UNC45A Isoform 3 of Protein unc-45 homolog A	24.7	15.5 (M:15.5)	9.0
IPI01015226	Tax_Id=9606 Gene_Symbol=MEMO1;MEMO1P1 Isoform 2 of Protein MEMO1	31.3	15.4 (M:15.4)	12.4
IPI01012165	Tax_Id=9606 Gene_Symbol=TNFRSF10B cDNA FLJ52718, highly similar to Homo sapiens tumor necrosis factor receptor superfamily, member 10b, transcript variant 2, mRNA	28.7	15.4 (M:15.4)	5.8
IPI00973322	Tax_Id=9606 Gene_Symbol=MUC19 Uncharacterized protein	174.5	15.4 (M:15.4)	0.8
IPI00792953	Tax_Id=9606 Gene_Symbol=ZNF829 Isoform 1 of Zinc finger protein 829	50.1	15.4 (M:15.4)	3.9
IPI01015194	Tax_Id=9606 Gene_Symbol=SASS6 Uncharacterized protein	55.2	15.4 (M:15.4)	3.3
IPI00784287	Tax_Id=9606 Gene_Symbol=ZXDB Similar to Zinc finger X-linked protein ZXDB	21.6	15.3 (M:15.3)	12.1
IPI00746326	Tax_Id=9606 Gene_Symbol=PPM1G Protein phosphatase 1G variant (Fragment)	38.3	15.3 (M:15.3)	4.3
IPI00375189	Tax_Id=9606 Gene_Symbol=HPS4 Isoform 3 of Hermansky-Pudlak syndrome 4 protein	76.4	15.3 (M:15.3)	1.3
IPI00893182	Tax_Id=9606 Gene_Symbol=F7 cDNA FLJ55738, highly similar to Coagulation factor VII	43.6	15.3 (M:15.3)	8.3
IPI01011868	Tax_Id=9606 Gene_Symbol=CTCFL Uncharacterized protein	48.1	15.3 (M:15.3)	3.3
IPI00335248	Tax_Id=9606 Gene_Symbol=RPS6KA5 ribosomal protein S6 kinase alpha-5 isoform b	61.7	15.2 (M:15.2)	3.1
IPI00844404	Tax_Id=9606 Gene_Symbol=TRMT1L Isoform 2 of TRMT1-like protein	43.9	15.2 (M:15.2)	4.6
IPI00983498	Tax_Id=9606 Gene_Symbol=ETS1 V-ets erythroblastosis virus E26 oncogene homolog 1 (Avian), isoform CRA_a	30.8	15.1 (M:15.1)	6.6
IPI01009695	Tax_Id=9606 Gene_Symbol=BAZ1A Uncharacterized protein	141.9	15.1 (M:15.1)	1.1
IPI00039626	Tax_Id=9606 Gene_Symbol=FAM120A Isoform D of Constitutive coactivator of PPAR-gamma-like protein 1	117.3	15.1 (M:15.1)	3.1
IPI00908618	Tax_Id=9606 Gene_Symbol=SRSF4 cDNA FLJ50118, highly similar to Splicing factor, arginine/serine-rich 4	18.3	15.1 (M:15.1)	11.4
IPI00853555	Tax_Id=9606 Gene_Symbol=DYM Uncharacterized protein	19.8	15.1 (M:15.1)	7.6
IPI00973959	Tax_Id=9606 Gene_Symbol=NOS1AP Uncharacterized protein	38.8	15.0 (M:15.0)	4.3
IPI00160130	Tax_Id=9606 Gene_Symbol=CUBN Cubilin	398.5	1014.4 (M:1014.4)	9.1
IPI00024284	Tax_Id=9606 Gene_Symbol=HSPG2 Basement membrane-specific heparan sulfate proteoglycan core protein	468.5	634.5 (M:634.5)	3.7
IPI00022426	Tax_Id=9606 Gene_Symbol=AMBP Protein AMBP	39.0	484.6 (M:484.6)	25.3
IPI00004573	Tax_Id=9606 Gene_Symbol=PIGR Polymeric immunoglobulin receptor	83.2	397.3 (M:397.3)	11.8
IPI00297056	Tax_Id=9606 Gene_Symbol=CRNN Cornulin	53.5	365.2 (M:365.2)	24.8
IPI00307466	Tax_Id=9606 Gene_Symbol=SERPINB3 Isoform 2 of Serpin B3	38.5	327.6 (M:327.6)	19.2
IPI00024292	Tax_Id=9606 Gene_Symbol=LRP2 Low-density lipoprotein receptor-related protein 2	521.6	274.9 (M:274.9)	2.2
IPI00019449	Tax_Id=9606 Gene_Symbol=RNASE2 Non-secretory ribonuclease	18.3	242.8 (M:242.8)	19.9
IPI00293088	Tax_Id=9606 Gene_Symbol=GAA Lysosomal alpha-glucosidase	105.3	221.8 (M:221.8)	5.3
IPI00306378	Tax_Id=9606 Gene_Symbol=MASP2 Isoform 2 of Mannan-binding lectin serine protease 2	20.6	204.4 (M:204.4)	16.8
IPI01011823	Tax_Id=9606 Gene_Symbol=IGFBP7 cDNA FLJ56737, highly similar to Insulin-like growth factor-binding protein 7	28.8	177.1 (M:177.1)	16.1
IPI00792115	Tax_Id=9606 Gene_Symbol=CLEC3B Uncharacterized protein	17.8	169.4 (M:169.4)	13.1
IPI00791564	Tax_Id=9606 Gene_Symbol=ENO2 Enolase	42.7	163.2 (M:163.2)	10.2
IPI00410714	Tax_Id=9606 Gene_Symbol=HBA2;HBA1 Hemoglobin subunit alpha	15.2	158.7 (M:158.7)	50.7
IPI00908746	Tax_Id=9606 Gene_Symbol=PEBP1 cDNA FLJ51535, highly similar to Phosphatidylethanolamine-binding protein 1	17.3	149.9 (M:149.9)	21.9
IPI01014238	Tax_Id=9606 Gene_Symbol=SERPINB1 cDNA FLJ53963, highly similar to Leukocyte elastase inhibitor	38.7	136.9 (M:136.9)	13.8
IPI00759659	Tax_Id=9606 Gene_Symbol=GOLM1 Isoform 2 of Golgi membrane protein 1	44.2	131.9 (M:131.9)	9.0
IPI00004101	Tax_Id=9606 Gene_Symbol=BHMT Betaine--homocysteine S-methyltransferase 1	45.0	114.8 (M:114.8)	12.6
IPI00645710	Tax_Id=9606 Gene_Symbol=NEGR1 cDNA FLJ59691, highly similar to Neuronal growth regulator 1	24.7	112.2 (M:112.2)	8.8
IPI00017987	Tax_Id=9606 Gene_Symbol=SPRR1A Cornifin-A	9.9	111.9 (M:111.9)	19.1
IPI00073772	Tax_Id=9606 Gene_Symbol=FBP1 Fructose-1,6-bisphosphatase 1	36.8	107.4 (M:107.4)	9.8
IPI00018953	Tax_Id=9606 Gene_Symbol=DPP4 Dipeptidyl peptidase 4	88.2	107.0 (M:107.0)	5.9
IPI00186736	Tax_Id=9606 Gene_Symbol=IGSF8 Isoform 3 of Immunoglobulin superfamily member 8	55.8	101.3 (M:101.3)	6.7
IPI00021812	Tax_Id=9606 Gene_Symbol=AHNAK Neuroblast differentiation-associated protein AHNAK	628.7	96.8 (M:96.8)	1.1
IPI00967977	Tax_Id=9606 Gene_Symbol=CD14 Conserved hypothetical protein	31.7	88.6 (M:88.6)	6.1
IPI00844511	Tax_Id=9606 Gene_Symbol=MAN1A1 Mannosyl-oligosaccharide 1,2-alpha-mannosidase IA	72.9	79.9 (M:79.9)	4.3
IPI00305622	Tax_Id=9606 Gene_Symbol=TGM1 Protein-glutamine gamma-glutamyltransferase K	89.7	79.8 (M:79.8)	6.1
IPI01010269	Tax_Id=9606 Gene_Symbol=CEACAM7 cDNA FLJ51760, highly similar to Carcinoembryonic antigen-related cell adhesion molecule 7	27.0	79.3 (M:79.3)	7.4
IPI00873761	Tax_Id=9606 Gene_Symbol=SPRR1B Uncharacterized protein	8.1	76.1 (M:76.1)	23.3
IPI00552768	Tax_Id=9606 Gene_Symbol=TXN Uncharacterized protein	9.4	75.8 (M:75.8)	25.9
IPI00414683	Tax_Id=9606 Gene_Symbol=FOXJ3 Isoform 2 of Forkhead box protein J3	65.5	74.2 (M:74.2)	0.0
IPI00976928	Tax_Id=9606 Gene_Symbol=- Similar to Myosin-reactive immunoglobulin heavy chain variable region	11.3	73.2 (M:73.2)	15.4
IPI01009809	Tax_Id=9606 Gene_Symbol=IVL 51 kDa protein	51.3	70.2 (M:70.2)	4.6
IPI00640731	Tax_Id=9606 Gene_Symbol=EIF6 Uncharacterized protein	11.8	67.0 (M:67.0)	16.7
IPI01014727	Tax_Id=9606 Gene_Symbol=- cDNA FLJ51983, highly similar to Phosphoglycerate mutase 1	27.1	66.5 (M:66.5)	6.7
IPI00878236	Tax_Id=9606 Gene_Symbol=FSIP2 fibrous sheath-interacting protein 2	789.4	65.1 (M:65.1)	0.5
IPI00003362	Tax_Id=9606 Gene_Symbol=HSPA5 78 kDa glucose-regulated protein	72.3	64.6 (M:64.6)	3.7
IPI01022836	Tax_Id=9606 Gene_Symbol=ATP5B Uncharacterized protein	55.3	62.6 (M:62.6)	2.9
IPI00871227	Tax_Id=9606 Gene_Symbol=HMCN1 Isoform 1 of Hemicentin-1	613.0	59.1 (M:59.1)	0.3
IPI01009324	Tax_Id=9606 Gene_Symbol=COL15A1 Uncharacterized protein	75.2	59.0 (M:59.0)	3.2
IPI00554738	Tax_Id=9606 Gene_Symbol=KLK6 Isoform 2 of Kallikrein-6	15.0	56.9 (M:56.9)	8.8
IPI00217512	Tax_Id=9606 Gene_Symbol=GPR115 Probable G-protein coupled receptor 115	77.7	56.7 (M:56.7)	3.9
IPI00019502	Tax_Id=9606 Gene_Symbol=MYH9 Isoform 1 of Myosin-9	226.4	53.5 (M:53.5)	0.7
IPI00220143	Tax_Id=9606 Gene_Symbol=MGAM Maltase-glucoamylase, intestinal	209.7	52.0 (M:52.0)	1.3
IPI01024996	Tax_Id=9606 Gene_Symbol=SYNE2 788 kDa protein	787.2	48.0 (M:48.0)	0.3
IPI00383975	Tax_Id=9606 Gene_Symbol=CHGA Full-length cDNA clone CS0DN001YP04 of Adult brain of Homo sapiens	34.2	47.3 (M:47.3)	6.2
IPI00896378	Tax_Id=9606 Gene_Symbol=GNN Isoform 2 of Tetratricopeptide repeat protein GNN	121.6	47.2 (M:47.2)	3.1
IPI00298306	Tax_Id=9606 Gene_Symbol=ATM Serine-protein kinase ATM	350.5	47.0 (M:47.0)	1.1
IPI00909898	Tax_Id=9606 Gene_Symbol=SCG2 cDNA FLJ51276, highly similar to Secretogranin-2	54.2	47.0 (M:47.0)	2.5
IPI00984031	Tax_Id=9606 Gene_Symbol=GGH Uncharacterized protein	18.4	45.5 (M:45.5)	9.2
IPI00465016	Tax_Id=9606 Gene_Symbol=QSOX1 Isoform 2 of Sulfhydryl oxidase 1	66.8	42.3 (M:42.3)	2.6
IPI00397361	Tax_Id=9606 Gene_Symbol=AXL Isoform Short of Tyrosine-protein kinase receptor UFO	97.3	41.9 (M:41.9)	1.4
IPI00465439	Tax_Id=9606 Gene_Symbol=ALDOA Fructose-bisphosphate aldolase A	39.4	41.9 (M:41.9)	4.1
IPI00297191	Tax_Id=9606 Gene_Symbol=MED14 Mediator of RNA polymerase II transcription subunit 14	160.5	41.3 (M:41.3)	2.1
IPI00845493	Tax_Id=9606 Gene_Symbol=GSTM3 Brain type mu-glutathione S-transferase	24.8	39.9 (M:39.9)	6.2
IPI00005631	Tax_Id=9606 Gene_Symbol=GCC2 Isoform 1 of GRIP and coiled-coil domain-containing protein 2	195.8	38.8 (M:38.8)	0.0
IPI00027843	Tax_Id=9606 Gene_Symbol=PROZ Isoform 1 of Vitamin K-dependent protein Z	44.7	38.7 (M:38.7)	2.5
IPI01009663	Tax_Id=9606 Gene_Symbol=CCDC150 Uncharacterized protein	34.3	37.9 (M:37.9)	0.0
IPI00878301	Tax_Id=9606 Gene_Symbol=NALCN cDNA FLJ37350 fis, clone BRAMY2021825, highly similar to Homo sapiens voltage gated channel like 1 (VGCNL1), mRNA	76.3	36.9 (M:36.9)	3.0
IPI00010200	Tax_Id=9606 Gene_Symbol=YTHDC2 Probable ATP-dependent RNA helicase YTHDC2	160.1	36.2 (M:36.2)	0.6
IPI00152647	Tax_Id=9606 Gene_Symbol=SYTL5 Synaptotagmin-like protein 5	81.5	35.4 (M:35.4)	1.5
IPI00973524	Tax_Id=9606 Gene_Symbol=C12orf70 34 kDa protein	33.8	35.4 (M:35.4)	5.5
IPI00001458	Tax_Id=9606 Gene_Symbol=KNTC1 Kinetochore-associated protein 1	250.6	35.1 (M:35.1)	0.6
IPI00885176	Tax_Id=9606 Gene_Symbol=C3orf77 Uncharacterized protein C3orf77	190.8	35.0 (M:35.0)	1.2
IPI00002580	Tax_Id=9606 Gene_Symbol=PIK3C2A Phosphatidylinositol-4-phosphate 3-kinase C2 domain-containing subunit alpha	190.6	35.0 (M:35.0)	0.0
IPI01021032	Tax_Id=9606 Gene_Symbol=ADCY5 Uncharacterized protein	55.4	35.0 (M:35.0)	1.8
IPI00004671	Tax_Id=9606 Gene_Symbol=GOLGB1 Golgin subfamily B member 1	375.8	34.6 (M:34.6)	0.5
IPI00246058	Tax_Id=9606 Gene_Symbol=PDCD6IP Programmed cell death 6-interacting protein	96.0	34.6 (M:34.6)	3.2
IPI00954591	Tax_Id=9606 Gene_Symbol=QPCT Isoform 2 of Glutaminyl-peptide cyclotransferase	35.4	34.0 (M:34.0)	4.5
IPI00909174	Tax_Id=9606 Gene_Symbol=CDC73 cDNA FLJ57893, highly similar to Parafibromin	35.9	33.7 (M:33.7)	4.7
IPI00909566	Tax_Id=9606 Gene_Symbol=PECR cDNA FLJ55082, highly similar to Peroxisomal trans-2-enoyl-CoA reductase	16.9	33.6 (M:33.6)	12.1
IPI00001726	Tax_Id=9606 Gene_Symbol=USP35 Isoform 1 of Ubiquitin carboxyl-terminal hydrolase 35	113.3	33.5 (M:33.5)	2.9
IPI00382858	Tax_Id=9606 Gene_Symbol=TMLHE Isoform B of Trimethyllysine dioxygenase, mitochondrial	44.0	33.0 (M:33.0)	4.8
IPI00182138	Tax_Id=9606 Gene_Symbol=GRN Isoform 2 of Granulins	47.0	32.8 (M:32.8)	3.7
IPI01026239	Tax_Id=9606 Gene_Symbol=HEATR7B1 Uncharacterized protein	189.7	32.6 (M:32.6)	1.7
IPI00401554	Tax_Id=9606 Gene_Symbol=GSG2 Isoform 2 of Serine/threonine-protein kinase haspin	33.8	32.5 (M:32.5)	3.8
IPI00910597	Tax_Id=9606 Gene_Symbol=TGM3 cDNA FLJ56823, highly similar to Protein-glutamine gamma-glutamyltransferase E	58.8	32.5 (M:32.5)	3.8
IPI00062884	Tax_Id=9606 Gene_Symbol=CTTN src substrate cortactin isoform b	57.4	32.1 (M:32.1)	2.3
IPI00908730	Tax_Id=9606 Gene_Symbol=- cDNA FLJ55126, highly similar to Procollagen C-endopeptidase enhancer 1	19.5	32.1 (M:32.1)	8.8
IPI00910625	Tax_Id=9606 Gene_Symbol=- cDNA FLJ51265, moderately similar to Beta-2-glycoprotein 1	30.3	32.0 (M:32.0)	7.7
IPI00455330	Tax_Id=9606 Gene_Symbol=SLFN14 Isoform 2 of Schlafen family member 14	102.2	31.5 (M:31.5)	3.7
IPI00032056	Tax_Id=9606 Gene_Symbol=C17orf85 Isoform 2 of Uncharacterized protein C17orf85	38.9	30.4 (M:30.4)	4.7
IPI00830092	Tax_Id=9606 Gene_Symbol=TWSG1 Isoform 2 of Twisted gastrulation protein homolog 1	16.8	29.9 (M:29.9)	10.1
IPI00232492	Tax_Id=9606 Gene_Symbol=TRIM29 Isoform Beta of Tripartite motif-containing protein 29	63.8	29.0 (M:29.0)	2.3
IPI00514670	Tax_Id=9606 Gene_Symbol=CREB3L4 cDNA FLJ53964, highly similar to Homo sapiens cAMP responsive element binding protein 3-like 4 (CREB3L4), mRNA	41.2	28.9 (M:28.9)	2.7
IPI00219827	Tax_Id=9606 Gene_Symbol=LYNX1 Secreted Ly-6/uPAR-related protein 2	10.2	28.3 (M:28.3)	13.4
IPI00472879	Tax_Id=9606 Gene_Symbol=NAMPTL Uncharacterized protein	13.3	26.4 (M:26.4)	10.8
IPI00644276	Tax_Id=9606 Gene_Symbol=CNTNAP4 Uncharacterized protein	139.8	26.2 (M:26.2)	1.1
IPI00936024	Tax_Id=9606 Gene_Symbol=ARL4C ADP-ribosylation factor-like protein 4C	21.5	26.0 (M:26.0)	13.5
IPI00968120	Tax_Id=9606 Gene_Symbol=KIF20A cDNA FLJ55710, highly similar to Kinesin family member 20A	98.0	25.4 (M:25.4)	2.2
IPI00978346	Tax_Id=9606 Gene_Symbol=GALNS cDNA FLJ53977, highly similar to N-acetylgalactosamine-6-sulfatase	49.7	25.3 (M:25.3)	2.0
IPI00885110	Tax_Id=9606 Gene_Symbol=KIAA1107 hypothetical protein LOC23285	149.4	25.0 (M:25.0)	1.2
IPI00641374	Tax_Id=9606 Gene_Symbol=CNTFR Uncharacterized protein	28.8	24.9 (M:24.9)	4.7
IPI01025848	Tax_Id=9606 Gene_Symbol=SERPINA6 31 kDa protein	31.1	24.8 (M:24.8)	8.3
IPI01010790	Tax_Id=9606 Gene_Symbol=PTPRR Uncharacterized protein	61.4	24.7 (M:24.7)	2.8
IPI00642699	Tax_Id=9606 Gene_Symbol=ESPN Isoform 2 of Espin	31.6	24.0 (M:24.0)	6.6
IPI01024941	Tax_Id=9606 Gene_Symbol=BEGAIN 57 kDa protein	56.9	23.3 (M:23.3)	5.3
IPI00641230	Tax_Id=9606 Gene_Symbol=SRC Isoform 1 of Proto-oncogene tyrosine-protein kinase Src	59.8	23.1 (M:23.1)	2.1
IPI00977822	Tax_Id=9606 Gene_Symbol=SLC12A7 Protein	39.7	22.6 (M:22.6)	8.1
IPI00943773	Tax_Id=9606 Gene_Symbol=DNAH17 Isoform 2 of Dynein heavy chain 17, axonemal	507.5	22.6 (M:22.6)	0.3
IPI00432363	Tax_Id=9606 Gene_Symbol=MACF1 Microtubule-actin cross-linking factor 1, isoform 4	669.7	22.2 (M:22.2)	0.3
IPI00413144	Tax_Id=9606 Gene_Symbol=C15orf42 Isoform 2 of Treslin	210.7	22.1 (M:22.1)	0.4
IPI00448466	Tax_Id=9606 Gene_Symbol=ANKRD12 Isoform 2 of Ankyrin repeat domain-containing protein 12	232.9	21.9 (M:21.9)	0.6
IPI00798035	Tax_Id=9606 Gene_Symbol=MYBPC3 Myosin-binding protein C, cardiac-type	140.5	21.9 (M:21.9)	1.8
IPI00736700	Tax_Id=9606 Gene_Symbol=GRHL2 Uncharacterized protein	71.0	21.7 (M:21.7)	3.7
IPI00967442	Tax_Id=9606 Gene_Symbol=CPE Isoform 2 of Carboxypeptidase E	49.9	21.6 (M:21.6)	2.7
IPI00007124	Tax_Id=9606 Gene_Symbol=KIAA0894 Uncharacterized protein	58.0	21.3 (M:21.3)	2.3
IPI00845506	Tax_Id=9606 Gene_Symbol=PI16 Isoform 2 of Peptidase inhibitor 16	29.7	21.3 (M:21.3)	3.7
IPI00218207	Tax_Id=9606 Gene_Symbol=SPTBN2 Isoform 2 of Spectrin beta chain, brain 2	268.1	21.2 (M:21.2)	0.8
IPI00985205	Tax_Id=9606 Gene_Symbol=CPSF1 Uncharacterized protein	19.8	21.1 (M:21.1)	6.3
IPI01012779	Tax_Id=9606 Gene_Symbol=ANGPT4 cDNA FLJ59224, highly similar to Angiopoietin-4	46.4	21.1 (M:21.1)	3.2
IPI00748303	Tax_Id=9606 Gene_Symbol=ZFR Uncharacterized protein	115.1	20.9 (M:20.9)	2.1
IPI00465431	Tax_Id=9606 Gene_Symbol=LGALS3 Galectin-3	26.1	20.8 (M:20.8)	5.6
IPI00983231	Tax_Id=9606 Gene_Symbol=PPP2R5A serine/threonine-protein phosphatase 2A 56 kDa regulatory subunit alpha isoform isoform 2	50.2	20.8 (M:20.8)	4.2
IPI00921455	Tax_Id=9606 Gene_Symbol=FAM186A Uncharacterized protein	262.1	20.6 (M:20.6)	1.1
IPI00984544	Tax_Id=9606 Gene_Symbol=EHBP1L1 Uncharacterized protein	71.6	20.6 (M:20.6)	4.8
IPI01018609	Tax_Id=9606 Gene_Symbol=PAPOLA Uncharacterized protein	82.3	20.5 (M:20.5)	3.9
IPI00411765	Tax_Id=9606 Gene_Symbol=SFN Isoform 2 of 14-3-3 protein sigma	24.3	20.4 (M:20.4)	7.9
IPI00014893	Tax_Id=9606 Gene_Symbol=NDE1 Isoform 2 of Nuclear distribution protein nudE homolog 1	37.7	20.4 (M:20.4)	9.6
IPI00915874	Tax_Id=9606 Gene_Symbol=PNO1 Uncharacterized protein	15.2	20.0 (M:20.0)	8.8
IPI00975725	Tax_Id=9606 Gene_Symbol=- Conserved hypothetical protein	8.7	20.0 (M:20.0)	13.2
IPI00023640	Tax_Id=9606 Gene_Symbol=PDCD5 Programmed cell death protein 5	14.3	19.9 (M:19.9)	14.4
IPI00945317	Tax_Id=9606 Gene_Symbol=SCG3 secretogranin-3 isoform 2	26.9	19.8 (M:19.8)	4.2
IPI00982940	Tax_Id=9606 Gene_Symbol=KIAA0947 Conserved hypothetical protein	92.8	19.8 (M:19.8)	1.2
IPI00219932	Tax_Id=9606 Gene_Symbol=HIC1 Isoform 2 of Hypermethylated in cancer 1 protein	74.5	19.7 (M:19.7)	3.1
IPI00018370	Tax_Id=9606 Gene_Symbol=SVIL Isoform 2 of Supervillin	200.7	19.6 (M:19.6)	1.8
IPI00182347	Tax_Id=9606 Gene_Symbol=CTAGE3P Putative cutaneous T-cell lymphoma-associated antigen 3	18.0	19.5 (M:19.5)	17.1
IPI00926808	Tax_Id=9606 Gene_Symbol=THUMPD3 Protein	25.9	19.5 (M:19.5)	7.3
IPI00027776	Tax_Id=9606 Gene_Symbol=FECH Isoform 1 of Ferrochelatase, mitochondrial	47.8	19.4 (M:19.4)	4.5
IPI00174439	Tax_Id=9606 Gene_Symbol=TIGIT Isoform 1 of T cell immunoreceptor with Ig and ITIM domains	26.3	19.4 (M:19.4)	9.4
IPI00911076	Tax_Id=9606 Gene_Symbol=DCC cDNA FLJ51404, highly similar to Netrin receptor DCC	99.0	19.3 (M:19.3)	2.7
IPI00856089	Tax_Id=9606 Gene_Symbol=TTF1 Uncharacterized protein	100.8	19.2 (M:19.2)	1.7
IPI00956031	Tax_Id=9606 Gene_Symbol=C5orf35 hypothetical protein LOC133383 isoform 2	31.0	19.2 (M:19.2)	10.3
IPI00419542	Tax_Id=9606 Gene_Symbol=LIPE Isoform 2 of Hormone-sensitive lipase	84.1	19.1 (M:19.1)	2.2
IPI00911047	Tax_Id=9606 Gene_Symbol=- cDNA FLJ58131, highly similar to Secretogranin-1	68.4	18.9 (M:18.9)	2.4
IPI00747417	Tax_Id=9606 Gene_Symbol=ZBTB40 Uncharacterized protein	125.4	18.9 (M:18.9)	1.5
IPI00964081	Tax_Id=9606 Gene_Symbol=CSN1S1 alpha-S1-casein isoform 2 precursor	20.7	18.8 (M:18.8)	18.2
IPI01016011	Tax_Id=9606 Gene_Symbol=ALOX15 Arachidonate 15-lipoxygenase	74.8	18.7 (M:18.7)	1.7
IPI00872129	Tax_Id=9606 Gene_Symbol=BMP3 Bone morphogenetic protein 3	7.8	18.7 (M:18.7)	44.3
IPI00654597	Tax_Id=9606 Gene_Symbol=RXFP2 relaxin receptor 2 isoform 2	83.7	18.7 (M:18.7)	1.9
IPI00216219	Tax_Id=9606 Gene_Symbol=TJP1 Isoform Long of Tight junction protein ZO-1	195.3	18.7 (M:18.7)	1.0
IPI00438230	Tax_Id=9606 Gene_Symbol=TRIM28 Isoform 2 of Transcription intermediary factor 1-beta	79.4	18.7 (M:18.7)	2.0
IPI01014880	Tax_Id=9606 Gene_Symbol=FLRT2 cDNA FLJ51243, highly similar to Leucine-rich repeat transmembrane protein FLRT2	34.9	18.6 (M:18.6)	9.3
IPI00915001	Tax_Id=9606 Gene_Symbol=GATA6 Isoform 2 of Transcription factor GATA-6	45.4	18.6 (M:18.6)	6.7
IPI00551009	Tax_Id=9606 Gene_Symbol=EIF2C3 Isoform 2 of Protein argonaute-3	71.2	18.5 (M:18.5)	2.6
IPI00974124	Tax_Id=9606 Gene_Symbol=PDE3B Uncharacterized protein	118.7	18.4 (M:18.4)	3.0
IPI00793895	Tax_Id=9606 Gene_Symbol=FAN1 Isoform 2 of Fanconi-associated nuclease 1	59.5	18.4 (M:18.4)	2.3
IPI00983130	Tax_Id=9606 Gene_Symbol=ADNP Uncharacterized protein	20.1	18.4 (M:18.4)	9.2
IPI00795307	Tax_Id=9606 Gene_Symbol=HEG1 Isoform 2 of Protein HEG homolog 1	106.4	18.4 (M:18.4)	2.5
IPI00879757	Tax_Id=9606 Gene_Symbol=FAM104A Isoform 1 of Protein FAM104A	19.5	18.3 (M:18.3)	9.7
IPI00001593	Tax_Id=9606 Gene_Symbol=PRCP Lysosomal Pro-X carboxypeptidase	55.8	18.2 (M:18.2)	3.8
IPI00102918	Tax_Id=9606 Gene_Symbol=ATRIP Isoform 2 of ATR-interacting protein	83.0	18.2 (M:18.2)	1.8
IPI00894514	Tax_Id=9606 Gene_Symbol=ROCK2 Uncharacterized protein	133.2	18.2 (M:18.2)	0.9
IPI00297859	Tax_Id=9606 Gene_Symbol=MLL2 Isoform 1 of Histone-lysine N-methyltransferase MLL2	593.0	18.1 (M:18.1)	0.6
IPI00908430	Tax_Id=9606 Gene_Symbol=- cDNA FLJ52575	72.3	18.1 (M:18.1)	2.8
IPI00302458	Tax_Id=9606 Gene_Symbol=XPO7 Exportin-7	123.8	18.1 (M:18.1)	3.0
IPI00243626	Tax_Id=9606 Gene_Symbol=ANKRD45 Isoform 2 of Ankyrin repeat domain-containing protein 45	30.0	18.0 (M:18.0)	4.1
IPI00373882	Tax_Id=9606 Gene_Symbol=RFC3 replication factor C subunit 3 isoform 2	34.7	18.0 (M:18.0)	2.6
IPI00944927	Tax_Id=9606 Gene_Symbol=FAM120C Uncharacterized protein	99.3	17.9 (M:17.9)	1.9
IPI00477973	Tax_Id=9606 Gene_Symbol=TRIM15 Uncharacterized protein	44.8	17.8 (M:17.8)	2.8
IPI00925768	Tax_Id=9606 Gene_Symbol=TM4SF19 Protein	12.4	17.8 (M:17.8)	10.0
IPI00797317	Tax_Id=9606 Gene_Symbol=ZNF569 ZNF569 protein	60.4	17.7 (M:17.7)	2.5
IPI00925792	Tax_Id=9606 Gene_Symbol=SIGLEC11 4 kDa protein	3.8	17.7 (M:17.7)	48.6
IPI00411417	Tax_Id=9606 Gene_Symbol=SHOX Isoform SHOXB of Short stature homeobox protein	25.5	17.7 (M:17.7)	14.2
IPI00872684	Tax_Id=9606 Gene_Symbol=EZR cDNA FLJ54141, highly similar to Ezrin	65.5	17.7 (M:17.7)	2.7
IPI00927032	Tax_Id=9606 Gene_Symbol=ING3 Uncharacterized protein	44.8	17.6 (M:17.6)	2.2
IPI00848052	Tax_Id=9606 Gene_Symbol=KDM6B Isoform 2 of Lysine-specific demethylase 6B	176.5	17.6 (M:17.6)	1.1
IPI00908864	Tax_Id=9606 Gene_Symbol=GMIP GMIP protein	103.9	17.5 (M:17.5)	3.7
IPI00472052	Tax_Id=9606 Gene_Symbol=ZNF25 Zinc finger protein 25	49.3	17.5 (M:17.5)	3.1
IPI00218428	Tax_Id=9606 Gene_Symbol=CNGA1 cGMP-gated cation channel alpha-1	79.5	17.5 (M:17.5)	2.0
IPI00749275	Tax_Id=9606 Gene_Symbol=CCDC37 Isoform 1 of Coiled-coil domain-containing protein 37	71.1	17.4 (M:17.4)	1.6
IPI00902949	Tax_Id=9606 Gene_Symbol=MRC2 cDNA FLJ35911 fis, clone TESTI2010009, highly similar to Macrophage mannose receptor 2	37.6	17.3 (M:17.3)	4.9
IPI00647703	Tax_Id=9606 Gene_Symbol=ROS1 Tyrosine-protein kinase receptor	263.1	17.3 (M:17.3)	0.5
IPI00215980	Tax_Id=9606 Gene_Symbol=PVRL2 Isoform Alpha of Poliovirus receptor-related protein 2	51.3	17.3 (M:17.3)	3.8
IPI00023664	Tax_Id=9606 Gene_Symbol=CHEK1 Serine/threonine-protein kinase Chk1	54.4	17.3 (M:17.3)	3.2
IPI00964733	Tax_Id=9606 Gene_Symbol=COQ2 Uncharacterized protein	23.1	17.2 (M:17.2)	5.2
IPI00020431	Tax_Id=9606 Gene_Symbol=TGFBR2 Isoform 1 of TGF-beta receptor type-2	64.5	17.2 (M:17.2)	2.8
IPI00334433	Tax_Id=9606 Gene_Symbol=SCAPER Isoform 2 of S phase cyclin A-associated protein in the endoplasmic reticulum	142.7	17.2 (M:17.2)	1.3
IPI00908880	Tax_Id=9606 Gene_Symbol=APBB1IP cDNA FLJ61520, highly similar to Amyloid beta A4 protein-bindingfamily B member 1- interacting protein	70.6	17.1 (M:17.1)	2.0
IPI00964088	Tax_Id=9606 Gene_Symbol=SRPR signal recognition particle receptor subunit alpha isoform 2	66.5	17.1 (M:17.1)	2.8
IPI00385325	Tax_Id=9606 Gene_Symbol=EPS15 Uncharacterized protein	83.6	17.1 (M:17.1)	2.4
IPI00945145	Tax_Id=9606 Gene_Symbol=ZBED1 Uncharacterized protein	30.5	17.1 (M:17.1)	3.7
IPI00922666	Tax_Id=9606 Gene_Symbol=PDE6B Isoform 2 of Rod cGMP-specific 3',5'-cyclic phosphodiesterase subunit beta	98.2	17.0 (M:17.0)	1.5
IPI00981468	Tax_Id=9606 Gene_Symbol=- Conserved hypothetical protein	21.0	16.9 (M:16.9)	5.9
IPI00965034	Tax_Id=9606 Gene_Symbol=WFS1 Protein	28.8	16.9 (M:16.9)	8.3
IPI00853412	Tax_Id=9606 Gene_Symbol=RBM33 cDNA FLJ60909, highly similar to Proline-rich protein 8	93.9	16.9 (M:16.9)	1.9
IPI00941749	Tax_Id=9606 Gene_Symbol=ARHGAP21 cDNA FLJ54686, highly similar to Homo sapiens Rho GTPase activating protein 21 (ARHGAP21), mRNA	136.2	16.8 (M:16.8)	1.5
IPI01015765	Tax_Id=9606 Gene_Symbol=TOMM70A cDNA FLJ57240, highly similar to Mitochondrial proteins import receptor	56.9	16.8 (M:16.8)	3.2
IPI00550283	Tax_Id=9606 Gene_Symbol=RNF146 Isoform 2 of E3 ubiquitin-protein ligase RNF146	38.8	16.8 (M:16.8)	5.0
IPI00216783	Tax_Id=9606 Gene_Symbol=USP2 Isoform 2 of Ubiquitin carboxyl-terminal hydrolase 2	40.6	16.7 (M:16.7)	3.4
IPI00915312	Tax_Id=9606 Gene_Symbol=ALAS2 5-aminolevulinate synthase, erythroid-specific, mitochondrial isoform b precursor	60.5	16.7 (M:16.7)	2.7
IPI00796998	Tax_Id=9606 Gene_Symbol=TSHZ2 teashirt homolog 2 isoform 2	114.5	16.7 (M:16.7)	1.1
IPI00788621	Tax_Id=9606 Gene_Symbol=AXIN2 Uncharacterized protein	86.6	16.6 (M:16.6)	2.3
IPI00163506	Tax_Id=9606 Gene_Symbol=SLC2A9 Isoform 2 of Solute carrier family 2, facilitated glucose transporter member 9	55.7	16.6 (M:16.6)	6.1
IPI00922643	Tax_Id=9606 Gene_Symbol=FMO1 cDNA FLJ57511, highly similar to Dimethylaniline monooxygenase (N-oxide-forming) 1	52.8	16.5 (M:16.5)	3.0
IPI00514879	Tax_Id=9606 Gene_Symbol=SMG5 Uncharacterized protein	42.6	16.5 (M:16.5)	4.0
IPI00025344	Tax_Id=9606 Gene_Symbol=NDUFS6 NADH dehydrogenase [ubiquinone] iron-sulfur protein 6, mitochondrial	13.7	16.5 (M:16.5)	12.1
IPI00413860	Tax_Id=9606 Gene_Symbol=STRBP Isoform 2 of Spermatid perinuclear RNA-binding protein	71.9	16.5 (M:16.5)	2.0
IPI00827988	Tax_Id=9606 Gene_Symbol=- HRV Fab N8-VH (Fragment)	13.6	16.4 (M:16.4)	8.9
IPI00644018	Tax_Id=9606 Gene_Symbol=A1BG Isoform 2 of Alpha-1B-glycoprotein	40.7	16.4 (M:16.4)	4.0
IPI00978068	Tax_Id=9606 Gene_Symbol=HDHD3 Conserved hypothetical protein	24.1	16.4 (M:16.4)	5.5
IPI00220325	Tax_Id=9606 Gene_Symbol=INSR Isoform Short of Insulin receptor	155.0	16.4 (M:16.4)	0.7
IPI00984840	Tax_Id=9606 Gene_Symbol=ZDHHC11B Uncharacterized protein	43.1	16.4 (M:16.4)	3.4
IPI00640138	Tax_Id=9606 Gene_Symbol=LPPR4 lipid phosphate phosphatase-related protein type 4 isoform 2	76.5	16.4 (M:16.4)	2.1
IPI00946929	Tax_Id=9606 Gene_Symbol=ARF4 Uncharacterized protein	17.7	16.3 (M:16.3)	9.8
IPI00910544	Tax_Id=9606 Gene_Symbol=SERPINB5 cDNA FLJ57640, highly similar to Serpin B5	32.4	16.3 (M:16.3)	7.0
IPI00913863	Tax_Id=9606 Gene_Symbol=ZNF433 Isoform 2 of Zinc finger protein 433	73.1	16.3 (M:16.3)	3.4
IPI00973279	Tax_Id=9606 Gene_Symbol=PCNT Isoform 2 of Pericentrin	355.7	16.3 (M:16.3)	0.4
IPI00964377	Tax_Id=9606 Gene_Symbol=GUCY1B3 cDNA FLJ50853, highly similar to Guanylate cyclase soluble subunit beta-1	62.7	16.2 (M:16.2)	4.7
IPI00916280	Tax_Id=9606 Gene_Symbol=CDC42EP3 Uncharacterized protein	23.5	16.2 (M:16.2)	15.3
IPI00015745	Tax_Id=9606 Gene_Symbol=PDLIM3 Isoform 3 of PDZ and LIM domain protein 3	20.2	16.2 (M:16.2)	6.9
IPI00478809	Tax_Id=9606 Gene_Symbol=F5 Coagulation factor V	251.5	16.2 (M:16.2)	0.6
IPI00218528	Tax_Id=9606 Gene_Symbol=PKP1 Isoform 1 of Plakophilin-1	80.4	16.1 (M:16.1)	4.5
IPI00784002	Tax_Id=9606 Gene_Symbol=SACS Isoform 2 of Sacsin	436.7	16.1 (M:16.1)	0.2
IPI00893035	Tax_Id=9606 Gene_Symbol=CAD Uncharacterized protein	235.9	16.1 (M:16.1)	0.8
IPI00748812	Tax_Id=9606 Gene_Symbol=FAM63B Isoform 2 of Protein FAM63B	66.9	16.0 (M:16.0)	2.6
IPI00643708	Tax_Id=9606 Gene_Symbol=TFAM Protein	25.7	16.0 (M:16.0)	4.1
IPI00399105	Tax_Id=9606 Gene_Symbol=EDIL3 Isoform 2 of EGF-like repeat and discoidin I-like domain-containing protein 3	52.7	16.0 (M:16.0)	2.8
IPI01014227	Tax_Id=9606 Gene_Symbol=ZFP82 Uncharacterized protein	62.4	16.0 (M:16.0)	2.3
IPI00642770	Tax_Id=9606 Gene_Symbol=XIAP X-linked inhibitor of apoptosis	17.4	16.0 (M:16.0)	20.5
IPI00295255	Tax_Id=9606 Gene_Symbol=CD200R1 Isoform 3 of Cell surface glycoprotein CD200 receptor 1	18.9	16.0 (M:16.0)	18.8
IPI00853054	Tax_Id=9606 Gene_Symbol=CELF5 Isoform 2 of CUGBP Elav-like family member 5	44.5	15.9 (M:15.9)	9.0
IPI00003886	Tax_Id=9606 Gene_Symbol=SNORD19B;GNL3 Isoform 2 of Guanine nucleotide-binding protein-like 3	60.5	15.9 (M:15.9)	1.9
IPI00744342	Tax_Id=9606 Gene_Symbol=LGI2 cDNA FLJ44105 fis, clone TESTI4044186, highly similar to Leucine-rich repeat LGI family member 2	22.4	15.8 (M:15.8)	8.8
IPI00793613	Tax_Id=9606 Gene_Symbol=KLC2 kinesin light chain 2 isoform 2	60.0	15.8 (M:15.8)	3.1
IPI00909268	Tax_Id=9606 Gene_Symbol=INVS cDNA FLJ61581, highly similar to Inversin	109.8	15.8 (M:15.8)	3.0
IPI00395507	Tax_Id=9606 Gene_Symbol=ELAVL4 Isoform 2 of ELAV-like protein 4	40.4	15.8 (M:15.8)	7.7
IPI00955394	Tax_Id=9606 Gene_Symbol=AGA N(4)-(beta-N-acetylglucosaminyl)-L-asparaginase isoform 2 preproprotein	36.0	15.8 (M:15.8)	3.6
IPI00555943	Tax_Id=9606 Gene_Symbol=BLZF1 Uncharacterized protein	28.0	15.7 (M:15.7)	4.8
IPI00827801	Tax_Id=9606 Gene_Symbol=MED26 Isoform 2 of Mediator of RNA polymerase II transcription subunit 26	10.5	15.7 (M:15.7)	12.9
IPI01011926	Tax_Id=9606 Gene_Symbol=ESF1 ESF1 protein (Fragment)	33.9	15.6 (M:15.6)	5.1
IPI00940740	Tax_Id=9606 Gene_Symbol=ZNF184 cDNA FLJ16197 fis, clone CTONG1000113, highly similar to ZINC FINGER PROTEIN 184	76.5	15.6 (M:15.6)	1.9
IPI01011328	Tax_Id=9606 Gene_Symbol=CCDC22 Uncharacterized protein	65.2	15.6 (M:15.6)	2.8
IPI00471933	Tax_Id=9606 Gene_Symbol=LSM14B Isoform 3 of Protein LSM14 homolog B	26.0	15.5 (M:15.5)	13.0
IPI00922587	Tax_Id=9606 Gene_Symbol=NELF Uncharacterized protein	38.3	15.4 (M:15.4)	9.5
IPI00952949	Tax_Id=9606 Gene_Symbol=WDR13 WD repeat-containing protein 13 isoform 2	43.0	15.4 (M:15.4)	4.1
IPI00216617	Tax_Id=9606 Gene_Symbol=TRAPPC8 Isoform 2 of Trafficking protein particle complex subunit 8	152.9	15.4 (M:15.4)	1.2
IPI00010466	Tax_Id=9606 Gene_Symbol=PRKCB Isoform Beta-I of Protein kinase C beta type	76.8	15.4 (M:15.4)	2.8
IPI01013157	Tax_Id=9606 Gene_Symbol=MARK4 Uncharacterized protein	8.5	15.3 (M:15.3)	11.4
IPI00923514	Tax_Id=9606 Gene_Symbol=PIWIL2 Isoform 2 of Piwi-like protein 2	105.7	15.3 (M:15.3)	1.5
IPI00787089	Tax_Id=9606 Gene_Symbol=PELP1 Isoform 2 of Proline-, glutamic acid- and leucine-rich protein 1	135.4	15.3 (M:15.3)	1.4
IPI00978921	Tax_Id=9606 Gene_Symbol=MTMR9 cDNA FLJ50137, highly similar to Myotubularin-related protein 9	53.8	15.3 (M:15.3)	3.9
IPI01011981	Tax_Id=9606 Gene_Symbol=TP53TG5 32 kDa protein	32.2	15.3 (M:15.3)	4.7
IPI00965212	Tax_Id=9606 Gene_Symbol=DCUN1D4 Uncharacterized protein	22.7	15.3 (M:15.3)	6.3
IPI00169257	Tax_Id=9606 Gene_Symbol=SCARF1 Isoform 2 of Scavenger receptor class F member 1	78.7	15.3 (M:15.3)	2.3
IPI00980449	Tax_Id=9606 Gene_Symbol=TNFSF18 Tumor necrosis factor ligand superfamily member 18	20.3	15.2 (M:15.2)	14.7
IPI01012445	Tax_Id=9606 Gene_Symbol=ZNF845 104 kDa protein	103.5	15.2 (M:15.2)	1.1
IPI00552120	Tax_Id=9606 Gene_Symbol=C22orf24 Isoform 2 of Uncharacterized protein C22orf24	3.4	15.2 (M:15.2)	83.9
IPI00977554	Tax_Id=9606 Gene_Symbol=DICER1 endoribonuclease Dicer isoform 2	208.3	15.2 (M:15.2)	1.6
IPI00794086	Tax_Id=9606 Gene_Symbol=PRKCE Uncharacterized protein	23.9	15.1 (M:15.1)	8.7
IPI00470588	Tax_Id=9606 Gene_Symbol=ZMYM1 Zinc finger, MYM-type 1	120.5	15.1 (M:15.1)	3.1
IPI00064917	Tax_Id=9606 Gene_Symbol=FAM151A Isoform 2 of Protein FAM151A	44.1	15.1 (M:15.1)	5.5
IPI00619896	Tax_Id=9606 Gene_Symbol=T Uncharacterized protein	41.1	15.1 (M:15.1)	2.7
IPI00645636	Tax_Id=9606 Gene_Symbol=SLC27A3 Isoform 2 of Long-chain fatty acid transport protein 3	74.7	15.0 (M:15.0)	1.7
IPI00220327	Tax_Id=9606 Gene_Symbol=KRT1 Keratin, type II cytoskeletal 1	66.0	555.5 (M:555.5)	23.0
IPI00784865	Tax_Id=9606 Gene_Symbol=IGK@ IGK@ protein	25.8	527.1 (M:527.1)	35.2
IPI00009865	Tax_Id=9606 Gene_Symbol=KRT10 Keratin, type I cytoskeletal 10	58.8	464.1 (M:464.1)	17.1
IPI00022429	Tax_Id=9606 Gene_Symbol=ORM1 Alpha-1-acid glycoprotein 1	23.5	226.2 (M:226.2)	27.9
IPI00221224	Tax_Id=9606 Gene_Symbol=ANPEP Aminopeptidase N	109.5	212.9 (M:212.9)	10.5
IPI00395488	Tax_Id=9606 Gene_Symbol=VASN Vasorin	71.7	208.5 (M:208.5)	10.3
IPI00382474	Tax_Id=9606 Gene_Symbol=- Ig heavy chain V-III region TRO	13.5	198.6 (M:198.6)	15.6
IPI00027462	Tax_Id=9606 Gene_Symbol=S100A9 Protein S100-A9	13.2	195.7 (M:195.7)	24.6
IPI00013885	Tax_Id=9606 Gene_Symbol=CASP14 Caspase-14	27.7	193.6 (M:193.6)	21.5
IPI00032293	Tax_Id=9606 Gene_Symbol=CST3 Cystatin-C	15.8	189.1 (M:189.1)	22.6
IPI00219221	Tax_Id=9606 Gene_Symbol=LGALS7B;LGALS7 Galectin-7	15.1	182.8 (M:182.8)	26.5
IPI00021085	Tax_Id=9606 Gene_Symbol=PGLYRP1 Peptidoglycan recognition protein 1	21.7	168.5 (M:168.5)	15.8
IPI00170635	Tax_Id=9606 Gene_Symbol=SECTM1 Secreted and transmembrane protein 1	27.0	167.8 (M:167.8)	14.1
IPI00060800	Tax_Id=9606 Gene_Symbol=ZG16B Zymogen granule protein 16 homolog B	22.7	164.6 (M:164.6)	17.8
IPI00384444	Tax_Id=9606 Gene_Symbol=KRT14 Keratin, type I cytoskeletal 14	51.5	150.0 (M:150.0)	8.9
IPI00021885	Tax_Id=9606 Gene_Symbol=FGA Isoform 1 of Fibrinogen alpha chain	94.9	122.3 (M:122.3)	6.5
IPI00021304	Tax_Id=9606 Gene_Symbol=KRT2 Keratin, type II cytoskeletal 2 epidermal	65.8	120.4 (M:120.4)	5.1
IPI00009276	Tax_Id=9606 Gene_Symbol=PROCR Endothelial protein C receptor precursor	30.7	117.1 (M:117.1)	17.8
IPI00014055	Tax_Id=9606 Gene_Symbol=NAPSA Napsin-A	45.4	112.8 (M:112.8)	11.0
IPI00384401	Tax_Id=9606 Gene_Symbol=- Myosin-reactive immunoglobulin kappa chain variable region (Fragment)	11.8	112.2 (M:112.2)	16.5
IPI00298057	Tax_Id=9606 Gene_Symbol=PPL Periplakin	204.6	103.6 (M:103.6)	2.3
IPI00007047	Tax_Id=9606 Gene_Symbol=S100A8 Protein S100-A8	10.8	102.1 (M:102.1)	46.2
IPI00479116	Tax_Id=9606 Gene_Symbol=CPN2 Carboxypeptidase N subunit 2	60.5	101.8 (M:101.8)	9.2
IPI00219684	Tax_Id=9606 Gene_Symbol=FABP3 Fatty acid-binding protein, heart	14.8	90.0 (M:90.0)	20.3
IPI00006971	Tax_Id=9606 Gene_Symbol=CD248 Isoform 1 of Endosialin	80.8	89.9 (M:89.9)	4.2
IPI00020091	Tax_Id=9606 Gene_Symbol=ORM2 Alpha-1-acid glycoprotein 2	23.6	87.1 (M:87.1)	12.4
IPI00059476	Tax_Id=9606 Gene_Symbol=DPEP1 Dipeptidase 1	45.6	82.6 (M:82.6)	8.3
IPI00031065	Tax_Id=9606 Gene_Symbol=DNASE1 Deoxyribonuclease-1	31.4	82.0 (M:82.0)	8.2
IPI00010130	Tax_Id=9606 Gene_Symbol=GLUL Glutamine synthetase	42.0	74.5 (M:74.5)	9.4
IPI00019359	Tax_Id=9606 Gene_Symbol=KRT9 Keratin, type I cytoskeletal 9	62.0	72.8 (M:72.8)	2.6
IPI00385555	Tax_Id=9606 Gene_Symbol=- Ig kappa chain V-I region BAN	11.8	70.2 (M:70.2)	16.7
IPI00216780	Tax_Id=9606 Gene_Symbol=CILP2 Cartilage intermediate layer protein 2 precursor	126.8	65.0 (M:65.0)	0.9
IPI00419595	Tax_Id=9606 Gene_Symbol=PODXL2 Isoform 1 of Podocalyxin-like protein 2	65.0	64.9 (M:64.9)	2.3
IPI00382440	Tax_Id=9606 Gene_Symbol=- Ig lambda chain V-IV region Hil	11.5	61.8 (M:61.8)	17.8
IPI00007726	Tax_Id=9606 Gene_Symbol=KLK13 Kallikrein-13	30.6	54.6 (M:54.6)	5.8
IPI00970942	Tax_Id=9606 Gene_Symbol=LOC727848;POTEI Actin-like protein (Fragment)	11.5	54.1 (M:54.1)	10.7
IPI00022774	Tax_Id=9606 Gene_Symbol=VCP Transitional endoplasmic reticulum ATPase	89.3	53.3 (M:53.3)	2.1
IPI00009901	Tax_Id=9606 Gene_Symbol=NUTF2 Nuclear transport factor 2	14.5	53.1 (M:53.1)	11.0
IPI00247063	Tax_Id=9606 Gene_Symbol=MME Neprilysin	85.5	52.9 (M:52.9)	2.4
IPI00176427	Tax_Id=9606 Gene_Symbol=CADM4 Cell adhesion molecule 4	42.8	49.8 (M:49.8)	4.1
IPI00019954	Tax_Id=9606 Gene_Symbol=CST6 Cystatin-M	16.5	49.7 (M:49.7)	14.1
IPI00424460	Tax_Id=9606 Gene_Symbol=ZFYVE16 Isoform 1 of Zinc finger FYVE domain-containing protein 16	168.8	49.3 (M:49.3)	0.8
IPI00009997	Tax_Id=9606 Gene_Symbol=B3GNT1 N-acetyllactosaminide beta-1,3-N-acetylglucosaminyltransferase	47.1	47.6 (M:47.6)	3.9
IPI00021828	Tax_Id=9606 Gene_Symbol=CSTB Cystatin-B	11.1	45.9 (M:45.9)	12.2
IPI00382436	Tax_Id=9606 Gene_Symbol=- Ig lambda chain V-III region SH	11.4	45.5 (M:45.5)	16.7
IPI00382499	Tax_Id=9606 Gene_Symbol=- Ig heavy chain V-III region JON	12.6	45.5 (M:45.5)	16.5
IPI00029997	Tax_Id=9606 Gene_Symbol=PGLS 6-phosphogluconolactonase	27.5	44.1 (M:44.1)	4.7
IPI00985038	Tax_Id=9606 Gene_Symbol=TG Protein	15.8	44.1 (M:44.1)	0.0
IPI00977659	Tax_Id=9606 Gene_Symbol=FZD4 Frizzled-4 precursor	60.2	43.2 (M:43.2)	3.0
IPI00006988	Tax_Id=9606 Gene_Symbol=RETN Resistin	11.4	42.8 (M:42.8)	13.9
IPI00929313	Tax_Id=9606 Gene_Symbol=CCDC168 hypothetical protein LOC643677	801.4	42.8 (M:42.8)	0.4
IPI00216984	Tax_Id=9606 Gene_Symbol=CALML3 Calmodulin-like protein 3	16.9	41.7 (M:41.7)	11.4
IPI00939720	Tax_Id=9606 Gene_Symbol=BIRC6 Baculoviral IAP repeat-containing protein 6	529.9	41.3 (M:41.3)	0.7
IPI00740286	Tax_Id=9606 Gene_Symbol=LOC642781 Conserved hypothetical protein	28.2	41.1 (M:41.1)	6.3
IPI00220301	Tax_Id=9606 Gene_Symbol=PRDX6 Peroxiredoxin-6	25.0	40.8 (M:40.8)	4.0
IPI01012055	Tax_Id=9606 Gene_Symbol=C1RL Uncharacterized protein	21.0	40.0 (M:40.0)	8.9
IPI00016513	Tax_Id=9606 Gene_Symbol=RAB10 Ras-related protein Rab-10	22.5	39.8 (M:39.8)	9.5
IPI00294073	Tax_Id=9606 Gene_Symbol=COQ7 Isoform 1 of Ubiquinone biosynthesis protein COQ7 homolog	24.3	39.4 (M:39.4)	4.1
IPI00027827	Tax_Id=9606 Gene_Symbol=SOD3 Extracellular superoxide dismutase [Cu-Zn]	25.8	38.9 (M:38.9)	6.7
IPI00290812	Tax_Id=9606 Gene_Symbol=TTF2 Isoform 1 of Transcription termination factor 2	129.5	37.7 (M:37.7)	1.5
IPI00216691	Tax_Id=9606 Gene_Symbol=PFN1 Profilin-1	15.0	37.7 (M:37.7)	10.0
IPI00552909	Tax_Id=9606 Gene_Symbol=THOC2 THO complex 2	44.1	37.7 (M:37.7)	4.6
IPI00554711	Tax_Id=9606 Gene_Symbol=JUP Junction plakoglobin	81.7	36.3 (M:36.3)	2.7
IPI00219299	Tax_Id=9606 Gene_Symbol=TLN2 Talin-2	271.4	36.1 (M:36.1)	0.6
IPI00105407	Tax_Id=9606 Gene_Symbol=AKR1B10 Aldo-keto reductase family 1 member B10	36.0	35.6 (M:35.6)	9.8
IPI00032179	Tax_Id=9606 Gene_Symbol=SERPINC1 Antithrombin-III	52.6	35.4 (M:35.4)	2.8
IPI00446785	Tax_Id=9606 Gene_Symbol=- cDNA FLJ41116 fis, clone BRACE1000572	131.1	35.1 (M:35.1)	1.1
IPI00290856	Tax_Id=9606 Gene_Symbol=LYVE1 Lymphatic vessel endothelial hyaluronic acid receptor 1	35.2	34.9 (M:34.9)	3.4
IPI00249602	Tax_Id=9606 Gene_Symbol=TAS2R38 Taste receptor type 2 member 38	37.9	34.8 (M:34.8)	10.2
IPI00969184	Tax_Id=9606 Gene_Symbol=WDR65 Isoform 1 of WD repeat-containing protein 65	144.9	34.4 (M:34.4)	0.6
IPI00479399	Tax_Id=9606 Gene_Symbol=ULK2 Serine/threonine-protein kinase ULK2	112.6	34.4 (M:34.4)	0.0
IPI00028444	Tax_Id=9606 Gene_Symbol=PLIN1 Perilipin-1	56.0	34.2 (M:34.2)	2.1
IPI00022974	Tax_Id=9606 Gene_Symbol=PIP Prolactin-inducible protein	16.6	34.2 (M:34.2)	13.0
IPI00739883	Tax_Id=9606 Gene_Symbol=DCDC2B Doublecortin domain-containing protein 2B	37.6	33.8 (M:33.8)	9.5
IPI00018279	Tax_Id=9606 Gene_Symbol=COL5A3 Collagen alpha-3(V) chain	172.0	32.9 (M:32.9)	1.2
IPI00478892	Tax_Id=9606 Gene_Symbol=LRIG2 Leucine-rich repeats and immunoglobulin-like domains protein 2	118.9	32.9 (M:32.9)	1.1
IPI00180384	Tax_Id=9606 Gene_Symbol=DNAH7 Isoform 1 of Dynein heavy chain 7, axonemal	460.9	32.7 (M:32.7)	0.4
IPI00896453	Tax_Id=9606 Gene_Symbol=C2CD4D C2 calcium-dependent domain-containing protein 4D	37.6	32.5 (M:32.5)	3.7
IPI00894254	Tax_Id=9606 Gene_Symbol=KLRAQ1 Protein	13.5	31.9 (M:31.9)	0.0
IPI00927111	Tax_Id=9606 Gene_Symbol=UGGT1 Protein	15.6	31.4 (M:31.4)	6.9
IPI00219757	Tax_Id=9606 Gene_Symbol=GSTP1 Glutathione S-transferase P	23.3	31.1 (M:31.1)	9.5
IPI00873924	Tax_Id=9606 Gene_Symbol=IL18BP Isoform A of Interleukin-18-binding protein	21.1	30.8 (M:30.8)	6.2
IPI00011092	Tax_Id=9606 Gene_Symbol=USP26 Ubiquitin carboxyl-terminal hydrolase 26	104.0	30.1 (M:30.1)	2.1
IPI00847618	Tax_Id=9606 Gene_Symbol=SHANK3 Uncharacterized protein	186.3	29.4 (M:29.4)	0.7
IPI00893730	Tax_Id=9606 Gene_Symbol=MTERFD2 Uncharacterized protein	16.9	29.1 (M:29.1)	7.3
IPI00167217	Tax_Id=9606 Gene_Symbol=NOTCH2 CDNA FLJ25506 fis, clone CBR05185	24.8	29.0 (M:29.0)	2.9
IPI00298971	Tax_Id=9606 Gene_Symbol=VTN Vitronectin	54.3	29.0 (M:29.0)	3.3
IPI00447178	Tax_Id=9606 Gene_Symbol=- Antigen MLAA-20 (Fragment)	28.1	28.8 (M:28.8)	4.9
IPI00032873	Tax_Id=9606 Gene_Symbol=SLC35E3 Solute carrier family 35 member E3	35.0	28.7 (M:28.7)	5.4
IPI00019943	Tax_Id=9606 Gene_Symbol=AFM Afamin	69.0	28.4 (M:28.4)	2.7
IPI00742848	Tax_Id=9606 Gene_Symbol=LOC100129113 Conserved hypothetical protein	14.4	28.1 (M:28.1)	8.5
IPI00472824	Tax_Id=9606 Gene_Symbol=UGT1A5 UDP-glucuronosyltransferase 1-5	60.0	28.1 (M:28.1)	2.4
IPI00016912	Tax_Id=9606 Gene_Symbol=TTC1 Tetratricopeptide repeat protein 1	33.5	28.0 (M:28.0)	3.1
IPI00001952	Tax_Id=9606 Gene_Symbol=ENDOD1 Endonuclease domain-containing 1 protein	55.0	27.4 (M:27.4)	2.6
IPI00921110	Tax_Id=9606 Gene_Symbol=TMEM25 transmembrane protein 25 isoform 5	33.0	26.8 (M:26.8)	10.5
IPI00012818	Tax_Id=9606 Gene_Symbol=AQP2 Aquaporin-2	28.8	26.8 (M:26.8)	5.2
IPI00015932	Tax_Id=9606 Gene_Symbol=KLF9 Krueppel-like factor 9	27.2	26.5 (M:26.5)	8.2
IPI00009027	Tax_Id=9606 Gene_Symbol=REG1A Lithostathine-1-alpha	18.7	26.4 (M:26.4)	10.2
IPI00418663	Tax_Id=9606 Gene_Symbol=KRT28 Keratin 25D	53.0	26.1 (M:26.1)	4.3
IPI00021434	Tax_Id=9606 Gene_Symbol=PI3 Elafin	12.3	25.8 (M:25.8)	13.7
IPI00984829	Tax_Id=9606 Gene_Symbol=PROSC Protein	27.0	25.2 (M:25.2)	4.1
IPI00908722	Tax_Id=9606 Gene_Symbol=WDR11 cDNA FLJ57220, moderately similar to Bromodomain and WD repeat domain-containing protein 2	34.8	25.1 (M:25.1)	3.2
IPI00023648	Tax_Id=9606 Gene_Symbol=ISLR Immunoglobulin superfamily containing leucine-rich repeat protein	46.0	24.8 (M:24.8)	2.3
IPI00744119	Tax_Id=9606 Gene_Symbol=OBSCN Isoform 3 of Obscurin	721.1	24.6 (M:24.6)	0.2
IPI01022722	Tax_Id=9606 Gene_Symbol=GLIPR1L1 Protein	4.4	24.4 (M:24.4)	43.6
IPI00792427	Tax_Id=9606 Gene_Symbol=RAD51AP2 RAD51-associated protein 2	133.8	24.4 (M:24.4)	1.1
IPI01009354	Tax_Id=9606 Gene_Symbol=LSM14B Uncharacterized protein	23.8	24.2 (M:24.2)	6.3
IPI01018989	Tax_Id=9606 Gene_Symbol=- Ubiquitously transcribed tetratricopeptide repeat protein Y-linked transcript variant 17	105.1	24.1 (M:24.1)	1.5
IPI01022803	Tax_Id=9606 Gene_Symbol=C14orf23 Uncharacterized protein	11.0	24.1 (M:24.1)	10.3
IPI00306986	Tax_Id=9606 Gene_Symbol=CAPNS2 Calpain small subunit 2	27.6	24.1 (M:24.1)	6.0
IPI00289275	Tax_Id=9606 Gene_Symbol=CILP Cartilage intermediate layer protein 1	132.5	23.9 (M:23.9)	0.8
IPI00965889	Tax_Id=9606 Gene_Symbol=PPP2R2B Protein	9.3	23.8 (M:23.8)	10.3
IPI00291410	Tax_Id=9606 Gene_Symbol=BPIFB1 Isoform 1 of Long palate, lung and nasal epithelium carcinoma-associated protein 1	52.4	23.7 (M:23.7)	3.1
IPI00792691	Tax_Id=9606 Gene_Symbol=SYCP2 Uncharacterized protein	13.4	23.5 (M:23.5)	11.0
IPI00852669	Tax_Id=9606 Gene_Symbol=ZNF516 Zinc finger protein 516	124.2	23.4 (M:23.4)	0.9
IPI00384404	Tax_Id=9606 Gene_Symbol=- Rheumatoid factor RF-ET9 (Fragment)	12.6	23.4 (M:23.4)	13.9
IPI00418567	Tax_Id=9606 Gene_Symbol=JHDM1D Isoform 1 of Lysine-specific demethylase 7	106.5	23.3 (M:23.3)	2.9
IPI00299040	Tax_Id=9606 Gene_Symbol=PKD2 Polycystin-2	109.6	23.3 (M:23.3)	2.1
IPI00979216	Tax_Id=9606 Gene_Symbol=MUTYH Protein	4.9	23.3 (M:23.3)	65.9
IPI00219832	Tax_Id=9606 Gene_Symbol=ABP1 Isoform 2 of Amiloride-sensitive amine oxidase [copper-containing]	87.3	23.3 (M:23.3)	2.5
IPI00396145	Tax_Id=9606 Gene_Symbol=PIKFYVE Isoform 1 of 1-phosphatidylinositol-3-phosphate 5-kinase	237.0	23.0 (M:23.0)	0.7
IPI00607672	Tax_Id=9606 Gene_Symbol=FAM55D Isoform 2 of Protein FAM55D	30.1	22.9 (M:22.9)	5.0
IPI00045461	Tax_Id=9606 Gene_Symbol=- Putative uncharacterized protein gs77	21.2	22.8 (M:22.8)	6.0
IPI00478616	Tax_Id=9606 Gene_Symbol=FAM111A Protein FAM111A	70.2	22.8 (M:22.8)	2.8
IPI00026199	Tax_Id=9606 Gene_Symbol=GPX3 Glutathione peroxidase 3	25.5	22.7 (M:22.7)	5.3
IPI00454910	Tax_Id=9606 Gene_Symbol=CDC42BPG Serine/threonine-protein kinase MRCK gamma	172.4	22.6 (M:22.6)	0.8
IPI00746541	Tax_Id=9606 Gene_Symbol=TTBK1 CDNA: FLJ22032 fis, clone HEP08743	31.4	22.4 (M:22.4)	4.5
IPI00922585	Tax_Id=9606 Gene_Symbol=DNAH14 Protein	25.1	22.4 (M:22.4)	7.8
IPI00020884	Tax_Id=9606 Gene_Symbol=PLXNA3 Plexin-A3	207.6	22.4 (M:22.4)	0.9
IPI00552983	Tax_Id=9606 Gene_Symbol=ARMCX4 Uncharacterized protein	247.7	22.3 (M:22.3)	1.2
IPI00004388	Tax_Id=9606 Gene_Symbol=PTPN21 Tyrosine-protein phosphatase non-receptor type 21	133.2	22.2 (M:22.2)	1.5
IPI00477468	Tax_Id=9606 Gene_Symbol=CTR9 RNA polymerase-associated protein CTR9 homolog	133.4	21.9 (M:21.9)	1.2
IPI00927432	Tax_Id=9606 Gene_Symbol=CMC1 Protein	13.2	21.9 (M:21.9)	14.2
IPI00737545	Tax_Id=9606 Gene_Symbol=PEAK1 Pseudopodium-enriched atypical kinase 1	193.0	21.7 (M:21.7)	0.9
IPI00019580	Tax_Id=9606 Gene_Symbol=PLG Plasminogen	90.5	21.7 (M:21.7)	2.3
IPI00921390	Tax_Id=9606 Gene_Symbol=- Similar to Protein tyrosine phosphatase, non-receptor type 20A isoform 9	14.7	21.7 (M:21.7)	12.6
IPI00384350	Tax_Id=9606 Gene_Symbol=CYP4Z1 Cytochrome P450 4Z1	59.0	21.5 (M:21.5)	5.7
IPI00747966	Tax_Id=9606 Gene_Symbol=- Conserved hypothetical protein	13.0	21.3 (M:21.3)	8.4
IPI00148059	Tax_Id=9606 Gene_Symbol=IL17RB Isoform 1 of Interleukin-17 receptor B	55.8	21.3 (M:21.3)	2.8
IPI00747413	Tax_Id=9606 Gene_Symbol=- Conserved hypothetical protein	18.0	21.2 (M:21.2)	20.1
IPI00375910	Tax_Id=9606 Gene_Symbol=KRT26 Keratin, type I cytoskeletal 26	51.9	21.2 (M:21.2)	3.4
IPI00927378	Tax_Id=9606 Gene_Symbol=C1orf122 Chromosome 1 open reading frame 122	16.7	21.2 (M:21.2)	11.3
IPI00024884	Tax_Id=9606 Gene_Symbol=SRMS Tyrosine-protein kinase Srms	54.5	21.2 (M:21.2)	3.7
IPI00374186	Tax_Id=9606 Gene_Symbol=RBM43 RNA-binding protein 43	40.6	21.2 (M:21.2)	3.4
IPI00922194	Tax_Id=9606 Gene_Symbol=CDK16 cDNA FLJ56198, highly similar to Serine/threonine-protein kinase PCTAIRE-1	66.7	21.2 (M:21.2)	2.2
IPI00879466	Tax_Id=9606 Gene_Symbol=GABRR3 Gamma-aminobutyric acid receptor subunit rho-3	54.2	21.1 (M:21.1)	6.2
IPI00945858	Tax_Id=9606 Gene_Symbol=METTL2B 26 kDa protein	26.5	21.1 (M:21.1)	7.2
IPI00964795	Tax_Id=9606 Gene_Symbol=LZTFL1 cDNA FLJ58215, highly similar to Homo sapiens leucine zipper transcription factor-like 1 (LZTFL1), mRNA	29.4	21.0 (M:21.0)	3.1
IPI00394975	Tax_Id=9606 Gene_Symbol=TRIM5 Isoform Epsilon of Tripartite motif-containing protein 5	31.2	20.8 (M:20.8)	5.2
IPI00736595	Tax_Id=9606 Gene_Symbol=- Putative rhophilin-2-like protein	65.9	20.8 (M:20.8)	5.5
IPI00607899	Tax_Id=9606 Gene_Symbol=DOCK10 cDNA FLJ59487, highly similar to Dedicator of cytokinesis protein 10	116.0	20.8 (M:20.8)	2.5
IPI00003001	Tax_Id=9606 Gene_Symbol=BAHCC1 HCG1987554, isoform CRA_b	20.0	20.7 (M:20.7)	13.3
IPI00465140	Tax_Id=9606 Gene_Symbol=ZBTB33 Transcriptional regulator Kaiso	74.6	20.7 (M:20.7)	4.5
IPI00413159	Tax_Id=9606 Gene_Symbol=INSIG2 Insulin-induced gene 2 protein	24.8	20.7 (M:20.7)	8.4
IPI00024525	Tax_Id=9606 Gene_Symbol=PAPOLB poly(A) polymerase beta	71.8	20.6 (M:20.6)	2.5
IPI00955835	Tax_Id=9606 Gene_Symbol=- Ring finger protein 4, isoform CRA_a	15.6	20.5 (M:20.5)	11.8
IPI00056522	Tax_Id=9606 Gene_Symbol=RILPL2 RILP-like protein 2	24.0	20.4 (M:20.4)	4.7
IPI00383351	Tax_Id=9606 Gene_Symbol=LOC100128180 PRO2116	4.1	20.3 (M:20.3)	83.3
IPI00916002	Tax_Id=9606 Gene_Symbol=SESTD1 Protein	12.0	20.3 (M:20.3)	25.5
IPI00000851	Tax_Id=9606 Gene_Symbol=TSHB Thyrotropin subunit beta	15.6	20.3 (M:20.3)	23.2
IPI01013905	Tax_Id=9606 Gene_Symbol=VMP1 cDNA FLJ50706, highly similar to Homo sapiens transmembrane protein 49 (TMEM49), mRNA	24.1	20.2 (M:20.2)	7.9
IPI00234154	Tax_Id=9606 Gene_Symbol=ANKRD56 Ankyrin repeat domain-containing protein 56	85.7	20.2 (M:20.2)	2.1
IPI00446732	Tax_Id=9606 Gene_Symbol=- Putative uncharacterized protein	19.3	20.2 (M:20.2)	17.4
IPI00877980	Tax_Id=9606 Gene_Symbol=CHEK2 Uncharacterized protein	19.3	20.1 (M:20.1)	5.8
IPI00093195	Tax_Id=9606 Gene_Symbol=ZNF770 Zinc finger protein 770	80.0	20.1 (M:20.1)	2.7
IPI00983524	Tax_Id=9606 Gene_Symbol=MBP Protein	15.0	20.1 (M:20.1)	23.4
IPI00030790	Tax_Id=9606 Gene_Symbol=KIAA0556 Uncharacterized protein KIAA0556	180.8	20.0 (M:20.0)	2.0
IPI00735451	Tax_Id=9606 Gene_Symbol=- Immunolgoobulin heavy chain	12.7	20.0 (M:20.0)	12.8
IPI00883639	Tax_Id=9606 Gene_Symbol=- Similar to Leucine-rich repeat-containing protein 37B precursor	10.1	20.0 (M:20.0)	31.1
IPI00442033	Tax_Id=9606 Gene_Symbol=LINC00322 Uncharacterized protein encoded by NCRNA00322	32.4	20.0 (M:20.0)	5.0
IPI00979724	Tax_Id=9606 Gene_Symbol=- Conserved hypothetical protein	9.4	20.0 (M:20.0)	31.4
IPI01021188	Tax_Id=9606 Gene_Symbol=ZNF641 Protein	5.8	20.0 (M:20.0)	27.5
IPI00006014	Tax_Id=9606 Gene_Symbol=CEP104 Isoform 1 of Centrosomal protein of 104 kDa	104.4	20.0 (M:20.0)	2.3
IPI00012510	Tax_Id=9606 Gene_Symbol=EMILIN2 EMILIN-2	115.6	20.0 (M:20.0)	1.4
IPI00442988	Tax_Id=9606 Gene_Symbol=NKD2 Uncharacterized protein	17.0	19.7 (M:19.7)	10.1
IPI00783987	Tax_Id=9606 Gene_Symbol=C3 Complement C3 (Fragment)	187.0	19.7 (M:19.7)	1.0
IPI00895887	Tax_Id=9606 Gene_Symbol=LOC729722 Putative ankyrin repeat domain-containing protein ENSP00000383090	29.9	19.7 (M:19.7)	7.8
IPI00290456	Tax_Id=9606 Gene_Symbol=ICAM5 Intercellular adhesion molecule 5	97.1	19.7 (M:19.7)	1.1
IPI00015346	Tax_Id=9606 Gene_Symbol=CELSR2 Cadherin EGF LAG seven-pass G-type receptor 2	317.3	19.7 (M:19.7)	0.6
IPI00171626	Tax_Id=9606 Gene_Symbol=LPCAT1 Lysophosphatidylcholine acyltransferase 1	59.1	19.6 (M:19.6)	3.4
IPI00221062	Tax_Id=9606 Gene_Symbol=KLRD1 Isoform 3 of Natural killer cells antigen CD94	17.1	19.6 (M:19.6)	21.6
IPI00844146	Tax_Id=9606 Gene_Symbol=MOXD1 Isoform 2 of DBH-like monooxygenase protein 1	62.7	19.6 (M:19.6)	5.7
IPI01018340	Tax_Id=9606 Gene_Symbol=LTBP4 Uncharacterized protein	95.8	19.6 (M:19.6)	3.2
IPI01024844	Tax_Id=9606 Gene_Symbol=SAMD15 10 kDa protein	9.9	19.5 (M:19.5)	30.7
IPI00414906	Tax_Id=9606 Gene_Symbol=- HERV-K_10p14 provirus Rec protein	11.8	19.5 (M:19.5)	35.2
IPI01026428	Tax_Id=9606 Gene_Symbol=BATF 8 kDa protein	8.4	19.4 (M:19.4)	12.3
IPI00979228	Tax_Id=9606 Gene_Symbol=NR5A2 Uncharacterized protein	12.1	19.4 (M:19.4)	27.4
IPI00741635	Tax_Id=9606 Gene_Symbol=ANKRD34C ankyrin repeat domain-containing protein 34C	58.2	19.4 (M:19.4)	3.0
IPI00852758	Tax_Id=9606 Gene_Symbol=ANKRD18B Ankyrin repeat domain-containing protein 18B	118.2	19.4 (M:19.4)	0.9
IPI00855726	Tax_Id=9606 Gene_Symbol=C9orf135 Uncharacterized protein	18.4	19.4 (M:19.4)	10.7
IPI00171087	Tax_Id=9606 Gene_Symbol=SRBD1 Isoform 1 of S1 RNA-binding domain-containing protein 1	111.7	19.4 (M:19.4)	1.3
IPI00796678	Tax_Id=9606 Gene_Symbol=ABCC5 Uncharacterized protein	6.2	19.3 (M:19.3)	22.6
IPI00642105	Tax_Id=9606 Gene_Symbol=TAF9B Transcription initiation factor TFIID subunit 9B	27.6	19.3 (M:19.3)	5.2
IPI00942460	Tax_Id=9606 Gene_Symbol=TBC1D14 Uncharacterized protein	53.7	19.3 (M:19.3)	2.8
IPI00978059	Tax_Id=9606 Gene_Symbol=C11orf83 UPF0723 protein C11orf83	10.1	19.3 (M:19.3)	15.1
IPI00479636	Tax_Id=9606 Gene_Symbol=PTGER3 prostaglandin E2 receptor EP3 subtype isoform 8	46.7	19.2 (M:19.2)	3.3
IPI00065310	Tax_Id=9606 Gene_Symbol=CCDC27 Coiled-coil domain-containing protein 27	75.3	19.2 (M:19.2)	1.4
IPI00064162	Tax_Id=9606 Gene_Symbol=VCPIP1 Deubiquitinating protein VCIP135	134.2	19.2 (M:19.2)	1.4
IPI00219575	Tax_Id=9606 Gene_Symbol=BLMH Bleomycin hydrolase	52.5	19.2 (M:19.2)	4.4
IPI00984052	Tax_Id=9606 Gene_Symbol=MLL 17 kDa protein	16.9	19.2 (M:19.2)	3.1
IPI00935516	Tax_Id=9606 Gene_Symbol=HSBP1 Heat shock factor-binding protein 1	8.5	19.1 (M:19.1)	25.0
IPI00981995	Tax_Id=9606 Gene_Symbol=- Similar to RecName: Full=Cytochrome P450 2C54; EC=1.14.14.1; AltName: Full=CYPIIC54;	14.9	19.1 (M:19.1)	12.4
IPI00946702	Tax_Id=9606 Gene_Symbol=AGAP3 Protein	18.4	19.1 (M:19.1)	10.0
IPI00023658	Tax_Id=9606 Gene_Symbol=KCNA10 Potassium voltage-gated channel subfamily A member 10	57.7	19.1 (M:19.1)	3.9
IPI00064935	Tax_Id=9606 Gene_Symbol=ALPK3 Alpha-protein kinase 3	201.1	19.0 (M:19.0)	0.9
IPI00167971	Tax_Id=9606 Gene_Symbol=U2AF1L4 cDNA FLJ53271	20.1	19.0 (M:19.0)	9.8
IPI01025545	Tax_Id=9606 Gene_Symbol=- 32 kDa protein	31.7	19.0 (M:19.0)	12.2
IPI00021841	Tax_Id=9606 Gene_Symbol=APOA1 Apolipoprotein A-I	30.8	19.0 (M:19.0)	4.9
IPI00017578	Tax_Id=9606 Gene_Symbol=SHB SH2 domain-containing adapter protein B	64.5	19.0 (M:19.0)	1.7
IPI00303705	Tax_Id=9606 Gene_Symbol=OR11L1 Olfactory receptor 11L1	36.7	18.9 (M:18.9)	2.8
IPI00065229	Tax_Id=9606 Gene_Symbol=TEKT5 Tektin-5	56.3	18.9 (M:18.9)	5.4
IPI00967307	Tax_Id=9606 Gene_Symbol=PACRGL cDNA FLJ59675	22.0	18.9 (M:18.9)	6.5
IPI00004114	Tax_Id=9606 Gene_Symbol=RNASE6 Ribonuclease K6	17.2	18.8 (M:18.8)	10.7
IPI00402162	Tax_Id=9606 Gene_Symbol=LOC147727 Putative uncharacterized protein	10.3	18.8 (M:18.8)	12.1
IPI00251446	Tax_Id=9606 Gene_Symbol=GATS cDNA FLJ42699 fis, clone BRAMY3004672	17.4	18.8 (M:18.8)	7.6
IPI01012554	Tax_Id=9606 Gene_Symbol=PACRG Protein	14.4	18.7 (M:18.7)	23.6
IPI00219249	Tax_Id=9606 Gene_Symbol=CNTNAP1 Contactin-associated protein 1	156.2	18.7 (M:18.7)	0.8
IPI00006690	Tax_Id=9606 Gene_Symbol=EPX Eosinophil peroxidase	81.0	18.6 (M:18.6)	4.1
IPI00012347	Tax_Id=9606 Gene_Symbol=MXRA5 Matrix-remodeling-associated protein 5	312.0	18.6 (M:18.6)	0.5
IPI00922935	Tax_Id=9606 Gene_Symbol=EFEMP1 cDNA FLJ35535 fis, clone SPLEN2002419, highly similar to EGF-containing fibulin-like extracellular matrix protein 1	39.4	18.6 (M:18.6)	4.0
IPI00830000	Tax_Id=9606 Gene_Symbol=TMEM126B Isoform 3 of Transmembrane protein 126B	12.5	18.6 (M:18.6)	11.8
IPI00909977	Tax_Id=9606 Gene_Symbol=FAM86B2;FAM86B1 cDNA FLJ50620, weakly similar to Protein FAM86A	14.0	18.5 (M:18.5)	10.1
IPI00007277	Tax_Id=9606 Gene_Symbol=LRRFIP2 Isoform 1 of Leucine-rich repeat flightless-interacting protein 2	82.1	18.5 (M:18.5)	2.4
IPI00555909	Tax_Id=9606 Gene_Symbol=PRR16 Isoform 1 of Proline-rich protein 16	32.8	18.4 (M:18.4)	5.6
IPI00514644	Tax_Id=9606 Gene_Symbol=PAPPA-AS1 DIPLA1-antisense expressed	4.7	18.2 (M:18.2)	37.5
IPI00847720	Tax_Id=9606 Gene_Symbol=- Similar to SubName: Full=GE12827;	12.6	18.2 (M:18.2)	16.2
IPI00383970	Tax_Id=9606 Gene_Symbol=MUM1L1 PWWP domain-containing protein MUM1L1	79.0	18.2 (M:18.2)	2.7
IPI00894182	Tax_Id=9606 Gene_Symbol=DECR2 Protein	10.0	18.2 (M:18.2)	11.7
IPI00386149	Tax_Id=9606 Gene_Symbol=HDAC7 cDNA: FLJ23114 fis, clone LNG07880	14.4	18.2 (M:18.2)	14.3
IPI00216785	Tax_Id=9606 Gene_Symbol=NPAS4 Neuronal PAS domain-containing protein 4	87.1	18.2 (M:18.2)	2.7
IPI00983264	Tax_Id=9606 Gene_Symbol=- Conserved hypothetical protein	6.5	18.2 (M:18.2)	30.4
IPI00337667	Tax_Id=9606 Gene_Symbol=BICD2 Isoform 2 of Protein bicaudal D homolog 2	96.7	18.2 (M:18.2)	1.8
IPI00975956	Tax_Id=9606 Gene_Symbol=SNX31 Protein	5.5	18.2 (M:18.2)	39.6
IPI00006665	Tax_Id=9606 Gene_Symbol=CYP17A1 Steroid 17-alpha-hydroxylase/17,20 lyase	57.3	18.1 (M:18.1)	3.0
IPI00065484	Tax_Id=9606 Gene_Symbol=PTRH2 Peptidyl-tRNA hydrolase 2, mitochondrial precursor	27.7	18.1 (M:18.1)	5.3
IPI00002070	Tax_Id=9606 Gene_Symbol=LRRC8A Leucine-rich repeat-containing protein 8A	94.1	18.1 (M:18.1)	2.3
IPI00022860	Tax_Id=9606 Gene_Symbol=MAS1 Proto-oncogene Mas	37.4	18.0 (M:18.0)	8.9
IPI00414661	Tax_Id=9606 Gene_Symbol=LARP6 La-related protein 6	54.7	18.0 (M:18.0)	2.2
IPI00979145	Tax_Id=9606 Gene_Symbol=ABCD4 Protein	20.0	18.0 (M:18.0)	9.2
IPI01010564	Tax_Id=9606 Gene_Symbol=ZNF644 Uncharacterized protein	33.1	18.0 (M:18.0)	4.2
IPI00784013	Tax_Id=9606 Gene_Symbol=JAK1 Tyrosine-protein kinase JAK1	133.2	18.0 (M:18.0)	1.1
IPI00976395	Tax_Id=9606 Gene_Symbol=TBC1D9B Protein	19.1	17.9 (M:17.9)	6.6
IPI00017094	Tax_Id=9606 Gene_Symbol=LYST Isoform 3 of Lysosomal-trafficking regulator	172.1	17.8 (M:17.8)	1.8
IPI00335589	Tax_Id=9606 Gene_Symbol=RNMTL1 RNA methyltransferase-like protein 1	47.0	17.8 (M:17.8)	3.8
IPI00029659	Tax_Id=9606 Gene_Symbol=- Pol gene protein (Fragment)	18.3	17.8 (M:17.8)	11.7
IPI00945803	Tax_Id=9606 Gene_Symbol=ROBO2 Protein	23.1	17.7 (M:17.7)	17.7
IPI00925097	Tax_Id=9606 Gene_Symbol=ANLN Protein	27.9	17.7 (M:17.7)	5.6
IPI00644382	Tax_Id=9606 Gene_Symbol=RFWD2 Protein	12.4	17.7 (M:17.7)	14.2
IPI00477355	Tax_Id=9606 Gene_Symbol=KIAA1279 KIF1-binding protein	71.8	17.7 (M:17.7)	3.5
IPI00741960	Tax_Id=9606 Gene_Symbol=GMNC Geminin coiled-coil domain-containing protein 1	37.9	17.6 (M:17.6)	3.6
IPI00947231	Tax_Id=9606 Gene_Symbol=CLASP2 Protein	24.9	17.6 (M:17.6)	4.5
IPI00455582	Tax_Id=9606 Gene_Symbol=CD200R1L Isoform 1 of Cell surface glycoprotein CD200 receptor 2	29.9	17.6 (M:17.6)	8.9
IPI00217662	Tax_Id=9606 Gene_Symbol=C11orf35 Uncharacterized protein C11orf35	70.3	17.6 (M:17.6)	2.8
IPI01014202	Tax_Id=9606 Gene_Symbol=TNRC18 Protein	42.6	17.6 (M:17.6)	2.5
IPI00168698	Tax_Id=9606 Gene_Symbol=PDZD8 PDZ domain-containing protein 8	128.5	17.6 (M:17.6)	1.5
IPI00981652	Tax_Id=9606 Gene_Symbol=DNHD1 Uncharacterized protein	36.9	17.6 (M:17.6)	4.6
IPI00748089	Tax_Id=9606 Gene_Symbol=- Conserved hypothetical protein	6.7	17.5 (M:17.5)	45.6
IPI00925370	Tax_Id=9606 Gene_Symbol=SLC6A6 Transporter	40.5	17.5 (M:17.5)	2.8
IPI00418705	Tax_Id=9606 Gene_Symbol=LOC100287704 cDNA FLJ46332 fis, clone TESTI4045470	15.5	17.5 (M:17.5)	19.6
IPI00221187	Tax_Id=9606 Gene_Symbol=NOVA1 Isoform 2 of RNA-binding protein Nova-1	19.5	17.5 (M:17.5)	12.2
IPI00219822	Tax_Id=9606 Gene_Symbol=BHLHA15 Class A basic helix-loop-helix protein 15	20.8	17.5 (M:17.5)	7.4
IPI00019112	Tax_Id=9606 Gene_Symbol=ASCL2 Achaete-scute homolog 2	20.2	17.5 (M:17.5)	6.2
IPI00289709	Tax_Id=9606 Gene_Symbol=ZIM3 Zinc finger imprinted 3	54.5	17.5 (M:17.5)	2.5
IPI00815757	Tax_Id=9606 Gene_Symbol=BTK Dominant-negative kinase-deficient Brutons tyrosine kinase isoform 8 (Fragment)	8.4	17.4 (M:17.4)	39.2
IPI00922160	Tax_Id=9606 Gene_Symbol=- cDNA FLJ56862	23.6	17.4 (M:17.4)	4.8
IPI00477965	Tax_Id=9606 Gene_Symbol=ZNF814 Putative uncharacterized zinc finger protein 814	97.3	17.4 (M:17.4)	1.1
IPI00295611	Tax_Id=9606 Gene_Symbol=CPXCR1 CPX chromosomal region candidate gene 1 protein	34.7	17.4 (M:17.4)	5.0
IPI00163384	Tax_Id=9606 Gene_Symbol=RDH12 Retinol dehydrogenase 12	35.1	17.4 (M:17.4)	9.8
IPI00166138	Tax_Id=9606 Gene_Symbol=GABRG1 Gamma-aminobutyric acid receptor subunit gamma-1	53.6	17.4 (M:17.4)	8.0
IPI00172559	Tax_Id=9606 Gene_Symbol=PALB2 Partner and localizer of BRCA2	131.2	17.4 (M:17.4)	1.9
IPI00924799	Tax_Id=9606 Gene_Symbol=SRRM3 Protein	25.5	17.3 (M:17.3)	6.0
IPI00749146	Tax_Id=9606 Gene_Symbol=- Similar to Dysbindin domain-containing protein 2	29.9	17.3 (M:17.3)	6.5
IPI00657842	Tax_Id=9606 Gene_Symbol=FOSL2 Isoform 2 of Fos-related antigen 2	34.8	17.3 (M:17.3)	1.9
IPI00217466	Tax_Id=9606 Gene_Symbol=HIST1H1D Histone H1.3	22.3	17.3 (M:17.3)	5.9
IPI00218810	Tax_Id=9606 Gene_Symbol=CD79B Isoform Short of B-cell antigen receptor complex-associated protein beta chain	14.0	17.3 (M:17.3)	11.2
IPI00908578	Tax_Id=9606 Gene_Symbol=C1orf144 cDNA FLJ51932	17.7	17.3 (M:17.3)	7.6
IPI00926415	Tax_Id=9606 Gene_Symbol=SETD5 Putative uncharacterized protein DKFZp686A20205	101.4	17.3 (M:17.3)	1.1
IPI00008868	Tax_Id=9606 Gene_Symbol=MAP1B Microtubule-associated protein 1B	270.5	17.3 (M:17.3)	0.9
IPI00001399	Tax_Id=9606 Gene_Symbol=AJAP1 Adherens junction-associated protein 1	44.5	17.2 (M:17.2)	4.4
IPI00902987	Tax_Id=9606 Gene_Symbol=PCGF1 Isoform 1 of Polycomb group RING finger protein 1	30.3	17.2 (M:17.2)	5.4
IPI00947419	Tax_Id=9606 Gene_Symbol=DPPA4 Uncharacterized protein	7.9	17.2 (M:17.2)	17.6
IPI00978636	Tax_Id=9606 Gene_Symbol=CEP57L1P1;CEP57L1 20 kDa protein	19.9	17.2 (M:17.2)	11.0
IPI00888770	Tax_Id=9606 Gene_Symbol=LOC100288842 Putative UDP-GlcNAc:betaGal beta-1,3-N-acetylglucosaminyltransferase LOC402377	42.7	17.2 (M:17.2)	4.6
IPI00167881	Tax_Id=9606 Gene_Symbol=FSIP1 Fibrous sheath-interacting protein 1	66.1	17.2 (M:17.2)	2.4
IPI00783271	Tax_Id=9606 Gene_Symbol=LRPPRC Leucine-rich PPR motif-containing protein, mitochondrial	157.8	17.2 (M:17.2)	0.9
IPI00975605	Tax_Id=9606 Gene_Symbol=STAR Uncharacterized protein	27.7	17.2 (M:17.2)	3.6
IPI00060714	Tax_Id=9606 Gene_Symbol=C19orf22 R3H domain-containing protein C19orf22	30.3	17.1 (M:17.1)	7.5
IPI00032009	Tax_Id=9606 Gene_Symbol=HTR6 5-hydroxytryptamine receptor 6	46.9	17.1 (M:17.1)	7.0
IPI00328631	Tax_Id=9606 Gene_Symbol=DCAF11 Isoform 3 of DDB1- and CUL4-associated factor 11	50.6	17.1 (M:17.1)	6.5
IPI00748274	Tax_Id=9606 Gene_Symbol=- Peptidase A2A, retrovirus RVP subgroup family protein	12.6	17.1 (M:17.1)	11.2
IPI01022374	Tax_Id=9606 Gene_Symbol=PPP1R12A Protein	40.6	17.1 (M:17.1)	4.4
IPI00651623	Tax_Id=9606 Gene_Symbol=SLC26A1 SLC26A1 protein	14.0	17.0 (M:17.0)	12.4
IPI00384734	Tax_Id=9606 Gene_Symbol=BTN3A2 Butyrophilin	81.4	17.0 (M:17.0)	2.1
IPI00030363	Tax_Id=9606 Gene_Symbol=ACAT1 Acetyl-CoA acetyltransferase, mitochondrial	45.2	17.0 (M:17.0)	6.6
IPI00984698	Tax_Id=9606 Gene_Symbol=- Conserved hypothetical protein	7.2	17.0 (M:17.0)	16.4
IPI00099708	Tax_Id=9606 Gene_Symbol=OR7E19P BC319430_7	22.4	17.0 (M:17.0)	7.0
IPI00795849	Tax_Id=9606 Gene_Symbol=SERPINI2 Uncharacterized protein	17.9	16.9 (M:16.9)	18.5
IPI00011994	Tax_Id=9606 Gene_Symbol=ENPP5 Ectonucleotide pyrophosphatase/phosphodiesterase family member 5	54.6	16.9 (M:16.9)	1.9
IPI00900256	Tax_Id=9606 Gene_Symbol=C2CD3 Isoform 5 of C2 domain-containing protein 3	260.2	16.9 (M:16.9)	0.5
IPI00941828	Tax_Id=9606 Gene_Symbol=PMS2P5 Postmeiotic segregation increased 2-like protein 5	15.2	16.9 (M:16.9)	14.2
IPI00921076	Tax_Id=9606 Gene_Symbol=- Similar to Supervillin	9.0	16.9 (M:16.9)	11.4
IPI00220127	Tax_Id=9606 Gene_Symbol=SPAG11B;SPAG11A Isoform EP2C of Sperm-associated antigen 11B	12.7	16.8 (M:16.8)	23.9
IPI01015928	Tax_Id=9606 Gene_Symbol=USO1 Uncharacterized protein	106.1	16.8 (M:16.8)	1.5
IPI00894207	Tax_Id=9606 Gene_Symbol=LRRK2 Protein	23.0	16.8 (M:16.8)	11.6
IPI01011414	Tax_Id=9606 Gene_Symbol=KCNMA1 Potassium large conductance calcium-activated channel, subfamily M, alpha member 1	130.2	16.8 (M:16.8)	1.1
IPI00976338	Tax_Id=9606 Gene_Symbol=DECR1 Uncharacterized protein	21.8	16.8 (M:16.8)	5.9
IPI00045550	Tax_Id=9606 Gene_Symbol=PPP1R9B neurabin-2	89.3	16.8 (M:16.8)	1.6
IPI00455432	Tax_Id=9606 Gene_Symbol=EVI5 Uncharacterized protein (Fragment)	36.2	16.8 (M:16.8)	6.2
IPI00339214	Tax_Id=9606 Gene_Symbol=ADCY5 Adenylate cyclase type 5	138.8	16.8 (M:16.8)	2.4
IPI00001632	Tax_Id=9606 Gene_Symbol=KIAA1522 Isoform 2 of Uncharacterized protein KIAA1522	113.0	16.8 (M:16.8)	0.9
IPI00010675	Tax_Id=9606 Gene_Symbol=TFF2 Trefoil factor 2	14.3	16.7 (M:16.7)	11.6
IPI00303112	Tax_Id=9606 Gene_Symbol=TET1 Methylcytosine dioxygenase TET1	235.2	16.7 (M:16.7)	1.1
IPI00026185	Tax_Id=9606 Gene_Symbol=CAPZB Isoform 1 of F-actin-capping protein subunit beta	31.3	16.7 (M:16.7)	6.9
IPI00985211	Tax_Id=9606 Gene_Symbol=- Similar to VH-3 family (VH26)D/J protein	18.8	16.7 (M:16.7)	9.0
IPI00976811	Tax_Id=9606 Gene_Symbol=- Conserved hypothetical protein	17.5	16.7 (M:16.7)	17.0
IPI00925363	Tax_Id=9606 Gene_Symbol=SORBS2 Uncharacterized protein	19.8	16.7 (M:16.7)	11.5
IPI00442819	Tax_Id=9606 Gene_Symbol=COL4A2-AS2 CDNA FLJ26619 fis, clone MPB09660	36.8	16.7 (M:16.7)	4.8
IPI00981460	Tax_Id=9606 Gene_Symbol=CD151 Uncharacterized protein	20.2	16.6 (M:16.6)	5.0
IPI00465123	Tax_Id=9606 Gene_Symbol=KIAA0415 KIAA0415 gene product	164.6	16.6 (M:16.6)	0.7
IPI00220277	Tax_Id=9606 Gene_Symbol=GRM5 Isoform 2 of Metabotropic glutamate receptor 5	132.4	16.6 (M:16.6)	2.1
IPI00984116	Tax_Id=9606 Gene_Symbol=LOC100507656 hypothetical protein LOC100507656	72.4	16.6 (M:16.6)	2.7
IPI00917090	Tax_Id=9606 Gene_Symbol=MIER3 Protein	4.6	16.6 (M:16.6)	68.2
IPI00843793	Tax_Id=9606 Gene_Symbol=- LOC389470	19.4	16.5 (M:16.5)	17.1
IPI00983192	Tax_Id=9606 Gene_Symbol=SBF2 Protein	36.5	16.5 (M:16.5)	6.9
IPI01013519	Tax_Id=9606 Gene_Symbol=TMEM120B Uncharacterized protein	9.8	16.5 (M:16.5)	17.4
IPI00456373	Tax_Id=9606 Gene_Symbol=MEIS3 Isoform 2 of Homeobox protein Meis3	46.1	16.4 (M:16.4)	4.0
IPI00298758	Tax_Id=9606 Gene_Symbol=TLR5 Toll-like receptor 5	97.8	16.4 (M:16.4)	1.6
IPI01018781	Tax_Id=9606 Gene_Symbol=- Ubiquitously transcribed tetratricopeptide repeat protein Y-linked transcript variant 60	147.1	16.4 (M:16.4)	1.1
IPI00218477	Tax_Id=9606 Gene_Symbol=FABP2 Fatty acid-binding protein, intestinal	15.2	16.4 (M:16.4)	9.1
IPI00925844	Tax_Id=9606 Gene_Symbol=- EGF-like-domain, multiple 10	66.0	16.4 (M:16.4)	1.5
IPI00007392	Tax_Id=9606 Gene_Symbol=CLCA3P Calcium-activated chloride channel regulator family member 3	30.0	16.4 (M:16.4)	4.2
IPI00909031	Tax_Id=9606 Gene_Symbol=LAYN cDNA FLJ50977, highly similar to Homo sapiens layilin, mRNA	25.6	16.3 (M:16.3)	5.2
IPI00847547	Tax_Id=9606 Gene_Symbol=- Similar to Voltage-gated potassium channel	24.2	16.3 (M:16.3)	8.5
IPI00735363	Tax_Id=9606 Gene_Symbol=ZNF726P1 Putative zinc finger protein 726P1	23.0	16.3 (M:16.3)	8.3
IPI00023105	Tax_Id=9606 Gene_Symbol=RASSF9 Ras association domain-containing protein 9	50.0	16.3 (M:16.3)	3.7
IPI00025805	Tax_Id=9606 Gene_Symbol=SP4 Transcription factor Sp4	81.9	16.3 (M:16.3)	3.6
IPI00021373	Tax_Id=9606 Gene_Symbol=- Putative ATP-binding cassette protein (Fragment)	12.0	16.3 (M:16.3)	8.3
IPI00003815	Tax_Id=9606 Gene_Symbol=ARHGDIA Rho GDP-dissociation inhibitor 1	23.2	16.3 (M:16.3)	7.4
IPI00967410	Tax_Id=9606 Gene_Symbol=FAM149A Protein	16.2	16.3 (M:16.3)	21.8
IPI00394855	Tax_Id=9606 Gene_Symbol=C12orf63 Uncharacterized protein	351.7	16.3 (M:16.3)	0.3
IPI00329664	Tax_Id=9606 Gene_Symbol=SMURF2 E3 ubiquitin-protein ligase SMURF2	86.1	16.2 (M:16.2)	3.6
IPI00917671	Tax_Id=9606 Gene_Symbol=WDR81 WD repeat-containing protein 81 isoform 1	211.6	16.2 (M:16.2)	0.5
IPI00978260	Tax_Id=9606 Gene_Symbol=HACE1 Protein	33.5	16.2 (M:16.2)	4.7
IPI00556444	Tax_Id=9606 Gene_Symbol=RABGGTB Uncharacterized protein (Fragment)	35.9	16.2 (M:16.2)	10.0
IPI00916448	Tax_Id=9606 Gene_Symbol=SRSF7 Uncharacterized protein	26.9	16.2 (M:16.2)	5.1
IPI00556522	Tax_Id=9606 Gene_Symbol=GPS1 G protein pathway suppressor 1 isoform 2 variant (Fragment)	30.4	16.2 (M:16.2)	7.7
IPI00550987	Tax_Id=9606 Gene_Symbol=CEP135 Isoform 1 of Centrosomal protein of 135 kDa	133.4	16.2 (M:16.2)	1.4
IPI01013549	Tax_Id=9606 Gene_Symbol=FCHSD2 Protein	9.7	16.2 (M:16.2)	20.0
IPI00375742	Tax_Id=9606 Gene_Symbol=LRRC10B Leucine-rich repeat-containing protein 10B	32.7	16.1 (M:16.1)	3.4
IPI00216989	Tax_Id=9606 Gene_Symbol=GPRIN3 G protein-regulated inducer of neurite outgrowth 3	82.4	16.1 (M:16.1)	2.6
IPI00008176	Tax_Id=9606 Gene_Symbol=SHROOM4 Isoform 1 of Protein Shroom4	164.8	16.1 (M:16.1)	0.5
IPI00827828	Tax_Id=9606 Gene_Symbol=- VHC8 protein (Fragment)	12.7	16.1 (M:16.1)	16.2
IPI00398064	Tax_Id=9606 Gene_Symbol=ERVFRD-1 HERV-FRD_6p24.1 provirus ancestral Env polyprotein	59.5	16.1 (M:16.1)	2.6
IPI00929242	Tax_Id=9606 Gene_Symbol=ZSCAN18 Similar to SubName: Full=ZNF16; Flags: Fragment;	10.6	16.1 (M:16.1)	11.0
IPI00964467	Tax_Id=9606 Gene_Symbol=USP45 Protein	21.7	16.1 (M:16.1)	5.8
IPI00908461	Tax_Id=9606 Gene_Symbol=ZCCHC17 cDNA FLJ52942, highly similar to Nucleolar protein of 40 kDa	28.0	16.1 (M:16.1)	6.6
IPI00414043	Tax_Id=9606 Gene_Symbol=KSR2 Isoform 1 of Kinase suppressor of Ras 2	107.6	16.0 (M:16.0)	2.9
IPI00306794	Tax_Id=9606 Gene_Symbol=CARD6 Caspase recruitment domain-containing protein 6	116.4	16.0 (M:16.0)	1.4
IPI00845478	Tax_Id=9606 Gene_Symbol=ERBB2 Isoform 4 of Receptor tyrosine-protein kinase erbB-2	136.4	16.0 (M:16.0)	1.3
IPI00797126	Tax_Id=9606 Gene_Symbol=NACA Uncharacterized protein	205.3	16.0 (M:16.0)	1.5
IPI00795986	Tax_Id=9606 Gene_Symbol=SLC25A36 Uncharacterized protein	9.3	16.0 (M:16.0)	26.7
IPI00827618	Tax_Id=9606 Gene_Symbol=- VH6DJ protein (Fragment)	12.8	16.0 (M:16.0)	9.6
IPI00153032	Tax_Id=9606 Gene_Symbol=LTV1 Protein LTV1 homolog	54.8	16.0 (M:16.0)	3.6
IPI00005347	Tax_Id=9606 Gene_Symbol=ZRANB1 Ubiquitin thioesterase ZRANB1	80.9	16.0 (M:16.0)	2.5
IPI00943682	Tax_Id=9606 Gene_Symbol=SYNRG synergin gamma isoform 3	135.4	16.0 (M:16.0)	0.5
IPI01010115	Tax_Id=9606 Gene_Symbol=ZKSCAN4 cDNA FLJ57654, highly similar to Zinc finger protein 307	44.1	15.9 (M:15.9)	4.6
IPI00339303	Tax_Id=9606 Gene_Symbol=GGT7 Isoform 4 of Gamma-glutamyltransferase 7	15.2	15.9 (M:15.9)	9.9
IPI00444119	Tax_Id=9606 Gene_Symbol=- Conserved hypothetical protein	18.8	15.9 (M:15.9)	3.9
IPI00152998	Tax_Id=9606 Gene_Symbol=LRRC40 Leucine-rich repeat-containing protein 40	68.2	15.9 (M:15.9)	2.7
IPI00745628	Tax_Id=9606 Gene_Symbol=CCDC160 Coiled-coil domain-containing protein 160	38.3	15.9 (M:15.9)	4.6
IPI00966313	Tax_Id=9606 Gene_Symbol=CDK10 Uncharacterized protein	6.3	15.9 (M:15.9)	25.0
IPI00011913	Tax_Id=9606 Gene_Symbol=HNRNPA0 Heterogeneous nuclear ribonucleoprotein A0	30.8	15.9 (M:15.9)	4.9
IPI00945993	Tax_Id=9606 Gene_Symbol=C1orf144 Uncharacterized protein	9.2	15.8 (M:15.8)	23.8
IPI00921546	Tax_Id=9606 Gene_Symbol=RPUSD3 Conserved hypothetical protein	15.0	15.8 (M:15.8)	9.8
IPI00306961	Tax_Id=9606 Gene_Symbol=BBS2 Bardet-Biedl syndrome 2 protein	79.8	15.8 (M:15.8)	1.2
IPI00855740	Tax_Id=9606 Gene_Symbol=- Truncated cytochrome P450 2F1 variant	2.8	15.8 (M:15.8)	61.5
IPI00290089	Tax_Id=9606 Gene_Symbol=CDH17 Cadherin-17	92.2	15.8 (M:15.8)	1.6
IPI00874003	Tax_Id=9606 Gene_Symbol=- Uncharacterized protein	10.4	15.8 (M:15.8)	8.7
IPI00096899	Tax_Id=9606 Gene_Symbol=CDT1 DNA replication factor Cdt1	60.4	15.8 (M:15.8)	2.0
IPI00442921	Tax_Id=9606 Gene_Symbol=- CDNA FLJ26213 fis, clone ADG07906	48.4	15.8 (M:15.8)	7.3
IPI00412408	Tax_Id=9606 Gene_Symbol=BRCA2 Breast cancer type 2 susceptibility protein	384.0	15.8 (M:15.8)	0.6
IPI01009450	Tax_Id=9606 Gene_Symbol=KIAA1432 Protein	18.8	15.8 (M:15.8)	9.2
IPI00550891	Tax_Id=9606 Gene_Symbol=TGFBRAP1 Transforming growth factor-beta receptor-associated protein 1	97.1	15.8 (M:15.8)	1.4
IPI00977636	Tax_Id=9606 Gene_Symbol=- Conserved hypothetical protein	18.9	15.7 (M:15.7)	6.7
IPI00449308	Tax_Id=9606 Gene_Symbol=KLHDC9 Isoform 2 of Kelch domain-containing protein 9	30.7	15.7 (M:15.7)	8.0
IPI00022479	Tax_Id=9606 Gene_Symbol=HERC1 Uncharacterized protein	532.0	15.7 (M:15.7)	0.7
IPI00783879	Tax_Id=9606 Gene_Symbol=HIVEP1 Isoform 1 of Zinc finger protein 40	296.7	15.7 (M:15.7)	0.7
IPI00258050	Tax_Id=9606 Gene_Symbol=LINGO4 Leucine-rich repeat and immunoglobulin-like domain-containing nogo receptor-interacting protein 4	63.7	15.7 (M:15.7)	2.0
IPI00556089	Tax_Id=9606 Gene_Symbol=DLX2 Distal-less homeo box 2 variant (Fragment)	25.3	15.7 (M:15.7)	7.3
IPI00029717	Tax_Id=9606 Gene_Symbol=FGA Isoform 2 of Fibrinogen alpha chain	69.7	15.7 (M:15.7)	2.2
IPI00297687	Tax_Id=9606 Gene_Symbol=LRRC52 Leucine-rich repeat-containing protein 52	35.1	15.7 (M:15.7)	1.6
IPI01015802	Tax_Id=9606 Gene_Symbol=QKI Protein	4.0	15.6 (M:15.6)	35.3
IPI00010396	Tax_Id=9606 Gene_Symbol=TCF7L1 Transcription factor 7-like 1	62.6	15.6 (M:15.6)	2.4
IPI00295031	Tax_Id=9606 Gene_Symbol=PCDHB1 Protocadherin beta-1	90.4	15.6 (M:15.6)	2.4
IPI00064296	Tax_Id=9606 Gene_Symbol=LAMTOR3 PRO0633	6.5	15.5 (M:15.5)	21.4
IPI00642108	Tax_Id=9606 Gene_Symbol=WDR45 Protein	31.9	15.5 (M:15.5)	5.6
IPI00028159	Tax_Id=9606 Gene_Symbol=CXCR4 Isoform 1 of C-X-C chemokine receptor type 4	39.7	15.5 (M:15.5)	8.5
IPI00013569	Tax_Id=9606 Gene_Symbol=PAPPA2 Isoform 1 of Pappalysin-2	198.4	15.5 (M:15.5)	0.9
IPI00017285	Tax_Id=9606 Gene_Symbol=- CDNA FLJ20700 fis, clone KAIA2250	13.8	15.5 (M:15.5)	16.7
IPI00871403	Tax_Id=9606 Gene_Symbol=LOC440041 Tripartite motif-containing protein ENSP00000311270	53.0	15.5 (M:15.5)	2.9
IPI00470652	Tax_Id=9606 Gene_Symbol=- Single-chain Fv (Fragment)	26.1	15.5 (M:15.5)	8.2
IPI00019157	Tax_Id=9606 Gene_Symbol=CSPG4 Chondroitin sulfate proteoglycan 4	250.4	15.5 (M:15.5)	0.6
IPI01015887	Tax_Id=9606 Gene_Symbol=DBNL cDNA FLJ54066, highly similar to Drebrin-like protein	40.4	15.4 (M:15.4)	10.3
IPI01021172	Tax_Id=9606 Gene_Symbol=NAP1L1 Protein	21.1	15.4 (M:15.4)	8.5
IPI00965504	Tax_Id=9606 Gene_Symbol=RAPGEF2 Protein	20.2	15.4 (M:15.4)	13.2
IPI00165616	Tax_Id=9606 Gene_Symbol=SENP8 Sentrin-specific protease 8	24.1	15.4 (M:15.4)	9.0
IPI00157364	Tax_Id=9606 Gene_Symbol=HPSE2 Isoform 4 of Heparanase-2	53.9	15.4 (M:15.4)	5.0
IPI00854642	Tax_Id=9606 Gene_Symbol=PDS5A Isoform 1 of Sister chromatid cohesion protein PDS5 homolog A	150.7	15.4 (M:15.4)	1.0
IPI00064744	Tax_Id=9606 Gene_Symbol=ALMS1P Putative ALMS1-like protein	24.6	15.3 (M:15.3)	8.6
IPI00922145	Tax_Id=9606 Gene_Symbol=- cDNA FLJ61746	14.4	15.3 (M:15.3)	8.4
IPI00794010	Tax_Id=9606 Gene_Symbol=- LP3428	9.0	15.3 (M:15.3)	21.2
IPI00219365	Tax_Id=9606 Gene_Symbol=MSN Moesin	67.8	15.3 (M:15.3)	2.8
IPI00248929	Tax_Id=9606 Gene_Symbol=KLHL38 Kelch-like protein 38	65.5	15.3 (M:15.3)	1.7
IPI00892705	Tax_Id=9606 Gene_Symbol=PICK1 Uncharacterized protein	6.2	15.3 (M:15.3)	27.5
IPI00176920	Tax_Id=9606 Gene_Symbol=NPHP4 Nephrocystin-4	157.5	15.3 (M:15.3)	1.1
IPI00043366	Tax_Id=9606 Gene_Symbol=C6orf195 Uncharacterized protein C6orf195	13.9	15.3 (M:15.3)	9.4
IPI00432907	Tax_Id=9606 Gene_Symbol=LOC729176 Conserved hypothetical protein	15.4	15.3 (M:15.3)	6.0
IPI00852948	Tax_Id=9606 Gene_Symbol=TTC23 Protein	28.8	15.3 (M:15.3)	6.1
IPI00064201	Tax_Id=9606 Gene_Symbol=FRMPD3 FERM and PDZ domain-containing protein 3	204.3	15.2 (M:15.2)	0.9
IPI00328885	Tax_Id=9606 Gene_Symbol=IGFN1 Uncharacterized protein	383.6	15.2 (M:15.2)	0.8
IPI00789165	Tax_Id=9606 Gene_Symbol=AFF4 Protein	18.1	15.2 (M:15.2)	9.9
IPI00790572	Tax_Id=9606 Gene_Symbol=RANGRF Isoform 3 of Ran guanine nucleotide release factor	17.7	15.2 (M:15.2)	3.6
IPI00167717	Tax_Id=9606 Gene_Symbol=LOC338799 cDNA FLJ37163 fis, clone BRACE2026971	25.6	15.2 (M:15.2)	7.5
IPI00395733	Tax_Id=9606 Gene_Symbol=DLG2 cDNA FLJ43162 fis, clone FCBBF2007510	22.6	15.2 (M:15.2)	8.9
IPI00515093	Tax_Id=9606 Gene_Symbol=NCSTN cDNA FLJ60331, highly similar to Nicastrin	63.2	15.2 (M:15.2)	3.0
IPI00016766	Tax_Id=9606 Gene_Symbol=HSPB9 Heat shock protein beta-9	17.5	15.2 (M:15.2)	11.3
IPI00292693	Tax_Id=9606 Gene_Symbol=MTMR4 Myotubularin-related protein 4	133.3	15.2 (M:15.2)	0.8
IPI00397801	Tax_Id=9606 Gene_Symbol=FLG2 Filaggrin-2	247.9	15.2 (M:15.2)	0.9
IPI00043911	Tax_Id=9606 Gene_Symbol=AMDHD1 Probable imidazolonepropionase	46.7	15.2 (M:15.2)	2.1
IPI00383802	Tax_Id=9606 Gene_Symbol=LAMC3 Putative uncharacterized protein DKFZp434E202	28.4	15.1 (M:15.1)	9.7
IPI01026402	Tax_Id=9606 Gene_Symbol=PRKCH cDNA FLJ57944, highly similar to Protein kinase C eta type	59.5	15.1 (M:15.1)	6.1
IPI00923489	Tax_Id=9606 Gene_Symbol=AACSP1 Putative uncharacterized protein	22.7	15.1 (M:15.1)	6.8
IPI00140301	Tax_Id=9606 Gene_Symbol=AGPAT9 Glycerol-3-phosphate acyltransferase 3	48.7	15.1 (M:15.1)	3.2
IPI00985099	Tax_Id=9606 Gene_Symbol=ZBTB3 Uncharacterized protein	13.0	15.1 (M:15.1)	12.2
IPI00973510	Tax_Id=9606 Gene_Symbol=HLA-DRB4;HLA-DRB3;LOC649783;HLA-DRB1;HLA-DRB5 HLA-DRB1-1113 protein	16.0	15.1 (M:15.1)	11.8
IPI00946368	Tax_Id=9606 Gene_Symbol=TRAF3IP3 Uncharacterized protein	21.5	15.1 (M:15.1)	7.1
IPI00103789	Tax_Id=9606 Gene_Symbol=CYTH2 Putative uncharacterized protein pp9943	15.7	15.1 (M:15.1)	6.5
IPI00893100	Tax_Id=9606 Gene_Symbol=ASB3 Protein	52.9	15.1 (M:15.1)	2.5
IPI00293359	Tax_Id=9606 Gene_Symbol=C4orf19 Uncharacterized protein C4orf19	33.7	15.1 (M:15.1)	2.9
IPI00978415	Tax_Id=9606 Gene_Symbol=C11orf2 Uncharacterized protein	17.5	15.1 (M:15.1)	20.2
IPI00018903	Tax_Id=9606 Gene_Symbol=VAX2 Ventral anterior homeobox 2	30.9	15.1 (M:15.1)	3.4
IPI00456899	Tax_Id=9606 Gene_Symbol=RNF169 RING finger protein 169	77.1	15.1 (M:15.1)	1.7
IPI00967799	Tax_Id=9606 Gene_Symbol=FAM193B Uncharacterized protein	14.2	15.0 (M:15.0)	7.7
IPI00001814	Tax_Id=9606 Gene_Symbol=PAK7 Serine/threonine-protein kinase PAK 7	80.7	15.0 (M:15.0)	1.8

## Sheet: control_7
Accession	Protein	MW [kDa]	Scores	SC [%]
IPI01015522	Tax_Id=9606 Gene_Symbol=ACTB cDNA FLJ55253, highly similar to Actin, cytoplasmic 1	38.6	305.1 (M:305.1)	24.8
IPI00789315	Tax_Id=9606 Gene_Symbol=CACNA1D Uncharacterized protein	62.3	15.1 (M:15.1)	1.7
IPI00978620	Tax_Id=9606 Gene_Symbol=CD44 26 kDa protein	26.0	199.5 (M:199.5)	22.9
IPI00940553	Tax_Id=9606 Gene_Symbol=HSPA1L 25 kDa protein	25.2	74.4 (M:74.4)	12.1
IPI00021263	Tax_Id=9606 Gene_Symbol=YWHAZ 14-3-3 protein zeta/delta	27.7	121.8 (M:121.8)	10.6
IPI00876878	Tax_Id=9606 Gene_Symbol=MUC1 mucin-1 isoform 6 precursor	16.2	17.6 (M:17.6)	7.3
IPI00793930	Tax_Id=9606 Gene_Symbol=TUBA1B TUBA1B protein	37.2	90.1 (M:90.1)	9.6
IPI00798155	Tax_Id=9606 Gene_Symbol=RPS27A Pseudogene candidate	12.2	83.8 (M:83.8)	23.6
IPI00853494	Tax_Id=9606 Gene_Symbol=PCDH15 protocadherin-15 isoform CD2-2 precursor	171.2	33.0 (M:33.0)	1.2
IPI00654755	Tax_Id=9606 Gene_Symbol=HBB Hemoglobin subunit beta	16.0	101.7 (M:101.7)	24.5
IPI00398805	Tax_Id=9606 Gene_Symbol=H2AFV histone H2A.V isoform 4	6.9	23.6 (M:23.6)	13.6
IPI00978930	Tax_Id=9606 Gene_Symbol=ADD2;LOC440354 Ig alpha-1 chain C region	53.6	240.8 (M:240.8)	10.9
IPI00339225	Tax_Id=9606 Gene_Symbol=FN1 Isoform 5 of Fibronectin	243.2	172.2 (M:172.2)	2.4
IPI01021088	Tax_Id=9606 Gene_Symbol=C4A Uncharacterized protein	187.6	114.7 (M:114.7)	3.2
IPI00448925	Tax_Id=9606 Gene_Symbol=IGHV4-31;IGHG1 44 kDa protein	43.9	332.5 (M:332.5)	24.3
IPI00465248	Tax_Id=9606 Gene_Symbol=ENO1 Isoform alpha-enolase of Alpha-enolase	47.1	108.7 (M:108.7)	18.7
IPI00889699	Tax_Id=9606 Gene_Symbol=PRKACB Uncharacterized protein	28.5	33.4 (M:33.4)	6.9
IPI00784985	Tax_Id=9606 Gene_Symbol=IGK@ IGK@ protein	25.5	560.5 (M:560.5)	28.5
IPI00382577	Tax_Id=9606 Gene_Symbol=- Kappa 1 light chain variable region (Fragment)	12.7	136.1 (M:136.1)	22.4
IPI00647370	Tax_Id=9606 Gene_Symbol=SYNE1 Uncharacterized protein	1004.6	51.5 (M:51.5)	0.3
IPI00922330	Tax_Id=9606 Gene_Symbol=IGKC Putative uncharacterized protein	9.1	48.2 (M:48.2)	19.3
IPI01013531	Tax_Id=9606 Gene_Symbol=SLC12A6 cDNA FLJ46254 fis, clone TESTI4023096, highly similar to Solute carrier family 12 member 6	106.9	17.9 (M:17.9)	0.8
IPI00878679	Tax_Id=9606 Gene_Symbol=GGT1 Uncharacterized protein	23.6	75.7 (M:75.7)	6.0
IPI01024806	Tax_Id=9606 Gene_Symbol=ACTN1 Alpha-actinin 1	24.4	48.9 (M:48.9)	5.8
IPI00025476	Tax_Id=9606 Gene_Symbol=AMY1C;AMY1A;AMY1B;AMY2A Pancreatic alpha-amylase	57.7	653.8 (M:653.8)	38.2
IPI00007221	Tax_Id=9606 Gene_Symbol=SERPINA5 Plasma serine protease inhibitor	45.6	333.7 (M:333.7)	16.5
IPI00983335	Tax_Id=9606 Gene_Symbol=ACP2 Uncharacterized protein	35.1	114.6 (M:114.6)	14.1
IPI01011127	Tax_Id=9606 Gene_Symbol=SCN5A SCN5A protein	25.4	17.0 (M:17.0)	3.1
IPI00745872	Tax_Id=9606 Gene_Symbol=ALB Isoform 1 of Serum albumin	69.3	1125.4 (M:1125.4)	35.3
IPI00477739	Tax_Id=9606 Gene_Symbol=CD55 Uncharacterized protein	34.0	196.3 (M:196.3)	18.9
IPI00220813	Tax_Id=9606 Gene_Symbol=EFEMP1 Isoform 2 of EGF-containing fibulin-like extracellular matrix protein 1	53.7	141.7 (M:141.7)	11.3
IPI00940393	Tax_Id=9606 Gene_Symbol=EEF1A1 Uncharacterized protein	47.8	61.6 (M:61.6)	5.9
IPI00966613	Tax_Id=9606 Gene_Symbol=TAF1 Protein	17.9	19.3 (M:19.3)	12.7
IPI00878687	Tax_Id=9606 Gene_Symbol=OSBP2 Protein	8.6	15.3 (M:15.3)	41.3
IPI00895822	Tax_Id=9606 Gene_Symbol=VARS2 Isoform 2 of Valyl-tRNA synthetase, mitochondrial	55.0	15.1 (M:15.1)	2.6
IPI00942257	Tax_Id=9606 Gene_Symbol=KRT6A Uncharacterized protein	55.8	431.2 (M:431.2)	19.0
IPI01015216	Tax_Id=9606 Gene_Symbol=DDX12P Conserved hypothetical protein	82.4	38.6 (M:38.6)	6.1
IPI00952975	Tax_Id=9606 Gene_Symbol=MAP4K4 Uncharacterized protein	118.9	36.5 (M:36.5)	2.1
IPI00384450	Tax_Id=9606 Gene_Symbol=TACC2 Isoform 2 of Transforming acidic coiled-coil-containing protein 2	64.1	24.1 (M:24.1)	2.1
IPI01008858	Tax_Id=9606 Gene_Symbol=HGF Uncharacterized protein	13.6	15.7 (M:15.7)	6.8
IPI01017938	Tax_Id=9606 Gene_Symbol=IGLC6 Ig lambda-6 chain C region	11.3	265.7 (M:265.7)	49.1
IPI00977041	Tax_Id=9606 Gene_Symbol=IGLL5 Isoform 1 of Immunoglobulin lambda-like polypeptide 5	23.0	258.0 (M:258.0)	24.3
IPI00306959	Tax_Id=9606 Gene_Symbol=KRT7 Keratin, type II cytoskeletal 7	51.4	103.0 (M:103.0)	4.3
IPI00166392	Tax_Id=9606 Gene_Symbol=CADM1 Isoform 2 of Cell adhesion molecule 1	36.9	82.4 (M:82.4)	12.0
IPI00382699	Tax_Id=9606 Gene_Symbol=FLNB Isoform 5 of Filamin-B	230.1	47.3 (M:47.3)	0.6
IPI00398776	Tax_Id=9606 Gene_Symbol=PLEC Isoform 7 of Plectin	512.3	33.1 (M:33.1)	0.2
IPI00965736	Tax_Id=9606 Gene_Symbol=GAK Uncharacterized protein	134.4	32.1 (M:32.1)	0.5
IPI00983804	Tax_Id=9606 Gene_Symbol=NOTCH2NL Uncharacterized protein	25.6	31.4 (M:31.4)	8.0
IPI00910082	Tax_Id=9606 Gene_Symbol=ERG cDNA FLJ50405, highly similar to Transcriptional regulator ERG	18.6	25.3 (M:25.3)	15.2
IPI00922609	Tax_Id=9606 Gene_Symbol=- cDNA FLJ52293, moderately similar to Microtubule-associated protein RP/EB family member 3	16.8	19.3 (M:19.3)	9.1
IPI01013130	Tax_Id=9606 Gene_Symbol=CAPRIN2 Uncharacterized protein	58.5	19.2 (M:19.2)	3.6
IPI01013233	Tax_Id=9606 Gene_Symbol=CIZ1 cDNA, FLJ79292, highly similar to Cip1-interacting zinc finger protein	88.5	17.8 (M:17.8)	1.3
IPI00965844	Tax_Id=9606 Gene_Symbol=TCOF1 21 kDa protein	21.0	17.6 (M:17.6)	9.6
IPI01011334	Tax_Id=9606 Gene_Symbol=LDHA Uncharacterized protein	12.5	16.3 (M:16.3)	7.9
IPI00978867	Tax_Id=9606 Gene_Symbol=DIAPH1 cDNA FLJ61549, highly similar to Protein diaphanous homolog 1	22.5	15.5 (M:15.5)	5.0
IPI00009866	Tax_Id=9606 Gene_Symbol=KRT13 Isoform 1 of Keratin, type I cytoskeletal 13	49.6	758.3 (M:758.3)	30.6
IPI00887169	Tax_Id=9606 Gene_Symbol=IGLV1-44 Putative uncharacterized protein	25.0	292.6 (M:292.6)	26.3
IPI01022408	Tax_Id=9606 Gene_Symbol=- Uncharacterized protein	11.1	127.3 (M:127.3)	29.8
IPI00910407	Tax_Id=9606 Gene_Symbol=PPIA Peptidyl-prolyl cis-trans isomerase	14.1	79.2 (M:79.2)	19.4
IPI00788674	Tax_Id=9606 Gene_Symbol=LGALS9 Uncharacterized protein	13.0	42.4 (M:42.4)	10.1
IPI01009400	Tax_Id=9606 Gene_Symbol=CLASP1 Uncharacterized protein	136.6	41.5 (M:41.5)	0.7
IPI00896467	Tax_Id=9606 Gene_Symbol=ARHGEF10L Isoform 5 of Rho guanine nucleotide exchange factor 10-like protein	117.6	41.1 (M:41.1)	1.0
IPI00555605	Tax_Id=9606 Gene_Symbol=CASK Isoform 2 of Peripheral plasma membrane protein CASK	104.5	40.5 (M:40.5)	6.3
IPI00976592	Tax_Id=9606 Gene_Symbol=MYO18A Uncharacterized protein	20.0	32.2 (M:32.2)	6.7
IPI00856046	Tax_Id=9606 Gene_Symbol=PALLD Isoform 7 of Palladin	42.9	28.6 (M:28.6)	3.9
IPI00646904	Tax_Id=9606 Gene_Symbol=RALGAPA1 Isoform 3 of Ral GTPase-activating protein subunit alpha-1	124.7	27.5 (M:27.5)	0.7
IPI00978302	Tax_Id=9606 Gene_Symbol=CFL1 Uncharacterized protein	9.1	23.6 (M:23.6)	13.9
IPI00783458	Tax_Id=9606 Gene_Symbol=MSH2 Uncharacterized protein	37.6	22.0 (M:22.0)	4.4
IPI00945348	Tax_Id=9606 Gene_Symbol=SEC22A Uncharacterized protein	8.1	20.3 (M:20.3)	16.9
IPI00218159	Tax_Id=9606 Gene_Symbol=ESR2 Isoform 8 of Estrogen receptor beta	52.4	16.9 (M:16.9)	4.3
IPI00438875	Tax_Id=9606 Gene_Symbol=TRPM6 Isoform M6-kinase 2 of Transient receptor potential cation channel subfamily M member 6	98.0	16.6 (M:16.6)	2.1
IPI00847989	Tax_Id=9606 Gene_Symbol=PKM2 Pyruvate kinase	50.0	218.2 (M:218.2)	12.2
IPI00513782	Tax_Id=9606 Gene_Symbol=GSN cDNA FLJ35478 fis, clone SMINT2007796, highly similar to Gelsolin	52.3	211.7 (M:211.7)	20.4
IPI00744119	Tax_Id=9606 Gene_Symbol=OBSCN Isoform 3 of Obscurin	721.1	88.0 (M:88.0)	0.7
IPI00432363	Tax_Id=9606 Gene_Symbol=MACF1 Microtubule-actin cross-linking factor 1, isoform 4	669.7	76.2 (M:76.2)	0.5
IPI00385253	Tax_Id=9606 Gene_Symbol=- Ig kappa chain V-III region CLL	14.3	66.0 (M:66.0)	7.0
IPI00853061	Tax_Id=9606 Gene_Symbol=COL6A3 collagen alpha-3(VI) chain isoform 2 precursor	113.2	47.9 (M:47.9)	1.2
IPI00107731	Tax_Id=9606 Gene_Symbol=OSCAR Isoform 6 of Osteoclast-associated immunoglobulin-like receptor	27.6	44.8 (M:44.8)	9.9
IPI01014749	Tax_Id=9606 Gene_Symbol=PGA3;PGA4;PGA5 Uncharacterized protein	24.5	33.6 (M:33.6)	8.1
IPI00878035	Tax_Id=9606 Gene_Symbol=TRIOBP TRIO and F-actin binding protein (Fragment)	29.5	31.5 (M:31.5)	0.0
IPI00552956	Tax_Id=9606 Gene_Symbol=ANKRD20A4 Ankyrin repeat domain-containing protein 20A4	94.1	31.2 (M:31.2)	2.1
IPI00893863	Tax_Id=9606 Gene_Symbol=NDUFA10 Uncharacterized protein	9.9	30.9 (M:30.9)	16.0
IPI01018263	Tax_Id=9606 Gene_Symbol=TLE3 cDNA FLJ39460 fis, clone PROST2011482, highly similar to Transducin-like enhancer protein 3	74.8	27.4 (M:27.4)	2.3
IPI00795501	Tax_Id=9606 Gene_Symbol=FCGR3B Low affinity immunoglobulin gamma Fc region receptor III-B	26.2	23.8 (M:23.8)	5.2
IPI01020799	Tax_Id=9606 Gene_Symbol=NTM Uncharacterized protein	21.3	23.6 (M:23.6)	5.2
IPI00478318	Tax_Id=9606 Gene_Symbol=MADCAM1 Uncharacterized protein	21.2	21.8 (M:21.8)	4.5
IPI00945644	Tax_Id=9606 Gene_Symbol=EIF5A2 Uncharacterized protein	11.7	21.5 (M:21.5)	11.4
IPI00977537	Tax_Id=9606 Gene_Symbol=LRP8 Protein	15.3	18.6 (M:18.6)	8.1
IPI00977667	Tax_Id=9606 Gene_Symbol=FDFT1 Uncharacterized protein	13.4	18.3 (M:18.3)	9.7
IPI00985454	Tax_Id=9606 Gene_Symbol=HBS1L Uncharacterized protein	15.3	18.3 (M:18.3)	7.7
IPI00926119	Tax_Id=9606 Gene_Symbol=CERCAM Uncharacterized protein	7.6	17.8 (M:17.8)	12.5
IPI00789037	Tax_Id=9606 Gene_Symbol=NR2F2 COUP transcription factor 2 isoform b	31.5	17.1 (M:17.1)	2.8
IPI00980313	Tax_Id=9606 Gene_Symbol=RBPMS 12 kDa protein	12.4	15.9 (M:15.9)	8.0
IPI00977350	Tax_Id=9606 Gene_Symbol=XRRA1 Uncharacterized protein	6.3	15.8 (M:15.8)	25.5
IPI00916835	Tax_Id=9606 Gene_Symbol=R3HDM1 Protein	19.9	15.8 (M:15.8)	9.1
IPI00640271	Tax_Id=9606 Gene_Symbol=UMOD Uncharacterized protein	73.5	1267.5 (M:1267.5)	28.2
IPI00021000	Tax_Id=9606 Gene_Symbol=SPP1 Isoform A of Osteopontin	35.4	783.8 (M:783.8)	42.7
IPI00217963	Tax_Id=9606 Gene_Symbol=KRT16 Keratin, type I cytoskeletal 16	51.2	607.0 (M:607.0)	26.2
IPI00022463	Tax_Id=9606 Gene_Symbol=TF Serotransferrin	77.0	517.7 (M:517.7)	20.6
IPI00290078	Tax_Id=9606 Gene_Symbol=KRT4 cDNA FLJ58275, highly similar to Keratin, type II cytoskeletal 4	63.9	439.2 (M:439.2)	21.7
IPI00877698	Tax_Id=9606 Gene_Symbol=SERPING1 cDNA FLJ58826, highly similar to Plasma protease C1 inhibitor	55.7	407.0 (M:407.0)	17.2
IPI00009867	Tax_Id=9606 Gene_Symbol=KRT5 Keratin, type II cytoskeletal 5	62.3	266.4 (M:266.4)	14.1
IPI01025882	Tax_Id=9606 Gene_Symbol=IGKV3-20 Myosin-reactive immunoglobulin light chain variable region (Fragment)	11.6	265.9 (M:265.9)	31.2
IPI00798006	Tax_Id=9606 Gene_Symbol=ITIH4 Protein	80.0	232.3 (M:232.3)	7.0
IPI00789324	Tax_Id=9606 Gene_Symbol=JUP Uncharacterized protein	66.3	192.3 (M:192.3)	9.0
IPI00916434	Tax_Id=9606 Gene_Symbol=- Anti-(ED-B) scFV (Fragment)	25.1	164.7 (M:164.7)	14.7
IPI00879357	Tax_Id=9606 Gene_Symbol=CDH13 Uncharacterized protein	19.6	135.2 (M:135.2)	23.4
IPI00916818	Tax_Id=9606 Gene_Symbol=PGK1 Phosphoglycerate kinase	35.0	106.3 (M:106.3)	14.1
IPI00978715	Tax_Id=9606 Gene_Symbol=CLU Clusterin	37.2	93.5 (M:93.5)	8.6
IPI01015586	Tax_Id=9606 Gene_Symbol=GNS Uncharacterized protein	28.4	56.0 (M:56.0)	4.8
IPI00902623	Tax_Id=9606 Gene_Symbol=PRNP Major prion protein	18.2	53.9 (M:53.9)	7.4
IPI00739182	Tax_Id=9606 Gene_Symbol=CNTNAP3B;CNTNAP3;LOC643827;LOC643792 Uncharacterized protein	22.9	41.8 (M:41.8)	19.8
IPI00976893	Tax_Id=9606 Gene_Symbol=ARHGAP28 Uncharacterized protein	63.0	39.0 (M:39.0)	0.0
IPI00306301	Tax_Id=9606 Gene_Symbol=PDHA1 pyruvate dehydrogenase E1 component subunit alpha, somatic form, mitochondrial isoform 2 precursor	47.5	37.9 (M:37.9)	3.3
IPI00894448	Tax_Id=9606 Gene_Symbol=RAD50 Uncharacterized protein	64.0	34.0 (M:34.0)	2.7
IPI00941269	Tax_Id=9606 Gene_Symbol=HEPH Uncharacterized protein	23.1	29.7 (M:29.7)	9.1
IPI00917756	Tax_Id=9606 Gene_Symbol=GIGYF2 Uncharacterized protein	81.7	26.4 (M:26.4)	1.5
IPI00976787	Tax_Id=9606 Gene_Symbol=GRIA1 cDNA FLJ50542, highly similar to Glutamate receptor 1	92.1	19.6 (M:19.6)	3.5
IPI00787094	Tax_Id=9606 Gene_Symbol=GOLGA6L9 Isoform 2 of Golgin subfamily A member 6-like protein 9	28.5	18.4 (M:18.4)	4.9
IPI01025902	Tax_Id=9606 Gene_Symbol=SP140 Uncharacterized protein	85.8	17.8 (M:17.8)	3.3
IPI00044147	Tax_Id=9606 Gene_Symbol=TRPC4 Isoform Zeta of Short transient receptor potential channel 4	92.2	17.4 (M:17.4)	1.4
IPI00914024	Tax_Id=9606 Gene_Symbol=- Large-conductance Ca2+-activated K+ channel beta2 subunit	6.9	17.3 (M:17.3)	14.0
IPI01010901	Tax_Id=9606 Gene_Symbol=NLRP1 Uncharacterized protein	56.7	17.3 (M:17.3)	2.4
IPI00641532	Tax_Id=9606 Gene_Symbol=FBXL13 Uncharacterized protein	25.1	17.0 (M:17.0)	4.8
IPI00953387	Tax_Id=9606 Gene_Symbol=APAF1 Uncharacterized protein	132.4	15.8 (M:15.8)	1.8
IPI00909605	Tax_Id=9606 Gene_Symbol=- Integrin beta	70.0	15.8 (M:15.8)	2.9
IPI00965876	Tax_Id=9606 Gene_Symbol=PCDH1 Uncharacterized protein	41.4	15.4 (M:15.4)	7.3
IPI00980973	Tax_Id=9606 Gene_Symbol=ZBTB44 Protein	36.5	15.2 (M:15.2)	2.4
IPI01012492	Tax_Id=9606 Gene_Symbol=KNG1 cDNA FLJ53075, highly similar to Kininogen-1	46.5	631.0 (M:631.0)	28.9
IPI00790784	Tax_Id=9606 Gene_Symbol=SERPINA1 Isoform 2 of Alpha-1-antitrypsin	40.2	466.9 (M:466.9)	30.9
IPI00884085	Tax_Id=9606 Gene_Symbol=MXRA8 cDNA FLJ38647 fis, clone HHDPC2006862, highly similar to Homo sapiens matrix-remodelling associated 8 (MXRA8), mRNA	47.9	346.2 (M:346.2)	31.9
IPI01025667	Tax_Id=9606 Gene_Symbol=SERPINA3 cDNA FLJ35730 fis, clone TESTI2003131, highly similar to ALPHA-1-ANTICHYMOTRYPSIN	50.6	286.9 (M:286.9)	17.9
IPI00966202	Tax_Id=9606 Gene_Symbol=LMAN2 cDNA FLJ52285, highly similar to Vesicular integral-membrane protein VIP36	32.6	223.1 (M:223.1)	20.4
IPI00555812	Tax_Id=9606 Gene_Symbol=GC vitamin D-binding protein isoform 1 precursor	52.9	213.8 (M:213.8)	12.0
IPI00399007	Tax_Id=9606 Gene_Symbol=IGHG2 Putative uncharacterized protein DKFZp686I04196 (Fragment)	46.0	213.7 (M:213.7)	19.2
IPI00387120	Tax_Id=9606 Gene_Symbol=- Ig kappa chain V-IV region Len	12.6	181.1 (M:181.1)	36.8
IPI00455315	Tax_Id=9606 Gene_Symbol=ANXA2 Isoform 1 of Annexin A2	38.6	160.1 (M:160.1)	13.6
IPI00852597	Tax_Id=9606 Gene_Symbol=CTSD Uncharacterized protein	32.5	125.4 (M:125.4)	13.4
IPI01018299	Tax_Id=9606 Gene_Symbol=FBLN2 Uncharacterized protein	16.5	118.7 (M:118.7)	15.1
IPI00749485	Tax_Id=9606 Gene_Symbol=MATN4 Isoform 3 of Matrilin-4	47.5	102.0 (M:102.0)	3.2
IPI00441550	Tax_Id=9606 Gene_Symbol=GLB1 Isoform 2 of Beta-galactosidase	60.5	83.0 (M:83.0)	5.3
IPI01011188	Tax_Id=9606 Gene_Symbol=CXCL12 Stromal cell-derived factor 1 epsilon	10.2	78.8 (M:78.8)	15.6
IPI00006662	Tax_Id=9606 Gene_Symbol=APOD Apolipoprotein D	21.3	76.3 (M:76.3)	14.3
IPI00983815	Tax_Id=9606 Gene_Symbol=PGCP Uncharacterized protein	14.6	67.3 (M:67.3)	8.5
IPI00000760	Tax_Id=9606 Gene_Symbol=DDAH2 N(G),N(G)-dimethylarginine dimethylaminohydrolase 2	29.6	65.3 (M:65.3)	11.2
IPI00555577	Tax_Id=9606 Gene_Symbol=THY1 Thy-1 cell surface antigen variant (Fragment)	15.9	58.6 (M:58.6)	9.7
IPI00384067	Tax_Id=9606 Gene_Symbol=COMP cDNA FLJ90027 fis, clone HEMBA1001228, highly similar to Human germline oligomeric matrix protein (COMP) mRNA	13.8	56.8 (M:56.8)	10.0
IPI00911003	Tax_Id=9606 Gene_Symbol=CDH1 Uncharacterized protein	52.7	53.9 (M:53.9)	2.9
IPI00741892	Tax_Id=9606 Gene_Symbol=CD300LG Isoform 3 of CMRF35-like molecule 9	24.9	51.5 (M:51.5)	7.2
IPI00939425	Tax_Id=9606 Gene_Symbol=PKMYT1 cDNA FLJ60243, highly similar to Membrane-associated tyrosine- and threonine-specific cdc2-inhibitory kinase	48.9	45.8 (M:45.8)	2.2
IPI00033034	Tax_Id=9606 Gene_Symbol=DLST;DLSTP1 Alpha-ketoglutarate dehydrogenase complex dihydrolipoyl succinyltransferase	48.6	42.2 (M:42.2)	2.4
IPI00216103	Tax_Id=9606 Gene_Symbol=EYA3 Isoform 2 of Eyes absent homolog 3	48.6	39.6 (M:39.6)	2.5
IPI00916428	Tax_Id=9606 Gene_Symbol=RBM10 Isoform 4 of RNA-binding protein 10	94.3	37.1 (M:37.1)	0.0
IPI00981413	Tax_Id=9606 Gene_Symbol=ADD2;LOC440354 Isoform 5 of Beta-adducin	31.9	37.0 (M:37.0)	9.6
IPI00940523	Tax_Id=9606 Gene_Symbol=CSMD3 Isoform 3 of CUB and sushi domain-containing protein 3	387.1	34.4 (M:34.4)	0.9
IPI00395603	Tax_Id=9606 Gene_Symbol=C18orf34 Isoform 3 of Uncharacterized protein C18orf34	95.9	33.3 (M:33.3)	1.0
IPI00916750	Tax_Id=9606 Gene_Symbol=AGAP1 Uncharacterized protein	116.5	32.1 (M:32.1)	3.4
IPI01012520	Tax_Id=9606 Gene_Symbol=CLIP1 Uncharacterized protein	89.6	31.7 (M:31.7)	1.9
IPI00107843	Tax_Id=9606 Gene_Symbol=MADD Isoform 7 of MAP kinase-activating death domain protein	175.8	31.5 (M:31.5)	1.3
IPI01014296	Tax_Id=9606 Gene_Symbol=LAMA2 124 kDa protein	124.2	31.4 (M:31.4)	1.2
IPI00641244	Tax_Id=9606 Gene_Symbol=PRDX1 11 kDa protein	10.7	26.4 (M:26.4)	11.3
IPI01025317	Tax_Id=9606 Gene_Symbol=NSFL1C 4 kDa protein	4.0	23.5 (M:23.5)	34.3
IPI00788612	Tax_Id=9606 Gene_Symbol=LIMS1 LIM and senescent cell antigen-like-containing domain protein 1	37.2	22.8 (M:22.8)	3.7
IPI00922445	Tax_Id=9606 Gene_Symbol=LAMP2 cDNA FLJ52540, highly similar to Lysosome-associated membrane glycoprotein 2	33.0	22.6 (M:22.6)	2.7
IPI00908539	Tax_Id=9606 Gene_Symbol=C3orf17 cDNA FLJ59605	24.7	22.5 (M:22.5)	7.9
IPI00794609	Tax_Id=9606 Gene_Symbol=CBS Cysteine synthase	19.1	22.2 (M:22.2)	18.1
IPI00148096	Tax_Id=9606 Gene_Symbol=H2AFY H2A histone family, member Y isoform 2 variant (Fragment)	20.7	21.1 (M:21.1)	6.8
IPI00798339	Tax_Id=9606 Gene_Symbol=EP400 Isoform 4 of E1A-binding protein p400	331.6	20.4 (M:20.4)	0.4
IPI00472586	Tax_Id=9606 Gene_Symbol=CABP1 Isoform Calbrain of Calcium-binding protein 1	8.1	20.4 (M:20.4)	22.9
IPI00739795	Tax_Id=9606 Gene_Symbol=STARD13 Isoform 5 of StAR-related lipid transfer protein 13	76.3	20.3 (M:20.3)	4.7
IPI00947337	Tax_Id=9606 Gene_Symbol=NPRL3 Uncharacterized protein	7.2	20.3 (M:20.3)	33.9
IPI00955888	Tax_Id=9606 Gene_Symbol=NOSTRIN Nitric oxide synthase trafficker, isoform CRA_a	46.0	20.1 (M:20.1)	2.5
IPI00982680	Tax_Id=9606 Gene_Symbol=RALYL Uncharacterized protein	16.4	19.6 (M:19.6)	13.7
IPI01013027	Tax_Id=9606 Gene_Symbol=NUP85 Uncharacterized protein	36.9	19.6 (M:19.6)	8.0
IPI00829921	Tax_Id=9606 Gene_Symbol=ANKHD1-EIF4EBP3;ANKHD1 Uncharacterized protein	108.6	19.5 (M:19.5)	1.8
IPI00413557	Tax_Id=9606 Gene_Symbol=MOCS1 Isoform 3 of Molybdenum cofactor biosynthesis protein 1	40.4	19.3 (M:19.3)	3.7
IPI00880124	Tax_Id=9606 Gene_Symbol=PARVB Uncharacterized protein	16.3	18.6 (M:18.6)	4.9
IPI00945460	Tax_Id=9606 Gene_Symbol=GTF2IRD1 Protein	30.9	18.6 (M:18.6)	6.5
IPI00981950	Tax_Id=9606 Gene_Symbol=SOX6 Uncharacterized protein	17.8	18.4 (M:18.4)	10.7
IPI00440491	Tax_Id=9606 Gene_Symbol=KDM4B Isoform 2 of Lysine-specific demethylase 4B	50.5	18.3 (M:18.3)	2.9
IPI00975595	Tax_Id=9606 Gene_Symbol=MAPK3 Uncharacterized protein	35.7	18.2 (M:18.2)	5.1
IPI00749432	Tax_Id=9606 Gene_Symbol=ENAH cDNA FLJ44946 fis, clone BRAMY4001863, highly similar to Mus musculus enabled homolog	30.7	18.1 (M:18.1)	10.4
IPI00789794	Tax_Id=9606 Gene_Symbol=DLG4 cDNA, FLJ78995, highly similar to Discs large homolog 4	73.8	17.9 (M:17.9)	2.4
IPI00942550	Tax_Id=9606 Gene_Symbol=RNF38 cDNA: FLJ21343 fis, clone COL02679	36.8	17.7 (M:17.7)	8.1
IPI01021896	Tax_Id=9606 Gene_Symbol=E2F7 24 kDa protein	24.1	17.6 (M:17.6)	13.5
IPI00890767	Tax_Id=9606 Gene_Symbol=CTNND2 cDNA FLJ56233, highly similar to Catenin delta-2	97.9	17.5 (M:17.5)	1.9
IPI00917916	Tax_Id=9606 Gene_Symbol=DIS3L2 44 kDa protein	43.5	17.2 (M:17.2)	3.9
IPI00879862	Tax_Id=9606 Gene_Symbol=SPECC1L Uncharacterized protein	18.8	17.1 (M:17.1)	10.3
IPI00456943	Tax_Id=9606 Gene_Symbol=SH3PXD2A Uncharacterized protein	106.0	16.9 (M:16.9)	3.9
IPI00922910	Tax_Id=9606 Gene_Symbol=USP7 cDNA FLJ52374, highly similar to Ubiquitin carboxyl-terminal hydrolase 7	58.5	16.9 (M:16.9)	3.3
IPI01011313	Tax_Id=9606 Gene_Symbol=PBXIP1 Uncharacterized protein	57.6	16.8 (M:16.8)	2.6
IPI00922371	Tax_Id=9606 Gene_Symbol=TTC26 cDNA FLJ60534	48.8	16.7 (M:16.7)	3.3
IPI00927875	Tax_Id=9606 Gene_Symbol=C7orf25 Uncharacterized protein	9.3	16.2 (M:16.2)	25.9
IPI00943912	Tax_Id=9606 Gene_Symbol=SYTL2 Isoform 12 of Synaptotagmin-like protein 2	84.6	16.1 (M:16.1)	2.0
IPI00979562	Tax_Id=9606 Gene_Symbol=U2SURP Uncharacterized protein	47.9	16.1 (M:16.1)	2.4
IPI00877617	Tax_Id=9606 Gene_Symbol=PPP3CA Uncharacterized protein	31.7	16.1 (M:16.1)	11.8
IPI01022998	Tax_Id=9606 Gene_Symbol=UNC13A Uncharacterized protein	189.9	16.1 (M:16.1)	0.6
IPI00643648	Tax_Id=9606 Gene_Symbol=PISD Uncharacterized protein	30.2	15.8 (M:15.8)	11.8
IPI01012687	Tax_Id=9606 Gene_Symbol=KDM5C lysine-specific demethylase 5C isoform 2	155.0	15.4 (M:15.4)	1.3
IPI00922001	Tax_Id=9606 Gene_Symbol=SEC14L2 SEC14-like protein 2 isoform 3	36.6	15.2 (M:15.2)	4.4
IPI00472958	Tax_Id=9606 Gene_Symbol=PTPN13 Isoform 2 of Tyrosine-protein phosphatase non-receptor type 13	255.8	15.1 (M:15.1)	0.5
IPI00218918	Tax_Id=9606 Gene_Symbol=ANXA1 Annexin A1	38.7	496.2 (M:496.2)	30.9
IPI00291136	Tax_Id=9606 Gene_Symbol=COL6A1 Collagen alpha-1(VI) chain	108.5	345.4 (M:345.4)	13.1
IPI00013179	Tax_Id=9606 Gene_Symbol=PTGDS Prostaglandin-H2 D-isomerase	21.0	306.2 (M:306.2)	23.7
IPI00795257	Tax_Id=9606 Gene_Symbol=GAPDH Glyceraldehyde-3-phosphate dehydrogenase	31.5	268.1 (M:268.1)	32.4
IPI00947307	Tax_Id=9606 Gene_Symbol=CP cDNA FLJ58075, highly similar to Ceruloplasmin	108.8	245.2 (M:245.2)	12.4
IPI01010990	Tax_Id=9606 Gene_Symbol=LGALS3BP cDNA FLJ53478, highly similar to Galectin-3-binding protein	64.1	201.1 (M:201.1)	10.5
IPI00418153	Tax_Id=9606 Gene_Symbol=IGHM Putative uncharacterized protein DKFZp686I15212	57.0	176.1 (M:176.1)	13.1
IPI01013543	Tax_Id=9606 Gene_Symbol=TPI1;TPI1P1 Triosephosphate isomerase	22.9	171.8 (M:171.8)	27.2
IPI00166729	Tax_Id=9606 Gene_Symbol=AZGP1 Zinc-alpha-2-glycoprotein	34.2	154.1 (M:154.1)	13.4
IPI00983742	Tax_Id=9606 Gene_Symbol=CD59 Conserved hypothetical protein	8.3	148.8 (M:148.8)	33.8
IPI00418145	Tax_Id=9606 Gene_Symbol=ROBO4 Isoform 3 of Roundabout homolog 4	75.2	137.6 (M:137.6)	4.7
IPI00514669	Tax_Id=9606 Gene_Symbol=SH3BGRL3 Uncharacterized protein	9.4	125.3 (M:125.3)	21.6
IPI00219131	Tax_Id=9606 Gene_Symbol=ICOSLG Isoform 1 of ICOS ligand	33.3	119.7 (M:119.7)	12.6
IPI00291867	Tax_Id=9606 Gene_Symbol=CFI Complement factor I	65.7	116.0 (M:116.0)	6.0
IPI00297284	Tax_Id=9606 Gene_Symbol=IGFBP2 insulin-like growth factor-binding protein 2 precursor	35.1	114.7 (M:114.7)	11.0
IPI01009989	Tax_Id=9606 Gene_Symbol=DSC2 Uncharacterized protein	73.3	108.1 (M:108.1)	5.2
IPI00977567	Tax_Id=9606 Gene_Symbol=OPCML cDNA FLJ51061, highly similar to Opioid-binding protein/cell adhesion molecule	33.6	108.0 (M:108.0)	6.6
IPI01014579	Tax_Id=9606 Gene_Symbol=CTSB cDNA FLJ59133, highly similar to Cathepsin B	26.8	80.1 (M:80.1)	11.4
IPI01015306	Tax_Id=9606 Gene_Symbol=TTR Uncharacterized protein	15.1	77.4 (M:77.4)	18.7
IPI00977773	Tax_Id=9606 Gene_Symbol=TPP1 cDNA FLJ59472, highly similar to Tripeptidyl-peptidase 1	37.8	71.3 (M:71.3)	5.2
IPI00643801	Tax_Id=9606 Gene_Symbol=CTSA Uncharacterized protein	32.1	69.3 (M:69.3)	4.5
IPI00174541	Tax_Id=9606 Gene_Symbol=IL1RN Isoform 4 of Interleukin-1 receptor antagonist protein	16.1	60.6 (M:60.6)	13.3
IPI00945650	Tax_Id=9606 Gene_Symbol=ACPP cDNA FLJ54158, highly similar to Prostatic acid phosphatase	40.4	53.8 (M:53.8)	7.6
IPI00893125	Tax_Id=9606 Gene_Symbol=SERPINB13 Uncharacterized protein	17.9	53.7 (M:53.7)	7.6
IPI00967278	Tax_Id=9606 Gene_Symbol=APC adenomatous polyposis coli protein isoform a	308.5	51.7 (M:51.7)	0.8
IPI00414694	Tax_Id=9606 Gene_Symbol=COL18A1 Isoform 3 of Collagen alpha-1(XVIII) chain	135.7	51.4 (M:51.4)	2.2
IPI01009353	Tax_Id=9606 Gene_Symbol=PGD 6-phosphogluconate dehydrogenase, decarboxylating	47.4	49.1 (M:49.1)	4.0
IPI00940089	Tax_Id=9606 Gene_Symbol=WDR96 Isoform 2 of WD repeat-containing protein 96	188.6	49.0 (M:49.0)	1.4
IPI01018799	Tax_Id=9606 Gene_Symbol=DST Isoform 2 of Dystonin	590.7	48.9 (M:48.9)	0.2
IPI00431645	Tax_Id=9606 Gene_Symbol=HPR 31 kDa protein	31.4	47.1 (M:47.1)	5.0
IPI00968083	Tax_Id=9606 Gene_Symbol=MCC Uncharacterized protein	86.0	47.0 (M:47.0)	5.1
IPI00643490	Tax_Id=9606 Gene_Symbol=VCAM1 Uncharacterized protein	59.2	45.3 (M:45.3)	2.4
IPI00984893	Tax_Id=9606 Gene_Symbol=STX5 Uncharacterized protein	27.8	44.5 (M:44.5)	10.0
IPI01010684	Tax_Id=9606 Gene_Symbol=A2ML1 Uncharacterized protein	105.9	44.1 (M:44.1)	2.9
IPI00216252	Tax_Id=9606 Gene_Symbol=KIF1B Isoform 2 of Kinesin-like protein KIF1B	199.1	40.8 (M:40.8)	1.2
IPI00178926	Tax_Id=9606 Gene_Symbol=IGJ Immunoglobulin J chain	18.1	40.8 (M:40.8)	14.5
IPI00337736	Tax_Id=9606 Gene_Symbol=KTN1 Isoform 2 of Kinectin	149.5	40.3 (M:40.3)	1.5
IPI00940046	Tax_Id=9606 Gene_Symbol=ASAH1 Uncharacterized protein	41.8	39.8 (M:39.8)	6.2
IPI01014067	Tax_Id=9606 Gene_Symbol=LOC441155;ZC3H11A Uncharacterized protein	72.5	39.7 (M:39.7)	2.5
IPI00926737	Tax_Id=9606 Gene_Symbol=BTD Uncharacterized protein	58.9	39.3 (M:39.3)	1.9
IPI01009738	Tax_Id=9606 Gene_Symbol=GOLGA4 Isoform 3 of Golgin subfamily A member 4	260.2	38.9 (M:38.9)	0.0
IPI00790908	Tax_Id=9606 Gene_Symbol=LAMA3 laminin subunit alpha-3 isoform 2	190.4	38.9 (M:38.9)	0.0
IPI00004901	Tax_Id=9606 Gene_Symbol=GPRC5C cDNA FLJ20242 fis, clone COLF6369	17.8	38.0 (M:38.0)	8.0
IPI00900324	Tax_Id=9606 Gene_Symbol=SYNPO2 Isoform 1 of Synaptopodin-2	117.4	37.3 (M:37.3)	0.0
IPI00604711	Tax_Id=9606 Gene_Symbol=KIF1A Isoform 1 of Kinesin-like protein KIF1A	190.9	36.1 (M:36.1)	0.6
IPI00916781	Tax_Id=9606 Gene_Symbol=NPAS2 cDNA FLJ59682, highly similar to Neuronal PAS domain-containing protein 2	98.9	36.1 (M:36.1)	1.2
IPI00925146	Tax_Id=9606 Gene_Symbol=RBM6 cDNA FLJ56542, highly similar to RNA-binding protein 6	59.2	34.3 (M:34.3)	1.9
IPI00793248	Tax_Id=9606 Gene_Symbol=ZNF286A cDNA FLJ55788, highly similar to Zinc finger protein 286	59.0	32.7 (M:32.7)	0.0
IPI00022275	Tax_Id=9606 Gene_Symbol=SACM1L Phosphatidylinositide phosphatase SAC1	66.9	32.5 (M:32.5)	0.0
IPI00218338	Tax_Id=9606 Gene_Symbol=CACNA1E Isoform 2 of Voltage-dependent R-type calcium channel subunit alpha-1E	254.4	32.1 (M:32.1)	0.8
IPI00790203	Tax_Id=9606 Gene_Symbol=LTA4H Uncharacterized protein	66.8	31.8 (M:31.8)	5.8
IPI00872383	Tax_Id=9606 Gene_Symbol=DCBLD1 Isoform 2 of Discoidin, CUB and LCCL domain-containing protein 1	59.2	30.9 (M:30.9)	5.0
IPI00917449	Tax_Id=9606 Gene_Symbol=GGCT Protein	13.2	29.7 (M:29.7)	14.3
IPI00879368	Tax_Id=9606 Gene_Symbol=APOE Uncharacterized protein	24.6	29.5 (M:29.5)	6.9
IPI01021714	Tax_Id=9606 Gene_Symbol=SOCS2 Uncharacterized protein	10.9	29.4 (M:29.4)	16.7
IPI00383447	Tax_Id=9606 Gene_Symbol=AFAP1L1 Isoform 3 of Actin filament-associated protein 1-like 1	42.2	27.3 (M:27.3)	1.9
IPI00883722	Tax_Id=9606 Gene_Symbol=CFHR1 Uncharacterized protein	30.8	26.8 (M:26.8)	4.8
IPI00982459	Tax_Id=9606 Gene_Symbol=ZNF638 Uncharacterized protein	101.6	26.4 (M:26.4)	0.9
IPI00639912	Tax_Id=9606 Gene_Symbol=NASP Uncharacterized protein	28.2	25.6 (M:25.6)	4.7
IPI00940517	Tax_Id=9606 Gene_Symbol=VSIG4 V-set and immunoglobulin domain-containing protein 4 isoform 3 precursor	25.4	24.1 (M:24.1)	4.4
IPI00894394	Tax_Id=9606 Gene_Symbol=IGFN1 Isoform 4 of Immunoglobulin-like and fibronectin type III domain-containing protein 1	64.0	23.9 (M:23.9)	2.5
IPI00917567	Tax_Id=9606 Gene_Symbol=SCN9A 60 kDa protein	59.9	23.3 (M:23.3)	1.9
IPI00375705	Tax_Id=9606 Gene_Symbol=SIRPB1 Signal-regulatory protein beta-1 isoform 3	43.3	22.8 (M:22.8)	3.3
IPI00980906	Tax_Id=9606 Gene_Symbol=ZNF90 PREDICTED: KRAB domain only 2 variant (Fragment)	46.5	22.0 (M:22.0)	3.2
IPI00975716	Tax_Id=9606 Gene_Symbol=DENND3 cDNA FLJ34237 fis, clone FCBBF3027328	27.6	21.0 (M:21.0)	10.1
IPI01010807	Tax_Id=9606 Gene_Symbol=ABHD4 Uncharacterized protein	10.1	20.9 (M:20.9)	14.4
IPI00967250	Tax_Id=9606 Gene_Symbol=RICTOR Uncharacterized protein	25.3	20.8 (M:20.8)	3.6
IPI00470412	Tax_Id=9606 Gene_Symbol=ATP11A Uncharacterized protein	41.7	20.7 (M:20.7)	4.0
IPI00910875	Tax_Id=9606 Gene_Symbol=ABHD14B cDNA FLJ52723, highly similar to Abhydrolase domain-containing protein 14B	19.7	20.5 (M:20.5)	5.3
IPI00968089	Tax_Id=9606 Gene_Symbol=SPINK5 Uncharacterized protein	98.4	20.2 (M:20.2)	1.4
IPI00786896	Tax_Id=9606 Gene_Symbol=NRAP Isoform 4 of Nebulin-related-anchoring protein	192.9	19.6 (M:19.6)	1.1
IPI00925395	Tax_Id=9606 Gene_Symbol=FBXW12 Uncharacterized protein	40.8	19.6 (M:19.6)	4.7
IPI00979854	Tax_Id=9606 Gene_Symbol=ADAM19 ADAM19 protein	52.8	19.1 (M:19.1)	6.1
IPI00798275	Tax_Id=9606 Gene_Symbol=RHCG cDNA FLJ51037, moderately similar to Homo sapiens Rhesus blood group, C glycoprotein (RHCG), mRNA	45.8	18.9 (M:18.9)	3.1
IPI00922118	Tax_Id=9606 Gene_Symbol=CHTF18 CTF18, chromosome transmission fidelity factor 18 homolog	29.0	18.7 (M:18.7)	6.1
IPI01008811	Tax_Id=9606 Gene_Symbol=AK5 Uncharacterized protein	8.7	18.5 (M:18.5)	20.8
IPI00916809	Tax_Id=9606 Gene_Symbol=PSMD1 Protein	18.4	18.5 (M:18.5)	7.3
IPI00642334	Tax_Id=9606 Gene_Symbol=USP9Y Protein	26.9	18.4 (M:18.4)	6.3
IPI01010294	Tax_Id=9606 Gene_Symbol=GSG1 Uncharacterized protein	26.1	18.4 (M:18.4)	11.4
IPI00220552	Tax_Id=9606 Gene_Symbol=TRPC6 Isoform 2 of Short transient receptor potential channel 6	93.1	18.4 (M:18.4)	3.3
IPI00908751	Tax_Id=9606 Gene_Symbol=TDRD1 Uncharacterized protein	80.0	18.3 (M:18.3)	2.5
IPI00910786	Tax_Id=9606 Gene_Symbol=AIFM1 Uncharacterized protein	26.0	18.3 (M:18.3)	7.2
IPI00644494	Tax_Id=9606 Gene_Symbol=KIF20B Isoform 4 of Kinesin-like protein KIF20B	199.7	18.0 (M:18.0)	1.2
IPI00939624	Tax_Id=9606 Gene_Symbol=IL6ST Isoform 2 of Interleukin-6 receptor subunit beta	37.5	17.6 (M:17.6)	4.0
IPI00973586	Tax_Id=9606 Gene_Symbol=ANO2 Isoform 3 of Anoctamin-2	113.4	17.5 (M:17.5)	1.8
IPI00847789	Tax_Id=9606 Gene_Symbol=HCFC1 Isoform 3 of Host cell factor 1	47.2	17.3 (M:17.3)	3.3
IPI00916861	Tax_Id=9606 Gene_Symbol=MDH1 Uncharacterized protein	18.7	17.3 (M:17.3)	7.1
IPI00457203	Tax_Id=9606 Gene_Symbol=ZMYM5 Isoform 2 of Zinc finger MYM-type protein 5	22.7	17.2 (M:17.2)	10.6
IPI00914601	Tax_Id=9606 Gene_Symbol=USP34 Ubiquitin carboxyl-terminal hydrolase	377.2	17.1 (M:17.1)	0.8
IPI00970819	Tax_Id=9606 Gene_Symbol=BDH2 Isoform 3 of 3-hydroxybutyrate dehydrogenase type 2	15.6	17.0 (M:17.0)	10.4
IPI00180426	Tax_Id=9606 Gene_Symbol=GRK4 Isoform 3 of G protein-coupled receptor kinase 4	57.6	16.9 (M:16.9)	1.8
IPI01014555	Tax_Id=9606 Gene_Symbol=C11orf66 15 kDa protein	15.4	16.9 (M:16.9)	8.0
IPI00411540	Tax_Id=9606 Gene_Symbol=HMGB3 Uncharacterized protein	17.5	16.9 (M:16.9)	10.5
IPI00855837	Tax_Id=9606 Gene_Symbol=CEACAM20 carcinoembryonic antigen-related cell adhesion molecule 20 4S	54.1	16.8 (M:16.8)	5.3
IPI01024782	Tax_Id=9606 Gene_Symbol=PLEKHG3 78 kDa protein	77.7	16.7 (M:16.7)	2.2
IPI00855719	Tax_Id=9606 Gene_Symbol=C1orf63 Isoform 3 of UPF0471 protein C1orf63	26.6	16.6 (M:16.6)	4.0
IPI00925250	Tax_Id=9606 Gene_Symbol=ABHD11 Protein	13.4	16.3 (M:16.3)	7.3
IPI00910462	Tax_Id=9606 Gene_Symbol=AGTPBP1 cDNA FLJ58181, highly similar to Homo sapiens ATP/GTP binding protein 1 (AGTPBP1), mRNA	72.6	16.2 (M:16.2)	3.9
IPI01024837	Tax_Id=9606 Gene_Symbol=- Tcell alpha chain (Fragment)	10.9	16.2 (M:16.2)	5.2
IPI00975895	Tax_Id=9606 Gene_Symbol=LOC100509323 baculoviral IAP repeat-containing protein 1-like	81.3	16.1 (M:16.1)	1.5
IPI00979269	Tax_Id=9606 Gene_Symbol=DLC1 rho GTPase-activating protein 7 isoform 4	114.1	16.1 (M:16.1)	1.4
IPI00909513	Tax_Id=9606 Gene_Symbol=PYGM Phosphorylase	67.6	16.0 (M:16.0)	1.5
IPI00979517	Tax_Id=9606 Gene_Symbol=MKNK1 cDNA FLJ39104 fis, clone NTONG2004614, highly similar to Homo sapiens MAP kinase interacting serine/threonine kinase 1 (MKNK1), transcript variant 2, mRNA	29.8	15.9 (M:15.9)	7.1
IPI01010773	Tax_Id=9606 Gene_Symbol=RANBP3 Uncharacterized protein	46.9	15.8 (M:15.8)	4.8
IPI00395424	Tax_Id=9606 Gene_Symbol=PHF17 Isoform 3 of Protein Jade-1	58.3	15.7 (M:15.7)	2.0
IPI00004977	Tax_Id=9606 Gene_Symbol=VAV2 Isoform 3 of Guanine nucleotide exchange factor VAV2	97.0	15.7 (M:15.7)	1.4
IPI01012685	Tax_Id=9606 Gene_Symbol=KPNA6 Uncharacterized protein	59.6	15.6 (M:15.6)	3.8
IPI00339238	Tax_Id=9606 Gene_Symbol=DHRS7 Isoform 2 of Dehydrogenase/reductase SDR family member 7	32.2	15.5 (M:15.5)	4.5
IPI01018972	Tax_Id=9606 Gene_Symbol=DDX55 Uncharacterized protein	39.8	15.4 (M:15.4)	7.9
IPI00910124	Tax_Id=9606 Gene_Symbol=DDAH1 N(G),N(G)-dimethylarginine dimethylaminohydrolase 1 isoform 2	20.2	15.4 (M:15.4)	15.9
IPI01013980	Tax_Id=9606 Gene_Symbol=ATP8B3 Protein	33.4	15.4 (M:15.4)	4.4
IPI00646605	Tax_Id=9606 Gene_Symbol=UBR4 Isoform 3 of E3 ubiquitin-protein ligase UBR4	571.5	15.2 (M:15.2)	0.3
IPI00000632	Tax_Id=9606 Gene_Symbol=CREB3L3 Uncharacterized protein	32.3	15.2 (M:15.2)	3.3
IPI00646740	Tax_Id=9606 Gene_Symbol=KIAA0564 Uncharacterized protein	54.0	15.2 (M:15.2)	3.1
IPI00925911	Tax_Id=9606 Gene_Symbol=TTLL4 Protein	21.4	15.1 (M:15.1)	10.6
IPI00953490	Tax_Id=9606 Gene_Symbol=NGEF cDNA FLJ59455, highly similar to Homo sapiens neuronal guanine nucleotide exchange factor (NGEF), mRNA	50.9	15.0 (M:15.0)	2.1
IPI00922173	Tax_Id=9606 Gene_Symbol=SLC12A5 cDNA FLJ57980, highly similar to Solute carrier family 12 member 5	36.8	15.0 (M:15.0)	3.4
IPI00956313	Tax_Id=9606 Gene_Symbol=KRT6C Uncharacterized protein	58.4	415.7 (M:415.7)	18.0
IPI00216914	Tax_Id=9606 Gene_Symbol=VMO1 Vitelline membrane outer layer protein 1 homolog	21.5	404.8 (M:404.8)	30.7
IPI00967121	Tax_Id=9606 Gene_Symbol=EGF pro-epidermal growth factor isoform 2 preproprotein	129.7	336.2 (M:336.2)	8.1
IPI00290077	Tax_Id=9606 Gene_Symbol=KRT15 Keratin, type I cytoskeletal 15	49.2	335.5 (M:335.5)	14.0
IPI00877967	Tax_Id=9606 Gene_Symbol=F2 Uncharacterized protein	35.9	332.6 (M:332.6)	23.5
IPI00942961	Tax_Id=9606 Gene_Symbol=ALDOB Fructose-bisphosphate aldolase	34.7	213.1 (M:213.1)	20.9
IPI00007797	Tax_Id=9606 Gene_Symbol=FABP5 Fatty acid-binding protein, epidermal	15.2	200.7 (M:200.7)	32.6
IPI00746033	Tax_Id=9606 Gene_Symbol=NAGLU 47 kDa protein	47.1	199.5 (M:199.5)	13.6
IPI01010668	Tax_Id=9606 Gene_Symbol=SPRR3 Uncharacterized protein	17.3	184.8 (M:184.8)	29.8
IPI00953689	Tax_Id=9606 Gene_Symbol=AHSG Alpha-2-HS-glycoprotein	39.3	179.7 (M:179.7)	15.0
IPI00025512	Tax_Id=9606 Gene_Symbol=HSPB1 Heat shock protein beta-1	22.8	179.5 (M:179.5)	32.2
IPI00021812	Tax_Id=9606 Gene_Symbol=AHNAK Neuroblast differentiation-associated protein AHNAK	628.7	173.7 (M:173.7)	0.9
IPI00022488	Tax_Id=9606 Gene_Symbol=HPX Hemopexin	51.6	171.8 (M:171.8)	10.8
IPI00412407	Tax_Id=9606 Gene_Symbol=SERPINB4 Serpin peptidase inhibitor, clade B (Ovalbumin), member 4, isoform CRA_a	42.3	169.3 (M:169.3)	10.8
IPI00939169	Tax_Id=9606 Gene_Symbol=ATRN Isoform 3 of Attractin	133.6	168.0 (M:168.0)	5.3
IPI01026288	Tax_Id=9606 Gene_Symbol=KLK1 Uncharacterized protein	17.4	142.5 (M:142.5)	32.5
IPI01011162	Tax_Id=9606 Gene_Symbol=KRT78 cDNA FLJ54374, highly similar to Homo sapiens keratin 78 (KRT78), mRNA	31.4	127.6 (M:127.6)	13.1
IPI00829956	Tax_Id=9606 Gene_Symbol=- Rheumatoid factor C6 light chain (Fragment)	12.5	119.1 (M:119.1)	22.4
IPI00816799	Tax_Id=9606 Gene_Symbol=- Rheumatoid factor D5 light chain (Fragment)	12.8	103.6 (M:103.6)	22.0
IPI00853468	Tax_Id=9606 Gene_Symbol=ARSA arylsulfatase A isoform b	44.9	102.0 (M:102.0)	10.2
IPI00974307	Tax_Id=9606 Gene_Symbol=HAVCR2 Uncharacterized protein	30.3	99.7 (M:99.7)	12.1
IPI00829803	Tax_Id=9606 Gene_Symbol=- 13 kDa protein	12.5	98.5 (M:98.5)	13.9
IPI00981634	Tax_Id=9606 Gene_Symbol=PRG2 Uncharacterized protein	23.9	95.7 (M:95.7)	15.2
IPI00647861	Tax_Id=9606 Gene_Symbol=ANGPTL2 cDNA FLJ90245 fis, clone NT2RM2001792, highly similar to Homo sapiens angiopoietin-related protein-2 mRNA	22.7	84.2 (M:84.2)	11.5
IPI00903112	Tax_Id=9606 Gene_Symbol=LTF cDNA FLJ36533 fis, clone TRACH2004428, highly similar to Lactotransferrin (Fragment)	76.7	68.8 (M:68.8)	3.7
IPI01013717	Tax_Id=9606 Gene_Symbol=PLAU Uncharacterized protein	44.6	63.9 (M:63.9)	4.8
IPI00022895	Tax_Id=9606 Gene_Symbol=A1BG Isoform 1 of Alpha-1B-glycoprotein	54.2	62.4 (M:62.4)	8.5
IPI00465048	Tax_Id=9606 Gene_Symbol=RUFY2 Isoform 2 of RUN and FYVE domain-containing protein 2	70.0	58.1 (M:58.1)	1.5
IPI00006969	Tax_Id=9606 Gene_Symbol=ECM1 Isoform 2 of Extracellular matrix protein 1	46.1	53.6 (M:53.6)	2.7
IPI00885004	Tax_Id=9606 Gene_Symbol=XIRP2 Isoform 2 of Xin actin-binding repeat-containing protein 2	377.1	47.4 (M:47.4)	0.6
IPI00922108	Tax_Id=9606 Gene_Symbol=ITGAV integrin alpha-V isoform 2	111.1	45.8 (M:45.8)	0.7
IPI00967987	Tax_Id=9606 Gene_Symbol=CENPC1 83 kDa protein	82.5	43.7 (M:43.7)	3.7
IPI00026256	Tax_Id=9606 Gene_Symbol=FLG Filaggrin	434.9	42.3 (M:42.3)	0.8
IPI00922126	Tax_Id=9606 Gene_Symbol=- cDNA FLJ57759, moderately similar to Transgelin-2	15.0	42.2 (M:42.2)	11.9
IPI00452093	Tax_Id=9606 Gene_Symbol=DZIP1 Isoform 3 of Zinc finger protein DZIP1	30.8	40.8 (M:40.8)	5.1
IPI00376404	Tax_Id=9606 Gene_Symbol=BPTF Isoform 4 of Nucleosome-remodeling factor subunit BPTF	322.0	39.1 (M:39.1)	0.9
IPI01026115	Tax_Id=9606 Gene_Symbol=NID1 cDNA FLJ51241, highly similar to Nidogen-1	79.3	38.6 (M:38.6)	1.7
IPI00017083	Tax_Id=9606 Gene_Symbol=CAMKK1 Isoform 1 of Calcium/calmodulin-dependent protein kinase kinase 1	55.7	38.4 (M:38.4)	2.2
IPI00984227	Tax_Id=9606 Gene_Symbol=ODZ2 Uncharacterized protein	281.3	38.3 (M:38.3)	0.9
IPI01023013	Tax_Id=9606 Gene_Symbol=CEP290 Isoform 1 of Centrosomal protein of 290 kDa	290.2	36.9 (M:36.9)	0.5
IPI00938069	Tax_Id=9606 Gene_Symbol=OC90 Isoform 2 of Otoconin-90	51.7	36.9 (M:36.9)	12.6
IPI00647851	Tax_Id=9606 Gene_Symbol=PRPF38B Isoform 2 of Pre-mRNA-splicing factor 38B	21.0	36.5 (M:36.5)	8.4
IPI00967931	Tax_Id=9606 Gene_Symbol=C5orf34 Protein	11.5	36.3 (M:36.3)	27.6
IPI01011032	Tax_Id=9606 Gene_Symbol=APPL2 Uncharacterized protein	69.7	36.2 (M:36.2)	0.0
IPI01014975	Tax_Id=9606 Gene_Symbol=TLN1 Uncharacterized protein	257.9	36.1 (M:36.1)	0.3
IPI00165026	Tax_Id=9606 Gene_Symbol=SETD3 Isoform 1 of Histone-lysine N-methyltransferase setd3	67.2	36.1 (M:36.1)	4.7
IPI01013102	Tax_Id=9606 Gene_Symbol=FAM186A Protein	8.5	35.5 (M:35.5)	0.0
IPI00784583	Tax_Id=9606 Gene_Symbol=CCDC110 Isoform 2 of Coiled-coil domain-containing protein 110	92.5	34.2 (M:34.2)	6.3
IPI00982727	Tax_Id=9606 Gene_Symbol=KIAA1267 hypothetical protein LOC284058 isoform 2	120.8	33.1 (M:33.1)	0.0
IPI00552840	Tax_Id=9606 Gene_Symbol=GPR112 Isoform 2 of Probable G-protein coupled receptor 112	301.4	32.8 (M:32.8)	0.6
IPI00103630	Tax_Id=9606 Gene_Symbol=PPM1E Isoform 2 of Protein phosphatase 1E	83.9	32.6 (M:32.6)	4.4
IPI00645014	Tax_Id=9606 Gene_Symbol=SHROOM2 cDNA FLJ39277 fis, clone OCBBF2010858, highly similar to APICAL-LIKE PROTEIN	44.8	32.2 (M:32.2)	2.5
IPI00845521	Tax_Id=9606 Gene_Symbol=KIAA1217 Isoform 3 of Sickle tail protein homolog	162.3	31.4 (M:31.4)	1.2
IPI01022399	Tax_Id=9606 Gene_Symbol=TCERG1 116 kDa protein	116.1	31.3 (M:31.3)	3.1
IPI00549517	Tax_Id=9606 Gene_Symbol=AZI1 Isoform 3 of 5-azacytidine-induced protein 1	117.3	31.0 (M:31.0)	1.3
IPI00893223	Tax_Id=9606 Gene_Symbol=PIK3IP1 Uncharacterized protein	16.0	30.4 (M:30.4)	10.3
IPI00879437	Tax_Id=9606 Gene_Symbol=P4HB Protein	32.1	27.2 (M:27.2)	3.2
IPI00169258	Tax_Id=9606 Gene_Symbol=SCARF1 Isoform 3 of Scavenger receptor class F member 1	60.8	26.8 (M:26.8)	4.6
IPI01011315	Tax_Id=9606 Gene_Symbol=ATP8A2 Uncharacterized protein	109.0	26.0 (M:26.0)	1.2
IPI00917799	Tax_Id=9606 Gene_Symbol=CPVL Protein	21.2	26.0 (M:26.0)	4.4
IPI00942353	Tax_Id=9606 Gene_Symbol=PRAM1 74 kDa protein	73.8	25.7 (M:25.7)	1.3
IPI00964190	Tax_Id=9606 Gene_Symbol=YIPF3 Uncharacterized protein	27.9	25.6 (M:25.6)	3.8
IPI00941418	Tax_Id=9606 Gene_Symbol=TTC13 Isoform 2 of Tetratricopeptide repeat protein 13	90.7	25.4 (M:25.4)	1.2
IPI00010903	Tax_Id=9606 Gene_Symbol=DOPEY1 Uncharacterized protein	266.4	25.4 (M:25.4)	0.4
IPI00329305	Tax_Id=9606 Gene_Symbol=GNAL Uncharacterized protein	37.5	23.8 (M:23.8)	3.1
IPI00464976	Tax_Id=9606 Gene_Symbol=NCK2 Uncharacterized protein	12.6	23.5 (M:23.5)	8.2
IPI01025265	Tax_Id=9606 Gene_Symbol=GSTA2 Glutathione S-transferase	25.6	23.5 (M:23.5)	5.0
IPI01010472	Tax_Id=9606 Gene_Symbol=ZNF550 zinc finger protein 550	43.8	22.5 (M:22.5)	3.9
IPI00945144	Tax_Id=9606 Gene_Symbol=ARID4B Protein	76.2	22.5 (M:22.5)	2.3
IPI00303331	Tax_Id=9606 Gene_Symbol=ZSWIM4 Zinc finger SWIM domain-containing protein 4	110.1	22.2 (M:22.2)	0.9
IPI00945778	Tax_Id=9606 Gene_Symbol=RAB3GAP2 Uncharacterized protein	9.6	21.2 (M:21.2)	12.2
IPI01013763	Tax_Id=9606 Gene_Symbol=LCN2 Isoform 2 of Neutrophil gelatinase-associated lipocalin	22.4	21.2 (M:21.2)	7.6
IPI01009285	Tax_Id=9606 Gene_Symbol=- Similar to Zinc finger, CW type with coiled-coil domain 2 isoform b	4.2	21.1 (M:21.1)	43.2
IPI01012463	Tax_Id=9606 Gene_Symbol=ITGA3 cDNA FLJ60385, highly similar to Integrin alpha-3	115.1	21.0 (M:21.0)	2.7
IPI00974421	Tax_Id=9606 Gene_Symbol=SREK1 Uncharacterized protein	14.3	21.0 (M:21.0)	27.3
IPI01025271	Tax_Id=9606 Gene_Symbol=SNW1 Nuclear receptor coactivator NC0A-62	43.3	20.9 (M:20.9)	2.4
IPI00977047	Tax_Id=9606 Gene_Symbol=SLC45A4 Isoform 2 of Solute carrier family 45 member 4	78.1	20.9 (M:20.9)	1.5
IPI01025877	Tax_Id=9606 Gene_Symbol=SRP54 49 kDa protein	48.6	20.7 (M:20.7)	8.0
IPI01012909	Tax_Id=9606 Gene_Symbol=NBN Uncharacterized protein	53.2	20.6 (M:20.6)	3.1
IPI00981390	Tax_Id=9606 Gene_Symbol=USF1 Uncharacterized protein	24.1	20.3 (M:20.3)	6.4
IPI00916386	Tax_Id=9606 Gene_Symbol=ZNF28 Uncharacterized protein	63.6	20.2 (M:20.2)	2.4
IPI00647084	Tax_Id=9606 Gene_Symbol=PDCD4 programmed cell death protein 4 isoform 3	50.2	20.1 (M:20.1)	3.7
IPI01010214	Tax_Id=9606 Gene_Symbol=CCDC62 Uncharacterized protein	7.0	20.1 (M:20.1)	20.3
IPI00981836	Tax_Id=9606 Gene_Symbol=CDON Protein	69.7	19.9 (M:19.9)	4.6
IPI00816009	Tax_Id=9606 Gene_Symbol=CA10 CA10 protein (Fragment)	34.1	19.8 (M:19.8)	6.7
IPI00642528	Tax_Id=9606 Gene_Symbol=GPANK1 39 kDa protein	39.2	19.7 (M:19.7)	4.2
IPI01011700	Tax_Id=9606 Gene_Symbol=KIAA0528 Protein	17.7	19.6 (M:19.6)	9.7
IPI00386077	Tax_Id=9606 Gene_Symbol=BCORL1 Isoform 2 of BCL-6 corepressor-like protein 1	166.9	19.5 (M:19.5)	1.1
IPI01015090	Tax_Id=9606 Gene_Symbol=A2M 8 kDa protein	7.9	19.3 (M:19.3)	20.5
IPI00947340	Tax_Id=9606 Gene_Symbol=FKBP8 Uncharacterized protein	27.5	19.2 (M:19.2)	5.1
IPI00981777	Tax_Id=9606 Gene_Symbol=LAMA4 Protein	20.8	18.9 (M:18.9)	5.9
IPI00760993	Tax_Id=9606 Gene_Symbol=IQSEC2 Isoform 3 of IQ motif and SEC7 domain-containing protein 2	105.0	18.9 (M:18.9)	4.0
IPI00550591	Tax_Id=9606 Gene_Symbol=TCP1 T-complex protein 1 subunit alpha isoform b	43.9	18.8 (M:18.8)	2.2
IPI00155647	Tax_Id=9606 Gene_Symbol=PDZD2 Isoform 2 of PDZ domain-containing protein 2	279.9	18.7 (M:18.7)	0.7
IPI00979987	Tax_Id=9606 Gene_Symbol=TEK Uncharacterized protein	109.1	18.4 (M:18.4)	1.9
IPI00471928	Tax_Id=9606 Gene_Symbol=ATP5A1 ATP synthase subunit alpha	54.5	18.3 (M:18.3)	2.4
IPI00219076	Tax_Id=9606 Gene_Symbol=STAT2 Isoform 2 of Signal transducer and activator of transcription 2	74.6	18.2 (M:18.2)	2.1
IPI00941385	Tax_Id=9606 Gene_Symbol=USP10 Isoform 3 of Ubiquitin carboxyl-terminal hydrolase 10	87.5	18.2 (M:18.2)	2.9
IPI00895894	Tax_Id=9606 Gene_Symbol=HELB Isoform 2 of DNA helicase B	65.4	18.1 (M:18.1)	1.9
IPI00479376	Tax_Id=9606 Gene_Symbol=KITLG Isoform 3 of Kit ligand	26.7	17.8 (M:17.8)	10.9
IPI01015130	Tax_Id=9606 Gene_Symbol=ABL1 cDNA FLJ58117, highly similar to Proto-oncogene tyrosine-protein kinase ABL1	60.7	17.6 (M:17.6)	3.6
IPI00964365	Tax_Id=9606 Gene_Symbol=ANXA5 Uncharacterized protein	18.2	17.6 (M:17.6)	9.8
IPI00979669	Tax_Id=9606 Gene_Symbol=FLJ39080 Uncharacterized protein	5.2	17.5 (M:17.5)	35.4
IPI00937961	Tax_Id=9606 Gene_Symbol=CTNNA3 Uncharacterized protein	41.6	17.5 (M:17.5)	4.3
IPI00828144	Tax_Id=9606 Gene_Symbol=KIF24 Isoform 4 of Kinesin-like protein KIF24	128.8	17.5 (M:17.5)	1.3
IPI00952735	Tax_Id=9606 Gene_Symbol=FASTKD2 Uncharacterized protein	14.3	17.3 (M:17.3)	22.6
IPI00797769	Tax_Id=9606 Gene_Symbol=GRM5 Uncharacterized protein	105.4	17.3 (M:17.3)	1.6
IPI00288939	Tax_Id=9606 Gene_Symbol=CCDC40 Isoform 3 of Coiled-coil domain-containing protein 40	107.1	17.2 (M:17.2)	0.9
IPI00902519	Tax_Id=9606 Gene_Symbol=MEI1 Isoform 6 of Meiosis inhibitor protein 1	49.0	17.1 (M:17.1)	2.7
IPI01014329	Tax_Id=9606 Gene_Symbol=RABEP1 Uncharacterized protein	94.1	17.1 (M:17.1)	1.2
IPI00915950	Tax_Id=9606 Gene_Symbol=KIAA0391 Isoform 4 of Mitochondrial ribonuclease P protein 3	56.5	17.0 (M:17.0)	2.7
IPI00873629	Tax_Id=9606 Gene_Symbol=FRMPD4 143 kDa protein	143.1	17.0 (M:17.0)	0.8
IPI00333015	Tax_Id=9606 Gene_Symbol=SPTBN1 Isoform 2 of Spectrin beta chain, brain 1	251.2	17.0 (M:17.0)	0.6
IPI00869143	Tax_Id=9606 Gene_Symbol=SH2D4B Isoform 3 of SH2 domain-containing protein 4B	36.4	16.9 (M:16.9)	3.6
IPI00478728	Tax_Id=9606 Gene_Symbol=P2RX4 P2X purinoceptor	40.5	16.9 (M:16.9)	9.4
IPI00396230	Tax_Id=9606 Gene_Symbol=MASTL Isoform 2 of Serine/threonine-protein kinase greatwall	92.8	16.9 (M:16.9)	1.9
IPI01012165	Tax_Id=9606 Gene_Symbol=TNFRSF10B cDNA FLJ52718, highly similar to Homo sapiens tumor necrosis factor receptor superfamily, member 10b, transcript variant 2, mRNA	28.7	16.8 (M:16.8)	5.8
IPI01012993	Tax_Id=9606 Gene_Symbol=EIF4A1 cDNA FLJ58012, moderately similar to Eukaryotic initiation factor 4A-I	23.2	16.8 (M:16.8)	16.0
IPI00658109	Tax_Id=9606 Gene_Symbol=CKMT1B;CKMT1A Isoform 1 of Creatine kinase U-type, mitochondrial	47.0	16.8 (M:16.8)	2.4
IPI00021290	Tax_Id=9606 Gene_Symbol=ACLY ATP-citrate synthase	120.8	16.8 (M:16.8)	1.4
IPI00969068	Tax_Id=9606 Gene_Symbol=ZNF761 Isoform 2 of Zinc finger protein 761	84.4	16.8 (M:16.8)	1.9
IPI00926532	Tax_Id=9606 Gene_Symbol=LPP Uncharacterized protein	26.7	16.7 (M:16.7)	6.7
IPI00924946	Tax_Id=9606 Gene_Symbol=PRKAR2A Uncharacterized protein	12.7	16.7 (M:16.7)	13.2
IPI00902882	Tax_Id=9606 Gene_Symbol=RIPK1 cDNA FLJ39204 fis, clone OCBBF2005476, highly similar to Receptor-interacting serine/threonine-protein kinase 1	30.5	16.7 (M:16.7)	12.8
IPI00795574	Tax_Id=9606 Gene_Symbol=C15orf23 Isoform 3 of Putative TRAF4-associated factor 1	26.6	16.7 (M:16.7)	5.0
IPI01009815	Tax_Id=9606 Gene_Symbol=C1RL Protein	21.1	16.6 (M:16.6)	3.1
IPI00792517	Tax_Id=9606 Gene_Symbol=PARP9 poly [ADP-ribose] polymerase 9 isoform c	80.2	16.6 (M:16.6)	2.5
IPI00786993	Tax_Id=9606 Gene_Symbol=ABCA5 Isoform 2 of ATP-binding cassette sub-family A member 5	104.3	16.6 (M:16.6)	1.3
IPI00893368	Tax_Id=9606 Gene_Symbol=VPS52 cDNA FLJ54452, highly similar to Vacuolar protein sorting protein 52	68.5	16.5 (M:16.5)	2.5
IPI00885096	Tax_Id=9606 Gene_Symbol=ASXL3 Isoform 3 of Putative Polycomb group protein ASXL3	136.1	16.4 (M:16.4)	3.0
IPI00550342	Tax_Id=9606 Gene_Symbol=SRCAP Isoform 3 of Helicase SRCAP	327.6	16.3 (M:16.3)	0.6
IPI00925071	Tax_Id=9606 Gene_Symbol=NUP205 Uncharacterized protein	23.5	16.3 (M:16.3)	6.2
IPI00922436	Tax_Id=9606 Gene_Symbol=MAP3K13 Isoform 4 of Mitogen-activated protein kinase kinase kinase 13	85.3	16.2 (M:16.2)	1.3
IPI01024956	Tax_Id=9606 Gene_Symbol=INF2 43 kDa protein	42.6	16.0 (M:16.0)	2.6
IPI00980487	Tax_Id=9606 Gene_Symbol=C11orf35 Uncharacterized protein	27.8	15.9 (M:15.9)	8.9
IPI00794240	Tax_Id=9606 Gene_Symbol=MRPL39 Uncharacterized protein	34.0	15.8 (M:15.8)	3.0
IPI00718835	Tax_Id=9606 Gene_Symbol=PSG7 Pregnancy-specific beta-1 glycoprotein (Fragment)	21.3	15.7 (M:15.7)	6.9
IPI01025253	Tax_Id=9606 Gene_Symbol=SIX1 Sine oculis homeobox homolog 1	32.1	15.7 (M:15.7)	6.3
IPI00008678	Tax_Id=9606 Gene_Symbol=OR2J2 Olfactory receptor 2J2	35.2	15.7 (M:15.7)	5.1
IPI00847400	Tax_Id=9606 Gene_Symbol=C19orf47 Isoform 3 of Uncharacterized protein C19orf47	29.7	15.7 (M:15.7)	5.7
IPI01012259	Tax_Id=9606 Gene_Symbol=VDR cDNA FLJ51539, highly similar to Vitamin D3 receptor	44.7	15.7 (M:15.7)	7.6
IPI00976356	Tax_Id=9606 Gene_Symbol=TRIM29 Uncharacterized protein	37.4	15.7 (M:15.7)	5.2
IPI01014384	Tax_Id=9606 Gene_Symbol=ZW10 Uncharacterized protein	15.7	15.6 (M:15.6)	21.5
IPI00910096	Tax_Id=9606 Gene_Symbol=- cDNA FLJ61117, moderately similar to Zinc finger protein 323	17.7	15.5 (M:15.5)	11.1
IPI00737400	Tax_Id=9606 Gene_Symbol=LOC645752 cDNA FLJ51628, highly similar to Golgin subfamily A member 6	11.7	15.5 (M:15.5)	21.3
IPI00643874	Tax_Id=9606 Gene_Symbol=POLR3E cDNA FLJ59568, highly similar to DNA-directed RNA polymerases III 80 kDa polypeptide	75.7	15.5 (M:15.5)	2.4
IPI00642522	Tax_Id=9606 Gene_Symbol=GLT25D2 Uncharacterized protein	42.3	15.4 (M:15.4)	3.0
IPI00969166	Tax_Id=9606 Gene_Symbol=PLEKHA7 Isoform 3 of Pleckstrin homology domain-containing family A member 7	79.1	15.3 (M:15.3)	1.9
IPI00890806	Tax_Id=9606 Gene_Symbol=CHRNA7 Uncharacterized protein	17.1	15.3 (M:15.3)	20.3
IPI00744442	Tax_Id=9606 Gene_Symbol=USP37 Uncharacterized protein	33.4	15.3 (M:15.3)	5.3
IPI01010195	Tax_Id=9606 Gene_Symbol=SUPT5H cDNA FLJ55629, highly similar to Transcription elongation factor SPT5	118.1	15.1 (M:15.1)	1.7
IPI00867634	Tax_Id=9606 Gene_Symbol=WDR27 Isoform 2 of WD repeat-containing protein 27	79.7	15.1 (M:15.1)	1.1
IPI00220327	Tax_Id=9606 Gene_Symbol=KRT1 Keratin, type II cytoskeletal 1	66.0	667.8 (M:667.8)	24.5
IPI00024284	Tax_Id=9606 Gene_Symbol=HSPG2 Basement membrane-specific heparan sulfate proteoglycan core protein	468.5	559.1 (M:559.1)	3.0
IPI00022426	Tax_Id=9606 Gene_Symbol=AMBP Protein AMBP	39.0	538.9 (M:538.9)	33.5
IPI00384444	Tax_Id=9606 Gene_Symbol=KRT14 Keratin, type I cytoskeletal 14	51.5	512.8 (M:512.8)	23.1
IPI00004573	Tax_Id=9606 Gene_Symbol=PIGR Polymeric immunoglobulin receptor	83.2	394.4 (M:394.4)	13.9
IPI00024292	Tax_Id=9606 Gene_Symbol=LRP2 Low-density lipoprotein receptor-related protein 2	521.6	346.8 (M:346.8)	2.3
IPI00306378	Tax_Id=9606 Gene_Symbol=MASP2 Isoform 2 of Mannan-binding lectin serine protease 2	20.6	258.6 (M:258.6)	26.5
IPI01011823	Tax_Id=9606 Gene_Symbol=IGFBP7 cDNA FLJ56737, highly similar to Insulin-like growth factor-binding protein 7	28.8	252.5 (M:252.5)	28.3
IPI00307466	Tax_Id=9606 Gene_Symbol=SERPINB3 Isoform 2 of Serpin B3	38.5	220.5 (M:220.5)	13.0
IPI00219757	Tax_Id=9606 Gene_Symbol=GSTP1 Glutathione S-transferase P	23.3	185.3 (M:185.3)	33.3
IPI00871227	Tax_Id=9606 Gene_Symbol=HMCN1 Isoform 1 of Hemicentin-1	613.0	150.1 (M:150.1)	1.0
IPI00031065	Tax_Id=9606 Gene_Symbol=DNASE1 Deoxyribonuclease-1	31.4	142.7 (M:142.7)	18.1
IPI00397361	Tax_Id=9606 Gene_Symbol=AXL Isoform Short of Tyrosine-protein kinase receptor UFO	97.3	127.8 (M:127.8)	4.4
IPI00006988	Tax_Id=9606 Gene_Symbol=RETN Resistin	11.4	125.3 (M:125.3)	25.0
IPI00019449	Tax_Id=9606 Gene_Symbol=RNASE2 Non-secretory ribonuclease	18.3	124.8 (M:124.8)	19.9
IPI00220143	Tax_Id=9606 Gene_Symbol=MGAM Maltase-glucoamylase, intestinal	209.7	121.0 (M:121.0)	2.8
IPI00465439	Tax_Id=9606 Gene_Symbol=ALDOA Fructose-bisphosphate aldolase A	39.4	116.2 (M:116.2)	13.5
IPI00645710	Tax_Id=9606 Gene_Symbol=NEGR1 cDNA FLJ59691, highly similar to Neuronal growth regulator 1	24.7	112.8 (M:112.8)	8.8
IPI00009028	Tax_Id=9606 Gene_Symbol=CLEC3B Tetranectin	22.5	102.5 (M:102.5)	22.8
IPI01009324	Tax_Id=9606 Gene_Symbol=COL15A1 Uncharacterized protein	75.2	97.1 (M:97.1)	3.0
IPI00298971	Tax_Id=9606 Gene_Symbol=VTN Vitronectin	54.3	88.3 (M:88.3)	5.9
IPI00967977	Tax_Id=9606 Gene_Symbol=CD14 Conserved hypothetical protein	31.7	86.6 (M:86.6)	12.6
IPI00186736	Tax_Id=9606 Gene_Symbol=IGSF8 Isoform 3 of Immunoglobulin superfamily member 8	55.8	84.9 (M:84.9)	6.7
IPI00974544	Tax_Id=9606 Gene_Symbol=YWHAE Isoform SV of 14-3-3 protein epsilon	26.5	80.8 (M:80.8)	9.0
IPI00976928	Tax_Id=9606 Gene_Symbol=- Similar to Myosin-reactive immunoglobulin heavy chain variable region	11.3	77.6 (M:77.6)	15.4
IPI00845506	Tax_Id=9606 Gene_Symbol=PI16 Isoform 2 of Peptidase inhibitor 16	29.7	75.8 (M:75.8)	12.2
IPI01022070	Tax_Id=9606 Gene_Symbol=KRT18 Uncharacterized protein	43.7	74.7 (M:74.7)	2.3
IPI00908730	Tax_Id=9606 Gene_Symbol=- cDNA FLJ55126, highly similar to Procollagen C-endopeptidase enhancer 1	19.5	68.3 (M:68.3)	19.3
IPI00853525	Tax_Id=9606 Gene_Symbol=APOA1 Uncharacterized protein	27.9	66.8 (M:66.8)	11.0
IPI00296141	Tax_Id=9606 Gene_Symbol=DPP7 Dipeptidyl peptidase 2	54.3	66.2 (M:66.2)	4.5
IPI00023728	Tax_Id=9606 Gene_Symbol=GGH Gamma-glutamyl hydrolase	35.9	65.9 (M:65.9)	11.9
IPI00954591	Tax_Id=9606 Gene_Symbol=QPCT Isoform 2 of Glutaminyl-peptide cyclotransferase	35.4	60.0 (M:60.0)	4.5
IPI00908746	Tax_Id=9606 Gene_Symbol=PEBP1 cDNA FLJ51535, highly similar to Phosphatidylethanolamine-binding protein 1	17.3	59.4 (M:59.4)	21.9
IPI00552768	Tax_Id=9606 Gene_Symbol=TXN Uncharacterized protein	9.4	53.8 (M:53.8)	25.9
IPI01022836	Tax_Id=9606 Gene_Symbol=ATP5B Uncharacterized protein	55.3	52.2 (M:52.2)	2.9
IPI00929313	Tax_Id=9606 Gene_Symbol=CCDC168 hypothetical protein LOC643677	801.4	52.1 (M:52.1)	0.5
IPI00759659	Tax_Id=9606 Gene_Symbol=GOLM1 Isoform 2 of Golgi membrane protein 1	44.2	51.4 (M:51.4)	5.1
IPI00219827	Tax_Id=9606 Gene_Symbol=LYNX1 Secreted Ly-6/uPAR-related protein 2	10.2	49.4 (M:49.4)	13.4
IPI00873761	Tax_Id=9606 Gene_Symbol=SPRR1B Uncharacterized protein	8.1	49.3 (M:49.3)	42.5
IPI00017987	Tax_Id=9606 Gene_Symbol=SPRR1A Cornifin-A	9.9	47.9 (M:47.9)	34.8
IPI01025308	Tax_Id=9606 Gene_Symbol=LTBP2 190 kDa protein	190.2	40.6 (M:40.6)	1.1
IPI00011692	Tax_Id=9606 Gene_Symbol=IVL Involucrin	69.6	39.6 (M:39.6)	4.7
IPI01021032	Tax_Id=9606 Gene_Symbol=ADCY5 Uncharacterized protein	55.4	38.9 (M:38.9)	1.8
IPI00909914	Tax_Id=9606 Gene_Symbol=HEXA cDNA FLJ50884, highly similar to Beta-hexosaminidase alpha chain	34.6	38.1 (M:38.1)	3.7
IPI00219849	Tax_Id=9606 Gene_Symbol=RTEL1 Isoform 1 of Regulator of telomere elongation helicase 1	152.3	38.0 (M:38.0)	0.9
IPI00922476	Tax_Id=9606 Gene_Symbol=EVPL EVPL protein	233.7	37.2 (M:37.2)	1.6
IPI00830092	Tax_Id=9606 Gene_Symbol=TWSG1 Isoform 2 of Twisted gastrulation protein homolog 1	16.8	36.1 (M:36.1)	10.1
IPI00640731	Tax_Id=9606 Gene_Symbol=EIF6 Uncharacterized protein	11.8	35.9 (M:35.9)	16.7
IPI00413144	Tax_Id=9606 Gene_Symbol=C15orf42 Isoform 2 of Treslin	210.7	35.6 (M:35.6)	0.5
IPI00013976	Tax_Id=9606 Gene_Symbol=LAMB1 Laminin subunit beta-1	197.9	35.0 (M:35.0)	1.8
IPI00375359	Tax_Id=9606 Gene_Symbol=RFC1 Isoform 2 of Replication factor C subunit 1	128.1	34.9 (M:34.9)	0.0
IPI00867744	Tax_Id=9606 Gene_Symbol=PLEKHH2 Isoform 3 of Pleckstrin homology domain-containing family H member 2	89.1	34.3 (M:34.3)	3.4
IPI00028932	Tax_Id=9606 Gene_Symbol=MAST3 Microtubule-associated serine/threonine-protein kinase 3	143.0	34.2 (M:34.2)	0.8
IPI00385374	Tax_Id=9606 Gene_Symbol=IRAK4 Interleukin-1 receptor associated kinase 4 mutant form 2	24.2	33.8 (M:33.8)	3.7
IPI00872922	Tax_Id=9606 Gene_Symbol=UTP14A Uncharacterized protein	82.2	33.6 (M:33.6)	1.8
IPI00871732	Tax_Id=9606 Gene_Symbol=WWC3 Isoform 2 of Protein WWC3	65.0	33.3 (M:33.3)	2.4
IPI00216695	Tax_Id=9606 Gene_Symbol=BAZ1B Isoform 2 of Tyrosine-protein kinase BAZ1B	170.3	33.2 (M:33.2)	0.9
IPI00975510	Tax_Id=9606 Gene_Symbol=LOC728671 hypothetical protein LOC728671, partial	30.5	32.5 (M:32.5)	6.3
IPI00181283	Tax_Id=9606 Gene_Symbol=PLCB3 1-phosphatidylinositol-4,5-bisphosphate phosphodiesterase beta-3 isoform 2	131.1	32.1 (M:32.1)	2.4
IPI00854578	Tax_Id=9606 Gene_Symbol=KIAA1009 Isoform 2 of Protein QN1 homolog	153.0	31.0 (M:31.0)	1.5
IPI00556396	Tax_Id=9606 Gene_Symbol=HS3ST2 Heparan sulfate D-glucosaminyl 3-O-sulfotransferase 2 variant (Fragment)	38.4	30.8 (M:30.8)	2.6
IPI00301812	Tax_Id=9606 Gene_Symbol=SMOC1 Isoform 1 of SPARC-related modular calcium-binding protein 1	48.1	30.8 (M:30.8)	2.8
IPI00978894	Tax_Id=9606 Gene_Symbol=GIMAP8 Conserved hypothetical protein	12.4	30.7 (M:30.7)	16.7
IPI00023109	Tax_Id=9606 Gene_Symbol=CHD2 Isoform 2 of Chromodomain-helicase-DNA-binding protein 2	200.4	30.6 (M:30.6)	1.5
IPI00065049	Tax_Id=9606 Gene_Symbol=PXDNL Isoform 1 of Peroxidasin-like protein	163.6	30.4 (M:30.4)	0.0
IPI00925684	Tax_Id=9606 Gene_Symbol=TMBIM1 cDNA FLJ53633, highly similar to Transmembrane BAX inhibitor motif-containing protein 1	28.1	30.1 (M:30.1)	13.7
IPI00910803	Tax_Id=9606 Gene_Symbol=- cDNA FLJ57491, moderately similar to T-cell antigen CD7	17.7	30.0 (M:30.0)	13.3
IPI00217512	Tax_Id=9606 Gene_Symbol=GPR115 Probable G-protein coupled receptor 115	77.7	26.9 (M:26.9)	2.0
IPI00215980	Tax_Id=9606 Gene_Symbol=PVRL2 Isoform Alpha of Poliovirus receptor-related protein 2	51.3	26.7 (M:26.7)	3.3
IPI01012772	Tax_Id=9606 Gene_Symbol=LRG1 cDNA FLJ54228, highly similar to Leucine-rich alpha-2-glycoprotein	36.5	25.9 (M:25.9)	3.3
IPI00910625	Tax_Id=9606 Gene_Symbol=- cDNA FLJ51265, moderately similar to Beta-2-glycoprotein 1	30.3	23.9 (M:23.9)	7.7
IPI00383975	Tax_Id=9606 Gene_Symbol=CHGA Full-length cDNA clone CS0DN001YP04 of Adult brain of Homo sapiens	34.2	23.8 (M:23.8)	6.2
IPI00219003	Tax_Id=9606 Gene_Symbol=ZFHX3 Isoform B of Zinc finger homeobox protein 3	306.5	23.8 (M:23.8)	0.5
IPI00977844	Tax_Id=9606 Gene_Symbol=RPS13 17 kDa protein	16.7	23.3 (M:23.3)	8.8
IPI00477001	Tax_Id=9606 Gene_Symbol=STRN3 Isoform Alpha of Striatin-3	77.7	23.0 (M:23.0)	1.3
IPI00982760	Tax_Id=9606 Gene_Symbol=RELA Uncharacterized protein	14.4	22.9 (M:22.9)	27.6
IPI00657724	Tax_Id=9606 Gene_Symbol=NPTN Isoform 3 of Neuroplastin	30.8	22.9 (M:22.9)	4.3
IPI00794498	Tax_Id=9606 Gene_Symbol=VPRBP Isoform 2 of Protein VPRBP	168.8	22.6 (M:22.6)	0.9
IPI00956031	Tax_Id=9606 Gene_Symbol=C5orf35 hypothetical protein LOC133383 isoform 2	31.0	22.5 (M:22.5)	10.3
IPI00943123	Tax_Id=9606 Gene_Symbol=MID2 Isoform 2 of Probable E3 ubiquitin-protein ligase MID2	79.8	22.4 (M:22.4)	1.8
IPI00163207	Tax_Id=9606 Gene_Symbol=PGLYRP2 Isoform 1 of N-acetylmuramoyl-L-alanine amidase	62.2	22.1 (M:22.1)	2.4
IPI01009604	Tax_Id=9606 Gene_Symbol=C11orf82 cDNA FLJ61316	78.1	21.5 (M:21.5)	1.4
IPI00978615	Tax_Id=9606 Gene_Symbol=- Conserved hypothetical protein	26.7	21.4 (M:21.4)	4.8
IPI00946732	Tax_Id=9606 Gene_Symbol=RRM2 Ribonucleoside-diphosphate reductase subunit M2	44.8	21.4 (M:21.4)	2.8
IPI00027843	Tax_Id=9606 Gene_Symbol=PROZ Isoform 1 of Vitamin K-dependent protein Z	44.7	21.2 (M:21.2)	2.5
IPI00375947	Tax_Id=9606 Gene_Symbol=RTL1 retrotransposon-like protein 1	154.9	21.1 (M:21.1)	1.8
IPI01014727	Tax_Id=9606 Gene_Symbol=- cDNA FLJ51983, highly similar to Phosphoglycerate mutase 1	27.1	20.8 (M:20.8)	6.7
IPI00251507	Tax_Id=9606 Gene_Symbol=SYN1 Isoform IB of Synapsin-1	70.0	20.8 (M:20.8)	1.5
IPI00807681	Tax_Id=9606 Gene_Symbol=OSMR Isoform 2 of Oncostatin-M-specific receptor subunit beta	39.5	20.3 (M:20.3)	4.1
IPI00924892	Tax_Id=9606 Gene_Symbol=GNAI2 Uncharacterized protein	16.3	20.2 (M:20.2)	7.5
IPI00909095	Tax_Id=9606 Gene_Symbol=SLC27A5 cDNA FLJ55741, moderately similar to Bile acyl-CoA synthetase	66.8	20.2 (M:20.2)	2.8
IPI00943773	Tax_Id=9606 Gene_Symbol=DNAH17 Isoform 2 of Dynein heavy chain 17, axonemal	507.5	20.0 (M:20.0)	0.3
IPI00872242	Tax_Id=9606 Gene_Symbol=ATP12A Isoform 1 of Potassium-transporting ATPase alpha chain 2	115.4	20.0 (M:20.0)	1.6
IPI01010771	Tax_Id=9606 Gene_Symbol=AMN1 Uncharacterized protein	10.7	20.0 (M:20.0)	25.5
IPI00927888	Tax_Id=9606 Gene_Symbol=NR4A2 Uncharacterized protein	54.6	19.7 (M:19.7)	3.3
IPI00914935	Tax_Id=9606 Gene_Symbol=PLCB2 Isoform 2 of 1-phosphatidylinositol-4,5-bisphosphate phosphodiesterase beta-2	133.6	19.6 (M:19.6)	1.3
IPI00025785	Tax_Id=9606 Gene_Symbol=CSH1;CSH2 chorionic somatomammotropin hormone 2 isoform 1	25.0	19.5 (M:19.5)	15.2
IPI00885127	Tax_Id=9606 Gene_Symbol=RBFOX2 Isoform 6 of RNA binding protein fox-1 homolog 2	47.2	19.4 (M:19.4)	4.9
IPI00555943	Tax_Id=9606 Gene_Symbol=BLZF1 Uncharacterized protein	28.0	19.4 (M:19.4)	4.8
IPI01010790	Tax_Id=9606 Gene_Symbol=PTPRR Uncharacterized protein	61.4	19.4 (M:19.4)	2.8
IPI00886998	Tax_Id=9606 Gene_Symbol=LRRC16B Isoform 3 of Leucine-rich repeat-containing protein 16B	19.6	19.0 (M:19.0)	17.3
IPI00182347	Tax_Id=9606 Gene_Symbol=CTAGE3P Putative cutaneous T-cell lymphoma-associated antigen 3	18.0	18.9 (M:18.9)	17.1
IPI01014393	Tax_Id=9606 Gene_Symbol=TRIM62 cDNA FLJ51302, highly similar to Mus musculus tripartite motif-containing 62 (Trim62), mRNA	40.5	18.9 (M:18.9)	2.8
IPI00218265	Tax_Id=9606 Gene_Symbol=DFNA5 non-syndromic hearing impairment protein 5 isoform b	36.0	18.9 (M:18.9)	3.9
IPI00797317	Tax_Id=9606 Gene_Symbol=ZNF569 ZNF569 protein	60.4	18.8 (M:18.8)	2.5
IPI00908839	Tax_Id=9606 Gene_Symbol=THSD7B Uncharacterized protein	175.7	18.8 (M:18.8)	1.1
IPI00306322	Tax_Id=9606 Gene_Symbol=COL4A2 Collagen alpha-2(IV) chain	167.4	18.7 (M:18.7)	0.9
IPI00218638	Tax_Id=9606 Gene_Symbol=MYO1F Myosin-If	124.8	18.6 (M:18.6)	1.4
IPI00927712	Tax_Id=9606 Gene_Symbol=RALA Protein	18.4	18.6 (M:18.6)	11.0
IPI00401554	Tax_Id=9606 Gene_Symbol=GSG2 Isoform 2 of Serine/threonine-protein kinase haspin	33.8	18.6 (M:18.6)	3.8
IPI00383554	Tax_Id=9606 Gene_Symbol=FAM20A FAM20A protein	28.0	18.5 (M:18.5)	5.3
IPI00445717	Tax_Id=9606 Gene_Symbol=GFRA3 Isoform 2 of GDNF family receptor alpha-3	40.9	18.5 (M:18.5)	6.0
IPI00955854	Tax_Id=9606 Gene_Symbol=- POU domain, class 4, transcription factor 3, isoform CRA_a	84.1	18.3 (M:18.3)	2.1
IPI01015973	Tax_Id=9606 Gene_Symbol=MUC16 mucin-16	1518.2	18.3 (M:18.3)	0.2
IPI00043403	Tax_Id=9606 Gene_Symbol=ZNF778 Isoform 1 of Zinc finger protein 778	81.9	18.3 (M:18.3)	2.6
IPI00909860	Tax_Id=9606 Gene_Symbol=MYOZ1 cDNA FLJ57820, moderately similar to Myozenin-1	25.4	18.1 (M:18.1)	9.5
IPI00856089	Tax_Id=9606 Gene_Symbol=TTF1 Uncharacterized protein	100.8	18.1 (M:18.1)	1.7
IPI01021893	Tax_Id=9606 Gene_Symbol=NFYB Uncharacterized protein	14.5	18.0 (M:18.0)	10.7
IPI00908629	Tax_Id=9606 Gene_Symbol=SLC25A15 cDNA FLJ51231, highly similar to Mitochondrial ornithine transporter 1	25.9	18.0 (M:18.0)	4.6
IPI01010282	Tax_Id=9606 Gene_Symbol=ZNF525 Zinc finger protein 525	51.8	17.9 (M:17.9)	4.1
IPI00410358	Tax_Id=9606 Gene_Symbol=SLITRK2 Isoform 2 of SLIT and NTRK-like protein 2	82.6	17.9 (M:17.9)	2.2
IPI00982940	Tax_Id=9606 Gene_Symbol=KIAA0947 Conserved hypothetical protein	92.8	17.9 (M:17.9)	1.2
IPI00410705	Tax_Id=9606 Gene_Symbol=NKIRAS1 NF-kappa-B inhibitor-interacting Ras-like protein 1	21.6	17.8 (M:17.8)	3.6
IPI00784002	Tax_Id=9606 Gene_Symbol=SACS Isoform 2 of Sacsin	436.7	17.8 (M:17.8)	0.5
IPI00642130	Tax_Id=9606 Gene_Symbol=POLR3C Uncharacterized protein	46.2	17.8 (M:17.8)	3.2
IPI01011654	Tax_Id=9606 Gene_Symbol=PIK3C2A Uncharacterized protein	148.3	17.7 (M:17.7)	1.1
IPI00745203	Tax_Id=9606 Gene_Symbol=C6orf97 Coiled-coil domain-containing protein C6orf97	82.2	17.6 (M:17.6)	1.3
IPI00552122	Tax_Id=9606 Gene_Symbol=HAUS8 HAUS augmin-like complex subunit 8 isoform b	44.8	17.6 (M:17.6)	5.4
IPI00220689	Tax_Id=9606 Gene_Symbol=DSCR6 Isoform 2 of Protein ripply3	11.2	17.5 (M:17.5)	5.7
IPI01012662	Tax_Id=9606 Gene_Symbol=USE1 29 kDa protein	29.4	17.4 (M:17.4)	4.2
IPI00909660	Tax_Id=9606 Gene_Symbol=- cDNA FLJ53528	22.6	17.4 (M:17.4)	3.8
IPI00827877	Tax_Id=9606 Gene_Symbol=ZMYM6 Isoform 1 of Zinc finger MYM-type protein 6	79.1	17.3 (M:17.3)	2.2
IPI00947530	Tax_Id=9606 Gene_Symbol=TAGLN3 Uncharacterized protein	12.9	17.3 (M:17.3)	31.3
IPI00443694	Tax_Id=9606 Gene_Symbol=PRSS45 cDNA FLJ46533 fis, clone THYMU3036953, weakly similar to Homo sapiens mosaic serine protease	14.4	17.3 (M:17.3)	12.8
IPI00742040	Tax_Id=9606 Gene_Symbol=MYBL1 myb-related protein A isoform 2	78.9	17.2 (M:17.2)	3.2
IPI00157895	Tax_Id=9606 Gene_Symbol=UHRF1BP1L Isoform 2 of UHRF1-binding protein 1-like	58.9	17.2 (M:17.2)	5.0
IPI00922141	Tax_Id=9606 Gene_Symbol=ARHGAP31 cDNA FLJ61628, highly similar to Homo sapiens Cdc42 GTPase-activating protein (CDGAP), mRNA	120.5	17.1 (M:17.1)	1.5
IPI00796004	Tax_Id=9606 Gene_Symbol=MEGF11 Isoform 2 of Multiple epidermal growth factor-like domains protein 11	101.5	17.1 (M:17.1)	3.5
IPI00963939	Tax_Id=9606 Gene_Symbol=MOBKL1A Uncharacterized protein	14.6	17.1 (M:17.1)	11.5
IPI00743965	Tax_Id=9606 Gene_Symbol=C4orf22 Isoform 2 of Uncharacterized protein C4orf22	26.9	17.0 (M:17.0)	12.4
IPI00103980	Tax_Id=9606 Gene_Symbol=CTTNBP2NL Uncharacterized protein	31.8	17.0 (M:17.0)	4.1
IPI00643682	Tax_Id=9606 Gene_Symbol=ANGPTL1 Angiopoietin-like 1 variant (Fragment)	56.7	17.0 (M:17.0)	2.9
IPI00927010	Tax_Id=9606 Gene_Symbol=ZKSCAN5 Uncharacterized protein	88.6	16.9 (M:16.9)	1.7
IPI00005652	Tax_Id=9606 Gene_Symbol=WSCD2 Isoform 1 of WSC domain-containing protein 2	63.8	16.9 (M:16.9)	2.1
IPI00759539	Tax_Id=9606 Gene_Symbol=TH1L Isoform NELF-D of Negative elongation factor C/D	65.4	16.9 (M:16.9)	5.2
IPI01014831	Tax_Id=9606 Gene_Symbol=IFT74 Uncharacterized protein (Fragment)	57.8	16.8 (M:16.8)	3.2
IPI00791035	Tax_Id=9606 Gene_Symbol=AVIL Isoform 2 of Advillin	91.1	16.7 (M:16.7)	1.1
IPI00985348	Tax_Id=9606 Gene_Symbol=RBM20 Uncharacterized protein	122.4	16.7 (M:16.7)	1.1
IPI01010309	Tax_Id=9606 Gene_Symbol=MGAT2 Alpha-1,6-mannosyl-glycoprotein 2-beta-N-acetylglucosaminyltransferase	51.5	16.7 (M:16.7)	4.3
IPI00967128	Tax_Id=9606 Gene_Symbol=C4orf21 77 kDa protein	76.8	16.7 (M:16.7)	2.8
IPI00984328	Tax_Id=9606 Gene_Symbol=LRRC24 55 kDa protein	54.8	16.6 (M:16.6)	3.3
IPI00302458	Tax_Id=9606 Gene_Symbol=XPO7 Exportin-7	123.8	16.6 (M:16.6)	3.0
IPI01011073	Tax_Id=9606 Gene_Symbol=SKIV2L2 Uncharacterized protein	106.7	16.5 (M:16.5)	2.7
IPI00922666	Tax_Id=9606 Gene_Symbol=PDE6B Isoform 2 of Rod cGMP-specific 3',5'-cyclic phosphodiesterase subunit beta	98.2	16.4 (M:16.4)	1.5
IPI00401834	Tax_Id=9606 Gene_Symbol=PLEKHD1 UPF0639 protein	59.1	16.4 (M:16.4)	1.8
IPI00784114	Tax_Id=9606 Gene_Symbol=RASA3 Uncharacterized protein	92.2	16.2 (M:16.2)	2.1
IPI00303117	Tax_Id=9606 Gene_Symbol=ANKMY1 Isoform 1 of Ankyrin repeat and MYND domain-containing protein 1	105.4	16.2 (M:16.2)	2.0
IPI00025052	Tax_Id=9606 Gene_Symbol=FCN2 Isoform 2 of Ficolin-2	30.2	16.2 (M:16.2)	5.1
IPI00641374	Tax_Id=9606 Gene_Symbol=CNTFR Uncharacterized protein	28.8	16.1 (M:16.1)	4.7
IPI01012779	Tax_Id=9606 Gene_Symbol=ANGPT4 cDNA FLJ59224, highly similar to Angiopoietin-4	46.4	16.1 (M:16.1)	3.2
IPI00470588	Tax_Id=9606 Gene_Symbol=ZMYM1 Zinc finger, MYM-type 1	120.5	16.1 (M:16.1)	1.4
IPI00795687	Tax_Id=9606 Gene_Symbol=INPPL1 Isoform 2 of Phosphatidylinositol-3,4,5-trisphosphate 5-phosphatase 2	113.1	16.1 (M:16.1)	1.2
IPI00984496	Tax_Id=9606 Gene_Symbol=EFCAB8 LOW QUALITY PROTEIN: WD repeat-containing protein on Y chromosome	67.4	16.0 (M:16.0)	0.0
IPI00784697	Tax_Id=9606 Gene_Symbol=HEATR6 Uncharacterized protein	99.6	16.0 (M:16.0)	1.2
IPI00925728	Tax_Id=9606 Gene_Symbol=NOTUM Uncharacterized protein	32.7	15.9 (M:15.9)	6.4
IPI00302644	Tax_Id=9606 Gene_Symbol=ATP6V1C2 Isoform 2 of V-type proton ATPase subunit C 2	43.8	15.9 (M:15.9)	4.5
IPI00478736	Tax_Id=9606 Gene_Symbol=CCP110 Isoform 2 of Centriolar coiled-coil protein of 110 kDa	111.2	15.9 (M:15.9)	1.3
IPI00923514	Tax_Id=9606 Gene_Symbol=PIWIL2 Isoform 2 of Piwi-like protein 2	105.7	15.8 (M:15.8)	1.3
IPI00968165	Tax_Id=9606 Gene_Symbol=RASGRF2 Uncharacterized protein	130.6	15.8 (M:15.8)	1.2
IPI00220700	Tax_Id=9606 Gene_Symbol=KCNH5 Isoform 3 of Potassium voltage-gated channel subfamily H member 5	71.1	15.8 (M:15.8)	1.4
IPI00016597	Tax_Id=9606 Gene_Symbol=CLN6 Ceroid-lipofuscinosis neuronal protein 6	35.9	15.8 (M:15.8)	3.5
IPI00794563	Tax_Id=9606 Gene_Symbol=COG1 Uncharacterized protein	104.7	15.8 (M:15.8)	1.6
IPI00970827	Tax_Id=9606 Gene_Symbol=SZT2 Isoform 3 of Protein SZT2	371.6	15.7 (M:15.7)	0.5
IPI00910434	Tax_Id=9606 Gene_Symbol=SYT16 cDNA FLJ60997, highly similar to Homo sapiens synaptotagmin XVI (SYT16), mRNA	42.8	15.6 (M:15.6)	4.2
IPI01012315	Tax_Id=9606 Gene_Symbol=PTGFRN PTGFRN protein (Fragment)	82.6	15.6 (M:15.6)	2.0
IPI00163647	Tax_Id=9606 Gene_Symbol=STXBP6 Isoform 3 of Syntaxin-binding protein 6	11.6	15.6 (M:15.6)	5.6
IPI00793078	Tax_Id=9606 Gene_Symbol=TUBGCP4 Isoform 2 of Gamma-tubulin complex component 4	76.0	15.5 (M:15.5)	2.4
IPI01011955	Tax_Id=9606 Gene_Symbol=MKI67 Uncharacterized protein	358.4	15.4 (M:15.4)	0.3
IPI00645501	Tax_Id=9606 Gene_Symbol=TSTD1 Isoform 3 of Thiosulfate sulfurtransferase/rhodanese-like domain-containing protein 1	11.7	15.4 (M:15.4)	11.9
IPI00446697	Tax_Id=9606 Gene_Symbol=PLEKHH1 Isoform 2 of Pleckstrin homology domain-containing family H member 1	29.8	15.4 (M:15.4)	4.8
IPI01024915	Tax_Id=9606 Gene_Symbol=C14orf102 Protein	25.8	15.3 (M:15.3)	6.6
IPI00604584	Tax_Id=9606 Gene_Symbol=KIR2DL2;KIR2DL5B killer cell immunoglobulin-like receptor 2DL5B precursor	40.6	15.3 (M:15.3)	4.8
IPI00027242	Tax_Id=9606 Gene_Symbol=GUCY2D Retinal guanylyl cyclase 1	120.0	15.3 (M:15.3)	0.8
IPI00981119	Tax_Id=9606 Gene_Symbol=DNHD1 Putative uncharacterized protein DKFZp434O032	112.9	15.3 (M:15.3)	0.6
IPI00478809	Tax_Id=9606 Gene_Symbol=F5 Coagulation factor V	251.5	15.3 (M:15.3)	1.1
IPI01014270	Tax_Id=9606 Gene_Symbol=APOB Uncharacterized protein	489.6	15.3 (M:15.3)	0.2
IPI00930490	Tax_Id=9606 Gene_Symbol=POLR3B DNA-directed RNA polymerase III subunit RPC2 isoform 2	121.0	15.3 (M:15.3)	1.3
IPI00929280	Tax_Id=9606 Gene_Symbol=FLJ20021 Uncharacterized protein	12.4	15.2 (M:15.2)	7.0
IPI00007124	Tax_Id=9606 Gene_Symbol=KIAA0894 Uncharacterized protein	58.0	15.2 (M:15.2)	2.3
IPI00760928	Tax_Id=9606 Gene_Symbol=KANK2 Isoform 3 of KN motif and ankyrin repeat domain-containing protein 2	90.0	15.2 (M:15.2)	2.5
IPI00908891	Tax_Id=9606 Gene_Symbol=RPUSD2 cDNA FLJ57803, highly similar to Homo sapiens RNA pseudouridylate synthase domain containing 2 (RPUSD2), mRNA	54.1	15.2 (M:15.2)	2.5
IPI01010375	Tax_Id=9606 Gene_Symbol=DLGAP3 Uncharacterized protein	29.5	15.1 (M:15.1)	8.7
IPI00910339	Tax_Id=9606 Gene_Symbol=PANK4 cDNA FLJ53892, highly similar to Pantothenate kinase 4	81.3	15.1 (M:15.1)	1.6
IPI01010324	Tax_Id=9606 Gene_Symbol=FER Isoform 2 of Tyrosine-protein kinase Fer	74.2	15.1 (M:15.1)	2.5
IPI00007051	Tax_Id=9606 Gene_Symbol=EDAR Tumor necrosis factor receptor superfamily member EDAR	48.6	15.1 (M:15.1)	3.3
IPI01012824	Tax_Id=9606 Gene_Symbol=LTN1 Isoform 1 of E3 ubiquitin-protein ligase listerin	200.4	15.0 (M:15.0)	0.7
IPI00306339	Tax_Id=9606 Gene_Symbol=SPP1 osteopontin isoform b precursor	33.8	585.0 (M:585.0)	42.3
IPI00160130	Tax_Id=9606 Gene_Symbol=CUBN Cubilin	398.5	531.6 (M:531.6)	4.6
IPI00784865	Tax_Id=9606 Gene_Symbol=IGK@ IGK@ protein	25.8	505.7 (M:505.7)	28.4
IPI00009865	Tax_Id=9606 Gene_Symbol=KRT10 Keratin, type I cytoskeletal 10	58.8	500.8 (M:500.8)	16.6
IPI00297056	Tax_Id=9606 Gene_Symbol=CRNN Cornulin	53.5	276.4 (M:276.4)	20.4
IPI00382474	Tax_Id=9606 Gene_Symbol=- Ig heavy chain V-III region TRO	13.5	245.9 (M:245.9)	15.6
IPI00221224	Tax_Id=9606 Gene_Symbol=ANPEP Aminopeptidase N	109.5	227.6 (M:227.6)	8.5
IPI00032293	Tax_Id=9606 Gene_Symbol=CST3 Cystatin-C	15.8	199.4 (M:199.4)	30.1
IPI00021085	Tax_Id=9606 Gene_Symbol=PGLYRP1 Peptidoglycan recognition protein 1	21.7	192.0 (M:192.0)	15.8
IPI00027462	Tax_Id=9606 Gene_Symbol=S100A9 Protein S100-A9	13.2	188.3 (M:188.3)	30.7
IPI00977788	Tax_Id=9606 Gene_Symbol=- Similar to Hepatitis B virus receptor binding protein	18.4	187.1 (M:187.1)	31.8
IPI00013885	Tax_Id=9606 Gene_Symbol=CASP14 Caspase-14	27.7	184.2 (M:184.2)	16.9
IPI00479145	Tax_Id=9606 Gene_Symbol=KRT19 Keratin, type I cytoskeletal 19	44.1	180.6 (M:180.6)	10.0
IPI00022429	Tax_Id=9606 Gene_Symbol=ORM1 Alpha-1-acid glycoprotein 1	23.5	178.8 (M:178.8)	27.9
IPI00019359	Tax_Id=9606 Gene_Symbol=KRT9 Keratin, type I cytoskeletal 9	62.0	178.3 (M:178.3)	11.9
IPI00001952	Tax_Id=9606 Gene_Symbol=ENDOD1 Endonuclease domain-containing 1 protein	55.0	175.9 (M:175.9)	12.2
IPI00021885	Tax_Id=9606 Gene_Symbol=FGA Isoform 1 of Fibrinogen alpha chain	94.9	175.8 (M:175.8)	6.5
IPI00170635	Tax_Id=9606 Gene_Symbol=SECTM1 Secreted and transmembrane protein 1	27.0	170.4 (M:170.4)	14.1
IPI00023648	Tax_Id=9606 Gene_Symbol=ISLR Immunoglobulin superfamily containing leucine-rich repeat protein	46.0	158.7 (M:158.7)	13.8
IPI00377087	Tax_Id=9606 Gene_Symbol=GSN Uncharacterized protein	20.8	158.4 (M:158.4)	26.1
IPI00021304	Tax_Id=9606 Gene_Symbol=KRT2 Keratin, type II cytoskeletal 2 epidermal	65.8	151.7 (M:151.7)	7.0
IPI00027827	Tax_Id=9606 Gene_Symbol=SOD3 Extracellular superoxide dismutase [Cu-Zn]	25.8	141.4 (M:141.4)	16.7
IPI00007047	Tax_Id=9606 Gene_Symbol=S100A8 Protein S100-A8	10.8	136.3 (M:136.3)	47.3
IPI00060800	Tax_Id=9606 Gene_Symbol=ZG16B Zymogen granule protein 16 homolog B	22.7	127.7 (M:127.7)	17.8
IPI00176427	Tax_Id=9606 Gene_Symbol=CADM4 Cell adhesion molecule 4	42.8	111.0 (M:111.0)	8.0
IPI00018953	Tax_Id=9606 Gene_Symbol=DPP4 Dipeptidyl peptidase 4	88.2	110.7 (M:110.7)	4.0
IPI00395488	Tax_Id=9606 Gene_Symbol=VASN Vasorin	71.7	104.4 (M:104.4)	3.9
IPI00009276	Tax_Id=9606 Gene_Symbol=PROCR Endothelial protein C receptor precursor	30.7	103.5 (M:103.5)	14.5
IPI00013895	Tax_Id=9606 Gene_Symbol=S100A11 Protein S100-A11	11.7	95.9 (M:95.9)	15.2
IPI00385555	Tax_Id=9606 Gene_Symbol=- Ig kappa chain V-I region BAN	11.8	94.7 (M:94.7)	16.7
IPI00021828	Tax_Id=9606 Gene_Symbol=CSTB Cystatin-B	11.1	88.1 (M:88.1)	33.7
IPI00020091	Tax_Id=9606 Gene_Symbol=ORM2 Alpha-1-acid glycoprotein 2	23.6	87.3 (M:87.3)	12.4
IPI00006971	Tax_Id=9606 Gene_Symbol=CD248 Isoform 1 of Endosialin	80.8	85.8 (M:85.8)	2.9
IPI00247063	Tax_Id=9606 Gene_Symbol=MME Neprilysin	85.5	84.0 (M:84.0)	3.6
IPI00059476	Tax_Id=9606 Gene_Symbol=DPEP1 Dipeptidase 1	45.6	83.6 (M:83.6)	8.3
IPI00004550	Tax_Id=9606 Gene_Symbol=KRT24 Keratin, type I cytoskeletal 24	55.1	83.6 (M:83.6)	5.1
IPI00012818	Tax_Id=9606 Gene_Symbol=AQP2 Aquaporin-2	28.8	83.6 (M:83.6)	4.1
IPI00290856	Tax_Id=9606 Gene_Symbol=LYVE1 Lymphatic vessel endothelial hyaluronic acid receptor 1	35.2	82.8 (M:82.8)	6.2
IPI00453473	Tax_Id=9606 Gene_Symbol=HIST2H4B;HIST1H4C;HIST1H4J;HIST1H4D;HIST1H4A;HIST2H4A;HIST1H4I;HIST1H4K;HIST1H4E;HIST1H4L;HIST1H4F;HIST1H4H;HIST4H4;HIST1H4B Histone H4	11.4	82.0 (M:82.0)	29.1
IPI00009027	Tax_Id=9606 Gene_Symbol=REG1A Lithostathine-1-alpha	18.7	81.3 (M:81.3)	31.9
IPI00939967	Tax_Id=9606 Gene_Symbol=TTN Uncharacterized protein	631.4	81.3 (M:81.3)	0.6
IPI00328609	Tax_Id=9606 Gene_Symbol=SERPINA4 Kallistatin	48.5	78.9 (M:78.9)	13.1
IPI00026199	Tax_Id=9606 Gene_Symbol=GPX3 Glutathione peroxidase 3	25.5	73.5 (M:73.5)	6.6
IPI00552983	Tax_Id=9606 Gene_Symbol=ARMCX4 Uncharacterized protein	247.7	72.4 (M:72.4)	0.8
IPI00220301	Tax_Id=9606 Gene_Symbol=PRDX6 Peroxiredoxin-6	25.0	72.0 (M:72.0)	9.4
IPI00970942	Tax_Id=9606 Gene_Symbol=LOC727848;POTEI Actin-like protein (Fragment)	11.5	69.7 (M:69.7)	43.7
IPI00009901	Tax_Id=9606 Gene_Symbol=NUTF2 Nuclear transport factor 2	14.5	69.1 (M:69.1)	11.0
IPI00299724	Tax_Id=9606 Gene_Symbol=SIRPB1 Isoform 1 of Signal-regulatory protein beta-1	43.2	69.1 (M:69.1)	4.8
IPI00019954	Tax_Id=9606 Gene_Symbol=CST6 Cystatin-M	16.5	67.9 (M:67.9)	22.8
IPI00013446	Tax_Id=9606 Gene_Symbol=PSCA Prostate stem cell antigen	12.9	67.5 (M:67.5)	13.8
IPI00293088	Tax_Id=9606 Gene_Symbol=GAA Lysosomal alpha-glucosidase	105.3	65.9 (M:65.9)	3.8
IPI00010214	Tax_Id=9606 Gene_Symbol=S100A14 Protein S100-A14	11.7	65.3 (M:65.3)	14.4
IPI00009997	Tax_Id=9606 Gene_Symbol=B3GNT1 N-acetyllactosaminide beta-1,3-N-acetylglucosaminyltransferase	47.1	64.4 (M:64.4)	3.9
IPI00921849	Tax_Id=9606 Gene_Symbol=- cDNA FLJ57046, highly similar to Lysosomal alpha-glucosidase	71.7	63.2 (M:63.2)	4.3
IPI00292130	Tax_Id=9606 Gene_Symbol=DPT Dermatopontin	24.0	62.0 (M:62.0)	8.5
IPI00297444	Tax_Id=9606 Gene_Symbol=CD177 Isoform 1 of CD177 antigen	46.3	61.8 (M:61.8)	8.7
IPI00015881	Tax_Id=9606 Gene_Symbol=CSF1 Isoform 1 of Macrophage colony-stimulating factor 1	60.1	59.4 (M:59.4)	2.9
IPI00382436	Tax_Id=9606 Gene_Symbol=- Ig lambda chain V-III region SH	11.4	57.7 (M:57.7)	16.7
IPI00979320	Tax_Id=9606 Gene_Symbol=- Similar to Cold agglutinin FS-1 L-chain	8.1	56.0 (M:56.0)	17.6
IPI00442911	Tax_Id=9606 Gene_Symbol=IGHV4-31;IGHG1 CDNA FLJ26266 fis, clone DMC05613	22.2	55.9 (M:55.9)	24.0
IPI00216780	Tax_Id=9606 Gene_Symbol=CILP2 Cartilage intermediate layer protein 2 precursor	126.8	51.4 (M:51.4)	2.0
IPI00646304	Tax_Id=9606 Gene_Symbol=PPIB Peptidyl-prolyl cis-trans isomerase B	23.7	51.0 (M:51.0)	6.0
IPI00977659	Tax_Id=9606 Gene_Symbol=FZD4 Frizzled-4 precursor	60.2	50.5 (M:50.5)	3.0
IPI00441498	Tax_Id=9606 Gene_Symbol=FOLR1 Folate receptor alpha	29.8	50.0 (M:50.0)	7.4
IPI00969184	Tax_Id=9606 Gene_Symbol=WDR65 Isoform 1 of WD repeat-containing protein 65	144.9	49.7 (M:49.7)	0.6
IPI00382440	Tax_Id=9606 Gene_Symbol=- Ig lambda chain V-IV region Hil	11.5	49.0 (M:49.0)	17.8
IPI00304273	Tax_Id=9606 Gene_Symbol=APOA4 Apolipoprotein A-IV	45.4	48.6 (M:48.6)	5.8
IPI00167217	Tax_Id=9606 Gene_Symbol=NOTCH2 CDNA FLJ25506 fis, clone CBR05185	24.8	48.0 (M:48.0)	11.9
IPI00328113	Tax_Id=9606 Gene_Symbol=FBN1 Fibrillin-1	312.0	46.0 (M:46.0)	0.5
IPI00922127	Tax_Id=9606 Gene_Symbol=HYOU1 cDNA FLJ54708, highly similar to 150 kDa oxygen-regulated protein	62.7	45.7 (M:45.7)	0.0
IPI01025508	Tax_Id=9606 Gene_Symbol=MAP7D2 Protein	19.1	43.6 (M:43.6)	8.3
IPI00829834	Tax_Id=9606 Gene_Symbol=- Ig kappa chain V-III region VH (Fragment)	12.7	43.1 (M:43.1)	23.3
IPI00029997	Tax_Id=9606 Gene_Symbol=PGLS 6-phosphogluconolactonase	27.5	42.6 (M:42.6)	12.0
IPI00307446	Tax_Id=9606 Gene_Symbol=CDHR2 Cadherin-related family member 2	141.5	42.5 (M:42.5)	1.7
IPI00384404	Tax_Id=9606 Gene_Symbol=- Rheumatoid factor RF-ET9 (Fragment)	12.6	42.0 (M:42.0)	13.9
IPI00447178	Tax_Id=9606 Gene_Symbol=- Antigen MLAA-20 (Fragment)	28.1	41.0 (M:41.0)	8.2
IPI00456373	Tax_Id=9606 Gene_Symbol=MEIS3 Isoform 2 of Homeobox protein Meis3	46.1	39.7 (M:39.7)	4.0
IPI00916286	Tax_Id=9606 Gene_Symbol=DCAF17 Protein	14.4	39.5 (M:39.5)	7.0
IPI00289275	Tax_Id=9606 Gene_Symbol=CILP Cartilage intermediate layer protein 1	132.5	39.4 (M:39.4)	0.8
IPI00894254	Tax_Id=9606 Gene_Symbol=KLRAQ1 Protein	13.5	38.8 (M:38.8)	12.1
IPI00216691	Tax_Id=9606 Gene_Symbol=PFN1 Profilin-1	15.0	38.6 (M:38.6)	10.0
IPI00742682	Tax_Id=9606 Gene_Symbol=TPR Nucleoprotein TPR	267.1	37.7 (M:37.7)	0.6
IPI00985211	Tax_Id=9606 Gene_Symbol=- Similar to VH-3 family (VH26)D/J protein	18.8	37.7 (M:37.7)	9.0
IPI00303099	Tax_Id=9606 Gene_Symbol=CDCA8 Borealin	31.3	37.3 (M:37.3)	2.5
IPI00030509	Tax_Id=9606 Gene_Symbol=FAM27C;FAM27A;FAM27B Protein FAM27A/B/C	7.4	36.5 (M:36.5)	29.9
IPI00744872	Tax_Id=9606 Gene_Symbol=FAM179B Isoform 1 of Protein FAM179B	189.2	36.4 (M:36.4)	0.9
IPI00298057	Tax_Id=9606 Gene_Symbol=PPL Periplakin	204.6	36.2 (M:36.2)	0.9
IPI00384294	Tax_Id=9606 Gene_Symbol=UCKL1 Isoform 2 of Uridine-cytidine kinase-like 1	45.9	35.8 (M:35.8)	5.0
IPI00016409	Tax_Id=9606 Gene_Symbol=DNAJC28 DnaJ homolog subfamily C member 28	45.8	35.8 (M:35.8)	0.0
IPI00853593	Tax_Id=9606 Gene_Symbol=KCNQ5 Potassium voltage-gated channel, KQT-like subfamily, member 5	10.9	35.5 (M:35.5)	14.4
IPI00251559	Tax_Id=9606 Gene_Symbol=RNF20 E3 ubiquitin-protein ligase BRE1A	113.6	35.4 (M:35.4)	1.8
IPI00738952	Tax_Id=9606 Gene_Symbol=LOC100288018 putative TAF11-like protein ENSP00000332601-like	20.2	35.1 (M:35.1)	13.2
IPI00023736	Tax_Id=9606 Gene_Symbol=CORO2A Coronin-2A	59.7	35.0 (M:35.0)	0.0
IPI00295022	Tax_Id=9606 Gene_Symbol=NKTR NK-tumor recognition protein	165.6	34.8 (M:34.8)	2.0
IPI00747152	Tax_Id=9606 Gene_Symbol=NBPF24 Similar to Neuroblastoma breakpoint family member 11	96.6	34.5 (M:34.5)	0.0
IPI00021275	Tax_Id=9606 Gene_Symbol=EPHB2 Isoform 1 of Ephrin type-B receptor 2	117.4	34.5 (M:34.5)	3.5
IPI00103554	Tax_Id=9606 Gene_Symbol=GATAD2B Transcriptional repressor p66-beta	65.2	34.2 (M:34.2)	3.0
IPI00005587	Tax_Id=9606 Gene_Symbol=MYOM2 Myomesin-2	164.8	34.1 (M:34.1)	0.0
IPI00375294	Tax_Id=9606 Gene_Symbol=LAMA1 Laminin subunit alpha-1	336.9	33.9 (M:33.9)	0.5
IPI01010523	Tax_Id=9606 Gene_Symbol=GNS Protein	34.7	33.7 (M:33.7)	4.6
IPI00975474	Tax_Id=9606 Gene_Symbol=C11orf41 Protein	90.4	33.7 (M:33.7)	3.8
IPI00010675	Tax_Id=9606 Gene_Symbol=TFF2 Trefoil factor 2	14.3	33.3 (M:33.3)	11.6
IPI01014747	Tax_Id=9606 Gene_Symbol=PMM2 Uncharacterized protein	18.9	33.2 (M:33.2)	0.0
IPI00005826	Tax_Id=9606 Gene_Symbol=HERC2 E3 ubiquitin-protein ligase HERC2	526.9	32.9 (M:32.9)	0.6
IPI00027883	Tax_Id=9606 Gene_Symbol=MAST1 Microtubule-associated serine/threonine-protein kinase 1	170.6	32.8 (M:32.8)	0.6
IPI01018763	Tax_Id=9606 Gene_Symbol=- Ubiquitously transcribed tetratricopeptide repeat protein Y-linked transcript variant 236	38.8	32.6 (M:32.6)	6.2
IPI00062735	Tax_Id=9606 Gene_Symbol=ANKRD61 Ankyrin repeat domain-containing protein 61	46.1	32.0 (M:32.0)	4.3
IPI00879573	Tax_Id=9606 Gene_Symbol=SERPIND1 Heparin cofactor 2	57.0	31.9 (M:31.9)	0.0
IPI00477389	Tax_Id=9606 Gene_Symbol=NAALADL2 Isoform 1 of Inactive N-acetylated-alpha-linked acidic dipeptidase-like protein 2	88.6	31.5 (M:31.5)	2.3
IPI00009326	Tax_Id=9606 Gene_Symbol=YAP1 Yes-associated protein beta	50.0	31.0 (M:31.0)	6.7
IPI00011092	Tax_Id=9606 Gene_Symbol=USP26 Ubiquitin carboxyl-terminal hydrolase 26	104.0	30.6 (M:30.6)	2.1
IPI00909865	Tax_Id=9606 Gene_Symbol=C19orf29-AS1 Putative uncharacterized protein C19orf29OS	22.7	29.9 (M:29.9)	3.8
IPI00747499	Tax_Id=9606 Gene_Symbol=LRRC63 Leucine-rich repeat-containing protein 63	66.5	28.7 (M:28.7)	2.2
IPI00022974	Tax_Id=9606 Gene_Symbol=PIP Prolactin-inducible protein	16.6	27.1 (M:27.1)	8.2
IPI00945030	Tax_Id=9606 Gene_Symbol=BOC Protein	4.2	27.0 (M:27.0)	30.8
IPI00031545	Tax_Id=9606 Gene_Symbol=ITPR2 Isoform Long of Inositol 1,4,5-trisphosphate receptor type 2	307.9	26.6 (M:26.6)	1.0
IPI00410714	Tax_Id=9606 Gene_Symbol=HBA2;HBA1 Hemoglobin subunit alpha	15.2	26.6 (M:26.6)	10.6
IPI00019157	Tax_Id=9606 Gene_Symbol=CSPG4 Chondroitin sulfate proteoglycan 4	250.4	26.2 (M:26.2)	0.6
IPI00946253	Tax_Id=9606 Gene_Symbol=SLMAP Protein	7.4	26.1 (M:26.1)	16.9
IPI00978316	Tax_Id=9606 Gene_Symbol=KCNJ11 Mutant potassium inwardly-rectifying channel subfamily J member 11	17.5	25.7 (M:25.7)	6.5
IPI00219038	Tax_Id=9606 Gene_Symbol=H3F3A;H3F3B;H3F3AP6;H3F3AP4 Histone H3.3	15.3	25.4 (M:25.4)	23.5
IPI00303699	Tax_Id=9606 Gene_Symbol=ORAI1 Calcium release-activated calcium channel protein 1	32.8	25.3 (M:25.3)	5.6
IPI00940215	Tax_Id=9606 Gene_Symbol=ZNF766 cDNA FLJ40410 fis, clone TESTI2037819, moderately similar to Zinc finger protein 610	54.4	25.2 (M:25.2)	1.9
IPI00106642	Tax_Id=9606 Gene_Symbol=SDF2L1 Dihydropyrimidinase-like 2	67.0	25.0 (M:25.0)	5.7
IPI00872191	Tax_Id=9606 Gene_Symbol=- 18 kDa protein	18.3	24.7 (M:24.7)	4.7
IPI00329538	Tax_Id=9606 Gene_Symbol=PRSS8 Prostasin	36.4	24.6 (M:24.6)	4.1
IPI00947169	Tax_Id=9606 Gene_Symbol=CCDC39 Protein	11.5	24.3 (M:24.3)	15.7
IPI00295844	Tax_Id=9606 Gene_Symbol=LOC100128310 Uncharacterized protein	14.7	23.9 (M:23.9)	13.6
IPI00945724	Tax_Id=9606 Gene_Symbol=NIT2 Uncharacterized protein	4.6	23.8 (M:23.8)	43.2
IPI00888269	Tax_Id=9606 Gene_Symbol=LOC100133257 Putative uncharacterized protein FLJ42277	29.6	23.8 (M:23.8)	3.3
IPI00787759	Tax_Id=9606 Gene_Symbol=- Similar to dynein, cytoplasmic, light peptide	32.5	23.8 (M:23.8)	2.7
IPI00397927	Tax_Id=9606 Gene_Symbol=FLJ46347 Uncharacterized protein FLJ46347	53.6	23.6 (M:23.6)	2.1
IPI00465123	Tax_Id=9606 Gene_Symbol=KIAA0415 KIAA0415 gene product	164.6	23.6 (M:23.6)	0.7
IPI00032404	Tax_Id=9606 Gene_Symbol=MMP20 Matrix metalloproteinase-20	54.4	23.5 (M:23.5)	2.5
IPI00974375	Tax_Id=9606 Gene_Symbol=PTCD2 Uncharacterized protein	10.2	23.5 (M:23.5)	17.2
IPI00299384	Tax_Id=9606 Gene_Symbol=- Putative uncharacterized protein	26.7	23.4 (M:23.4)	6.8
IPI00893730	Tax_Id=9606 Gene_Symbol=MTERFD2 Uncharacterized protein	16.9	23.2 (M:23.2)	7.3
IPI00028444	Tax_Id=9606 Gene_Symbol=PLIN1 Perilipin-1	56.0	23.1 (M:23.1)	2.1
IPI00382483	Tax_Id=9606 Gene_Symbol=- Ig heavy chain V-III region GA	13.2	23.0 (M:23.0)	15.6
IPI00290812	Tax_Id=9606 Gene_Symbol=TTF2 Isoform 1 of Transcription termination factor 2	129.5	23.0 (M:23.0)	1.5
IPI00973510	Tax_Id=9606 Gene_Symbol=HLA-DRB4;HLA-DRB3;LOC649783;HLA-DRB1;HLA-DRB5 HLA-DRB1-1113 protein	16.0	22.9 (M:22.9)	11.8
IPI00004290	Tax_Id=9606 Gene_Symbol=DIEXF Digestive organ expansion factor homolog	87.0	22.8 (M:22.8)	1.9
IPI00970835	Tax_Id=9606 Gene_Symbol=NRG3 Neuregulin 3 variant 9	8.2	22.7 (M:22.7)	21.1
IPI01025580	Tax_Id=9606 Gene_Symbol=- Possible J 56 gene segment (Fragment)	2.2	22.7 (M:22.7)	38.1
IPI01021272	Tax_Id=9606 Gene_Symbol=SLC16A7 Uncharacterized protein	15.9	22.6 (M:22.6)	8.5
IPI00328745	Tax_Id=9606 Gene_Symbol=RTN4RL1 Reticulon-4 receptor-like 1	49.0	22.6 (M:22.6)	2.7
IPI00921109	Tax_Id=9606 Gene_Symbol=- Conserved hypothetical protein	23.7	22.4 (M:22.4)	6.7
IPI00027482	Tax_Id=9606 Gene_Symbol=SERPINA6 Corticosteroid-binding globulin	45.1	22.3 (M:22.3)	3.2
IPI00916157	Tax_Id=9606 Gene_Symbol=TMEM131 cDNA FLJ55106, highly similar to Transmembrane protein 131	35.8	22.1 (M:22.1)	3.1
IPI00008091	Tax_Id=9606 Gene_Symbol=INO80 DNA helicase INO80	176.6	22.1 (M:22.1)	0.8
IPI00022318	Tax_Id=9606 Gene_Symbol=MKL2 NPD001	15.6	22.1 (M:22.1)	25.5
IPI01010148	Tax_Id=9606 Gene_Symbol=NEURL2 Protein	9.9	21.9 (M:21.9)	16.7
IPI00908316	Tax_Id=9606 Gene_Symbol=CORO1B cDNA FLJ60046, highly similar to Coronin-1B	31.8	21.8 (M:21.8)	10.4
IPI00016461	Tax_Id=9606 Gene_Symbol=PLCD1 1-phosphatidylinositol-4,5-bisphosphate phosphodiesterase delta-1 isoform 1	88.1	21.7 (M:21.7)	2.6
IPI00792691	Tax_Id=9606 Gene_Symbol=SYCP2 Uncharacterized protein	13.4	21.7 (M:21.7)	11.0
IPI00029796	Tax_Id=9606 Gene_Symbol=OTP Homeobox protein orthopedia	34.1	21.7 (M:21.7)	6.5
IPI01012554	Tax_Id=9606 Gene_Symbol=PACRG Protein	14.4	21.6 (M:21.6)	23.6
IPI00019326	Tax_Id=9606 Gene_Symbol=FDX1 Adrenodoxin, mitochondrial	19.4	21.6 (M:21.6)	8.2
IPI00045425	Tax_Id=9606 Gene_Symbol=CSPG4P1Y Melanoma-associated chondroitin sulfate proteoglycan-like	24.9	21.5 (M:21.5)	8.7
IPI00878073	Tax_Id=9606 Gene_Symbol=C17orf37 Protein C17orf37	12.4	21.5 (M:21.5)	9.6
IPI00985102	Tax_Id=9606 Gene_Symbol=ST14 Uncharacterized protein	83.4	21.5 (M:21.5)	4.4
IPI00642237	Tax_Id=9606 Gene_Symbol=NFIB Uncharacterized protein	18.3	21.4 (M:21.4)	10.1
IPI00982382	Tax_Id=9606 Gene_Symbol=BBC3 Conserved hypothetical protein	9.5	21.4 (M:21.4)	14.1
IPI00929369	Tax_Id=9606 Gene_Symbol=- Similar to SubName: Full=Predicted protein;	11.8	21.4 (M:21.4)	5.6
IPI00005750	Tax_Id=9606 Gene_Symbol=PKDREJ PKDREJ (Fragment)	255.5	21.3 (M:21.3)	0.4
IPI00165519	Tax_Id=9606 Gene_Symbol=ZNF502 cDNA FLJ14855 fis, clone PLACE1000979, moderately similar to ZINC FINGER PROTEIN 135	51.7	21.2 (M:21.2)	2.9
IPI00829596	Tax_Id=9606 Gene_Symbol=KHNYN KIAA0323, isoform CRA_a	78.6	21.2 (M:21.2)	1.9
IPI00303112	Tax_Id=9606 Gene_Symbol=TET1 Methylcytosine dioxygenase TET1	235.2	21.1 (M:21.1)	0.8
IPI00056522	Tax_Id=9606 Gene_Symbol=RILPL2 RILP-like protein 2	24.0	21.0 (M:21.0)	4.7
IPI00015919	Tax_Id=9606 Gene_Symbol=SERGEF Isoform 1 of Secretion-regulating guanine nucleotide exchange factor	48.9	21.0 (M:21.0)	3.9
IPI00909936	Tax_Id=9606 Gene_Symbol=COL1A2 Uncharacterized protein	21.9	20.9 (M:20.9)	14.2
IPI00000388	Tax_Id=9606 Gene_Symbol=ZNF175 Zinc finger protein 175	81.6	20.9 (M:20.9)	2.5
IPI00921850	Tax_Id=9606 Gene_Symbol=KLHL3 Uncharacterized protein	22.7	20.8 (M:20.8)	15.0
IPI00974287	Tax_Id=9606 Gene_Symbol=PDZD9 Uncharacterized protein	10.5	20.7 (M:20.7)	33.0
IPI00883730	Tax_Id=9606 Gene_Symbol=- Similar to SJCHGC01957 protein	9.1	20.7 (M:20.7)	21.3
IPI00433576	Tax_Id=9606 Gene_Symbol=C9orf78 Hepatocellular carcinoma-associated antigen 59 (Fragment)	22.5	20.6 (M:20.6)	4.1
IPI00383714	Tax_Id=9606 Gene_Symbol=GH1 GHDTA=GROWTH hormone gene-derived transcriptional activator/hepatic nuclear factor-1 alpha homolog	11.4	20.6 (M:20.6)	9.3
IPI00289329	Tax_Id=9606 Gene_Symbol=EPHB3 Ephrin type-B receptor 3	110.3	20.6 (M:20.6)	0.9
IPI00746459	Tax_Id=9606 Gene_Symbol=LOC100130357 Putative uncharacterized protein DKFZp686I05132	5.5	20.4 (M:20.4)	19.1
IPI00746541	Tax_Id=9606 Gene_Symbol=TTBK1 CDNA: FLJ22032 fis, clone HEP08743	31.4	20.4 (M:20.4)	4.5
IPI00182342	Tax_Id=9606 Gene_Symbol=TPRG1 Tumor protein p63-regulated gene 1 protein	31.2	20.4 (M:20.4)	9.5
IPI00921073	Tax_Id=9606 Gene_Symbol=- Conserved hypothetical protein	11.7	20.4 (M:20.4)	8.2
IPI00847212	Tax_Id=9606 Gene_Symbol=GRIK4 Putative uncharacterized protein (Fragment)	4.3	20.3 (M:20.3)	17.1
IPI00068174	Tax_Id=9606 Gene_Symbol=- Peptidylprolyl isomerase A (Cyclophilin A) (PPIA) pseudogene	17.1	20.3 (M:20.3)	17.3
IPI00966721	Tax_Id=9606 Gene_Symbol=C5orf28 Uncharacterized protein	13.2	20.2 (M:20.2)	7.1
IPI00742658	Tax_Id=9606 Gene_Symbol=LOC100127940 Putative uncharacterized protein FLJ33307	16.2	20.2 (M:20.2)	6.5
IPI00334058	Tax_Id=9606 Gene_Symbol=PPAP2C Isoform 2 of Lipid phosphate phosphohydrolase 2	34.4	20.1 (M:20.1)	3.9
IPI00027684	Tax_Id=9606 Gene_Symbol=MC4R Melanocortin receptor 4	36.9	20.1 (M:20.1)	5.1
IPI00926844	Tax_Id=9606 Gene_Symbol=AP4M1 Protein	15.7	20.0 (M:20.0)	6.5
IPI00025415	Tax_Id=9606 Gene_Symbol=SEMG2 Semenogelin-2	65.4	20.0 (M:20.0)	4.0
[truncated: 248 more rows]

## Sheet: control_8
Accession	Protein	MW [kDa]	Scores	SC [%]
[truncated: 1,150 more rows]

## Sheet: control_9
Accession	Protein	MW [kDa]	Scores	SC [%]
[truncated: 704 more rows]

## Sheet: control_10
Accession	Protein	MW [kDa]	Scores	SC [%]
[truncated: 231 more rows]

[truncated: 30 more sheets: control_11, control_12, control_13, control_14, control_15, control_16, control_17, control_18, control_19, control_20, case_1, case_2, case_3, case_4, case_5, case_6, case_7, case_8, case_9, case_10 …]
